# Supplementary material for: B(C6F5)3-Catalyzed Dehydrogenation of Pyrrolidines to Form Pyrroles
Source: ACS Catal. 2024 Mar 18;14(7):4856–64. doi: 10.1021/acscatal.3c05444 (PMC11002826; doi:10.1021/acscatal.3c05444)
Supplement: Supplementary file 1 — cs3c05444_si_001.cif [file cs3c05444_si_001.cif]

data_q23003jg_0m
_audit_creation_date               2023-09-29
_audit_creation_method
;
Olex2 1.5
(compiled 2023.08.24 svn.re1ec1418 for OlexSys, GUI svn.r6817)
;
loop_
  _audit_author_name
  _audit_author_email
  _audit_author_address
 'Pulis, A.P.' a.pulis@leicester.ac.uk
;
University of Leicester
School of Chemistry
University Road
Leicester
LE1 7RH
UK
;
 'Ortu, F.' fabrizio.ortu@leicester.ac.uk
;
University of Leicester
School of Chemistry
University Road
Leicester
LE1 7RH
UK
;
 'Singh, K.' ks42@leicester.ac.uk
;
University of Leicester
School of Chemistry
University Road
Leicester
LE1 7RH
UK
;

_audit_contact_author_address
;
University of Leicester
School of Chemistry
University Road
Leicester
LE1 7RH
UK
;
_audit_contact_author_email        a.pulis@leicester.ac.uk
_audit_contact_author_name         'Pulis, A.P.'
_audit_contact_author_phone        ''
_publ_contact_author_id_orcid      ''
_publ_section_references
;
Bourhis, L.J., Dolomanov, O.V., Gildea, R.J., Howard, J.A.K., Puschmann, H.
 (2015). Acta Cryst. A71, 59-75.

Dolomanov, O.V., Bourhis, L.J., Gildea, R.J, Howard, J.A.K. & Puschmann, H.
 (2009), J. Appl. Cryst. 42, 339-341.

Kleemiss, F., Dolomanov, O.V., Bodensteiner, M., Peyerimhoff, N., Midgley, M.,
Bourhis, L.J., Genoni, A., Malaspina, L.A., Jayatilaka, D., Spencer, J.L.,
White, F., Grundkoetter-Stock, B, Steinhauer, S., Lentz, D., Puschmann, H.,
Grabowsky, S. (2021), Chem. Sci., 12, 1675-1692.
;
_chemical_formula_moiety           'C18 H B F15, C13 H20 N'
_chemical_formula_sum              'C31 H21 B F15 N'
_chemical_formula_weight           703.319
loop_
  _atom_type_symbol
  _atom_type_scat_dispersion_real
  _atom_type_scat_dispersion_imag
  _atom_type_scat_source
  _atom_type_scat_dispersion_source
 B 0.00925 0.00394 'NoSpherA2: Chem.Sci. 2021, DOI:10.1039/D0SC05526C'
 'Brennan, Cowan, Rev. Sci. Instrum., 1992, 63, 850'
 C 0.01788 0.00908 'NoSpherA2: Chem.Sci. 2021, DOI:10.1039/D0SC05526C'
 'Brennan, Cowan, Rev. Sci. Instrum., 1992, 63, 850'
 F 0.07326 0.05351 'NoSpherA2: Chem.Sci. 2021, DOI:10.1039/D0SC05526C'
 'Brennan, Cowan, Rev. Sci. Instrum., 1992, 63, 850'
 H 0.00000 0.00000 'NoSpherA2: Chem.Sci. 2021, DOI:10.1039/D0SC05526C'
 'Brennan, Cowan, Rev. Sci. Instrum., 1992, 63, 850'
 N 0.03110 0.01806 'NoSpherA2: Chem.Sci. 2021, DOI:10.1039/D0SC05526C'
 'Brennan, Cowan, Rev. Sci. Instrum., 1992, 63, 850'

_space_group_crystal_system        'triclinic'
_space_group_IT_number             2
_space_group_name_H-M_alt          'P -1'
_space_group_name_Hall             '-P 1'
loop_
  _space_group_symop_id
  _space_group_symop_operation_xyz
 1 x,y,z
 2 -x,-y,-z

_symmetry_Int_Tables_number        2
_cell_length_a                     9.5183(3)
_cell_length_b                     11.9310(4)
_cell_length_c                     13.3450(4)
_cell_angle_alpha                  87.589(2)
_cell_angle_beta                   85.238(2)
_cell_angle_gamma                  72.383(2)
_cell_volume                       1439.21(8)
_cell_formula_units_Z              2
_cell_measurement_reflns_used      9853
_cell_measurement_temperature      150.0
_cell_measurement_theta_max        72.158
_cell_measurement_theta_min        3.888
_exptl_absorpt_coefficient_mu      1.457
_exptl_absorpt_correction_T_max    0.7536
_exptl_absorpt_correction_T_min    0.5291
_exptl_absorpt_correction_type     multi-scan
_exptl_absorpt_process_details
;
SADABS-2016/2 (Bruker,2016/2) was used for absorption correction.
wR2(int) was 0.1141 before and 0.0715 after correction.
The Ratio of minimum to maximum transmission is 0.7021.
The \l/2 correction factor is Not present.
;
_exptl_crystal_colour              'clear colourless'
_exptl_crystal_colour_lustre       clear
_exptl_crystal_colour_primary      colourless
_exptl_crystal_density_diffrn      1.623
_exptl_crystal_description         plate
_exptl_crystal_F_000               711.541
_exptl_crystal_size_max            0.249
_exptl_crystal_size_mid            0.219
_exptl_crystal_size_min            0.032
_diffrn_reflns_av_R_equivalents    0.0565
_diffrn_reflns_av_unetI/netI       0.0466
_diffrn_reflns_Laue_measured_fraction_full  0.9815
_diffrn_reflns_Laue_measured_fraction_max  0.9738
_diffrn_reflns_limit_h_max         11
_diffrn_reflns_limit_h_min         -11
_diffrn_reflns_limit_k_max         14
_diffrn_reflns_limit_k_min         -14
_diffrn_reflns_limit_l_max         16
_diffrn_reflns_limit_l_min         -16
_diffrn_reflns_number              23694
_diffrn_reflns_point_group_measured_fraction_full  0.9815
_diffrn_reflns_point_group_measured_fraction_max  0.9738
_diffrn_reflns_theta_full          67.6786
_diffrn_reflns_theta_max           72.15
_diffrn_reflns_theta_min           3.32
_diffrn_ambient_temperature        150.00
_diffrn_measured_fraction_theta_full  0.9815
_diffrn_measured_fraction_theta_max  0.9738
_diffrn_measurement_device_type    'Bruker D8 Quest Photon III'
_diffrn_measurement_method         '\f and \w scans'
_diffrn_radiation_type             'Cu K\a'
_diffrn_radiation_wavelength       1.54178
_reflns_Friedel_coverage           0.0
_reflns_limit_h_max                11
_reflns_limit_h_min                -11
_reflns_limit_k_max                14
_reflns_limit_k_min                -14
_reflns_limit_l_max                16
_reflns_limit_l_min                0
_reflns_number_gt                  4498
_reflns_number_total               5531
_reflns_threshold_expression       I>=2u(I)
_computing_cell_refinement         'SAINT V8.40B (?, 2016)'
_computing_data_reduction          'SAINT V8.40B (?, 2016)'
_computing_molecular_graphics      'Olex2 1.5 (Dolomanov et al., 2009)'
_computing_publication_material    'Olex2 1.5 (Dolomanov et al., 2009)'
_computing_structure_refinement    'olex2.refine 1.5 (Bourhis et al., 2015)'
_computing_structure_solution      'SHELXT 2018/2 (Sheldrick, 2018)'
_refine_diff_density_max           0.3615
_refine_diff_density_min           -0.3486
_refine_diff_density_rms           0.0908
_refine_ls_d_res_high              0.8099
_refine_ls_d_res_low               13.2968
_refine_ls_goodness_of_fit_ref     1.0885
_refine_ls_hydrogen_treatment      constr
_refine_ls_matrix_type             full
_refine_ls_number_constraints      0
_refine_ls_number_parameters       622
_refine_ls_number_reflns           5531
_refine_ls_number_restraints       0
_refine_ls_R_factor_all            0.0533
_refine_ls_R_factor_gt             0.0365
_refine_ls_restrained_S_all        1.0885
_refine_ls_shift/su_max            0.0007
_refine_ls_shift/su_mean           0.0000
_refine_ls_structure_factor_coef   Fsqd
_refine_ls_weighting_details      
 'w=1/[\s^2^(Fo^2^)+(0.0244P)^2^+0.7702P] where P=(Fo^2^+2Fc^2^)/3'
_refine_ls_weighting_scheme        calc
_refine_ls_wR_factor_gt            0.0820
_refine_ls_wR_factor_ref           0.0923
_olex2_refinement_description
;
1. Fixed Uiso
 At 1.2 times of:
  All B(H) groups, All C(H) groups, All C(H,H) groups, All N(H) groups
 At 1.5 times of:
  All C(H,H,H) groups
;
_olex2_refine_details
;
Refinement using NoSpherA2, an implementation of
NOn-SPHERical Atom-form-factors in Olex2.
Please cite:
F. Kleemiss et al. Chem. Sci. DOI 10.1039/D0SC05526C - 2021
NoSpherA2 implementation of HAR makes use of
tailor-made aspherical atomic form factors calculated
on-the-fly from a Hirshfeld-partitioned electron density (ED) - not from
spherical-atom form factors.

The ED is calculated from a gaussian basis set single determinant SCF
wavefunction - either Hartree-Fock or DFT using selected funtionals
 - for a fragment of the crystal.
This fragment can be embedded in an electrostatic crystal field by employing cluster charges
or modelled using implicit solvation models, depending on the software used.
The following options were used:
   SOFTWARE:       ORCA 5.0
   PARTITIONING:   NoSpherA2
   INT ACCURACY:   Normal
   METHOD:         B3LYP
   BASIS SET:      def2-TZVP
   CHARGE:         0
   MULTIPLICITY:   1
   DATE:           2023-09-29_12-29-30
;
loop_
  _atom_site_label
  _atom_site_type_symbol
  _atom_site_fract_x
  _atom_site_fract_y
  _atom_site_fract_z
  _atom_site_U_iso_or_equiv
  _atom_site_adp_type
  _atom_site_occupancy
  _atom_site_refinement_flags_posn
 F1 F 0.63490(14) 0.08360(9) 0.96142(8) 0.0409(3) Uani 1.000000 .
 F2 F 0.7242(2) 0.19400(13) 1.10108(10) 0.0695(5) Uani 1.000000 .
 F3 F 0.73311(18) 0.41816(13) 1.06900(10) 0.0601(4) Uani 1.000000 .
 F4 F 0.64593(15) 0.53129(10) 0.89407(10) 0.0457(3) Uani 1.000000 .
 F5 F 0.54990(13) 0.42591(9) 0.75493(8) 0.0365(3) Uani 1.000000 .
 F6 F 0.35072(11) 0.36084(10) 0.63653(8) 0.0345(3) Uani 1.000000 .
 F7 F 0.41155(14) 0.40908(12) 0.44447(9) 0.0507(3) Uani 1.000000 .
 F8 F 0.67043(15) 0.28819(12) 0.34565(8) 0.0488(3) Uani 1.000000 .
 F9 F 0.87472(13) 0.12077(10) 0.44699(8) 0.0395(3) Uani 1.000000 .
 F10 F 0.82086(11) 0.07515(9) 0.63975(8) 0.0312(2) Uani 1.000000 .
 F11 F 0.43769(11) -0.02245(9) 0.71659(8) 0.0323(2) Uani 1.000000 .
 F12 F 0.16489(13) -0.03675(10) 0.74860(9) 0.0402(3) Uani 1.000000 .
 F13 F -0.05327(12) 0.14096(13) 0.83848(10) 0.0471(3) Uani 1.000000 .
 F14 F 0.00782(11) 0.33892(11) 0.89073(8) 0.0395(3) Uani 1.000000 .
 F15 F 0.27803(11) 0.35806(9) 0.85612(8) 0.0322(2) Uani 1.000000 .
 C14 C 0.59146(17) 0.24727(15) 0.84899(12) 0.0211(3) Uani 1.000000 .
 C15 C 0.6354(2) 0.19505(16) 0.94041(13) 0.0268(4) Uani 1.000000 .
 C16 C 0.6824(2) 0.24990(18) 1.01491(14) 0.0375(5) Uani 1.000000 .
 C17 C 0.6871(2) 0.36368(18) 0.99922(15) 0.0351(4) Uani 1.000000 .
 C18 C 0.6428(2) 0.42080(16) 0.91004(14) 0.0289(4) Uani 1.000000 .
 C19 C 0.59467(19) 0.36291(15) 0.83808(13) 0.0245(3) Uani 1.000000 .
 C20 C 0.58094(18) 0.21313(14) 0.64859(12) 0.0216(3) Uani 1.000000 .
 C21 C 0.48249(19) 0.29909(15) 0.59307(13) 0.0255(4) Uani 1.000000 .
 C22 C 0.5115(2) 0.32596(17) 0.49331(14) 0.0314(4) Uani 1.000000 .
 C23 C 0.6437(2) 0.26520(17) 0.44243(13) 0.0318(4) Uani 1.000000 .
 C24 C 0.7469(2) 0.18064(16) 0.49400(13) 0.0279(4) Uani 1.000000 .
 C25 C 0.71381(18) 0.15868(15) 0.59513(12) 0.0228(3) Uani 1.000000 .
 C26 C 0.37387(18) 0.16870(14) 0.78519(12) 0.0206(3) Uani 1.000000 .
 C27 C 0.33591(18) 0.07012(14) 0.76041(12) 0.0225(3) Uani 1.000000 .
 C28 C 0.1945(2) 0.05885(16) 0.77696(13) 0.0267(4) Uani 1.000000 .
 C29 C 0.08337(19) 0.14981(18) 0.82147(13) 0.0294(4) Uani 1.000000 .
 C30 C 0.11494(18) 0.24980(17) 0.84812(13) 0.0276(4) Uani 1.000000 .
 C31 C 0.25713(18) 0.25767(15) 0.82909(12) 0.0231(3) Uani 1.000000 .
 B1 B 0.5452(2) 0.17236(16) 0.76410(14) 0.0208(4) Uani 1.000000 .
 H1 H 0.622(2) 0.0685(16) 0.7716(14) 0.028(5) Uani 1.000000 .
 N1 N 0.79129(17) -0.18329(13) 0.72600(11) 0.0227(3) Uani 1.000000 .
 H1a H 0.714(2) -0.108(2) 0.7052(15) 0.031(5) Uani 1.000000 .
 C1 C 0.7025(3) -0.25086(18) 0.78905(15) 0.0301(4) Uani 1.000000 .
 H1b H 0.603(3) -0.242(2) 0.7555(18) 0.056(7) Uani 1.000000 .
 H1c H 0.766(3) -0.3426(19) 0.7845(17) 0.048(6) Uani 1.000000 .
 C2 C 0.6874(3) -0.1995(2) 0.89276(16) 0.0375(5) Uani 1.000000 .
 H2a H 0.602(3) -0.115(2) 0.9001(17) 0.046(6) Uani 1.000000 .
 H2b H 0.657(3) -0.259(3) 0.9504(18) 0.063(8) Uani 1.000000 .
 C3 C 0.8393(3) -0.1822(2) 0.90223(15) 0.0355(4) Uani 1.000000 .
 H3a H 0.834(3) -0.117(3) 0.956(2) 0.070(8) Uani 1.000000 .
 H3b H 0.921(3) -0.266(2) 0.9184(19) 0.058(7) Uani 1.000000 .
 C4 C 0.8791(2) -0.13862(18) 0.79841(14) 0.0267(4) Uani 1.000000 .
 H4a H 0.992(3) -0.167(2) 0.7712(18) 0.060(8) Uani 1.000000 .
 H4b H 0.842(3) -0.045(2) 0.7945(16) 0.045(6) Uani 1.000000 .
 C5 C 0.87399(18) -0.24455(14) 0.63514(12) 0.0215(3) Uani 1.000000 .
 C6 C 1.00323(19) -0.33949(15) 0.64185(12) 0.0251(4) Uani 1.000000 .
 C7 C 1.0765(2) -0.38823(17) 0.55143(13) 0.0283(4) Uani 1.000000 .
 H7 H 1.173(3) -0.460(2) 0.5543(15) 0.046(6) Uani 1.000000 .
 C8 C 1.0265(2) -0.34702(16) 0.45789(13) 0.0271(4) Uani 1.000000 .
 C9 C 0.8945(2) -0.25649(16) 0.45508(13) 0.0257(4) Uani 1.000000 .
 H9 H 0.851(2) -0.225(2) 0.3832(17) 0.048(6) Uani 1.000000 .
 C10 C 0.81580(19) -0.20413(15) 0.54272(12) 0.0231(3) Uani 1.000000 .
 C11 C 1.0690(3) -0.3932(2) 0.73800(16) 0.0363(5) Uani 1.000000 .
 H11a H 1.118(5) -0.337(4) 0.771(3) 0.108(13) Uani 1.000000 .
 H11b H 0.993(4) -0.409(3) 0.797(3) 0.093(11) Uani 1.000000 .
 H11c H 1.145(4) -0.473(2) 0.7248(19) 0.090(12) Uani 1.000000 .
 C12 C 1.1130(3) -0.3984(2) 0.36280(17) 0.0392(5) Uani 1.000000 .
 H12a H 1.185(7) -0.352(5) 0.337(4) 0.18(3) Uani 1.000000 .
 H12b H 1.167(4) -0.488(3) 0.370(2) 0.091(11) Uani 1.000000 .
 H12c H 1.053(4) -0.398(5) 0.305(3) 0.15(2) Uani 1.000000 .
 C13 C 0.6717(2) -0.1083(2) 0.53376(16) 0.0318(4) Uani 1.000000 .
 H13a H 0.582(4) -0.142(3) 0.567(3) 0.086(11) Uani 1.000000 .
 H13b H 0.661(3) -0.027(2) 0.567(2) 0.054(7) Uani 1.000000 .
 H13c H 0.655(4) -0.086(3) 0.459(2) 0.117(17) Uani 1.000000 .

loop_
  _atom_site_aniso_label
  _atom_site_aniso_U_11
  _atom_site_aniso_U_22
  _atom_site_aniso_U_33
  _atom_site_aniso_U_12
  _atom_site_aniso_U_13
  _atom_site_aniso_U_23
 F1 0.0647(8) 0.0274(6) 0.0280(6) -0.0104(5) -0.0041(5) 0.0061(4)
 F2 0.1176(14) 0.0531(8) 0.0353(7) -0.0144(9) -0.0382(8) 0.0059(6)
 F3 0.0779(10) 0.0589(9) 0.0517(8) -0.0251(8) -0.0279(7) -0.0138(7)
 F4 0.0625(8) 0.0361(6) 0.0481(7) -0.0299(6) 0.0022(6) -0.0062(5)
 F5 0.0551(7) 0.0261(5) 0.0294(5) -0.0142(5) -0.0058(5) 0.0052(4)
 F6 0.0252(5) 0.0358(6) 0.0348(6) 0.0010(4) -0.0010(4) 0.0075(5)
 F7 0.0468(7) 0.0585(8) 0.0385(7) -0.0046(6) -0.0090(5) 0.0217(6)
 F8 0.0609(8) 0.0608(8) 0.0242(6) -0.0202(7) 0.0025(5) 0.0073(5)
 F9 0.0397(6) 0.0415(7) 0.0332(6) -0.0095(5) 0.0136(5) -0.0066(5)
 F10 0.0227(5) 0.0332(6) 0.0322(6) -0.0012(4) 0.0018(4) 0.0006(4)
 F11 0.0309(5) 0.0253(5) 0.0402(6) -0.0074(4) -0.0012(4) -0.0079(4)
 F12 0.0420(6) 0.0403(6) 0.0475(7) -0.0254(5) -0.0088(5) 0.0023(5)
 F13 0.0257(6) 0.0709(9) 0.0503(7) -0.0240(6) 0.0023(5) -0.0005(6)
 F14 0.0216(5) 0.0516(7) 0.0378(6) -0.0003(5) 0.0036(4) -0.0087(5)
 F15 0.0265(5) 0.0258(5) 0.0416(6) -0.0031(4) -0.0013(4) -0.0083(4)
 C14 0.0194(7) 0.0233(8) 0.0212(8) -0.0077(6) 0.0005(6) 0.0005(6)
 C15 0.0302(9) 0.0264(9) 0.0221(8) -0.0059(7) -0.0027(7) 0.0010(7)
 C16 0.0488(12) 0.0359(11) 0.0265(9) -0.0082(9) -0.0131(8) -0.0003(8)
 C17 0.0373(10) 0.0382(11) 0.0316(10) -0.0118(9) -0.0077(8) -0.0074(8)
 C18 0.0295(9) 0.0289(9) 0.0320(10) -0.0150(8) 0.0013(7) -0.0042(7)
 C19 0.0260(8) 0.0241(8) 0.0238(8) -0.0091(7) 0.0001(7) 0.0008(7)
 C20 0.0203(8) 0.0214(8) 0.0220(8) -0.0049(7) -0.0011(6) -0.0008(6)
 C21 0.0247(8) 0.0256(9) 0.0242(9) -0.0047(7) -0.0033(7) 0.0026(7)
 C22 0.0344(10) 0.0339(10) 0.0256(9) -0.0103(8) -0.0059(8) 0.0081(7)
 C23 0.0400(11) 0.0368(10) 0.0194(8) -0.0140(9) 0.0004(7) 0.0021(7)
 C24 0.0307(9) 0.0288(9) 0.0240(9) -0.0098(8) 0.0040(7) -0.0039(7)
 C25 0.0217(8) 0.0234(8) 0.0225(8) -0.0066(7) 0.0018(6) -0.0016(6)
 C26 0.0184(8) 0.0204(8) 0.0218(8) -0.0044(6) -0.0005(6) -0.0002(6)
 C27 0.0218(8) 0.0225(8) 0.0233(8) -0.0067(7) -0.0024(6) 0.0011(6)
 C28 0.0267(9) 0.0304(9) 0.0269(9) -0.0144(8) -0.0052(7) 0.0049(7)
 C29 0.0214(8) 0.0430(11) 0.0271(9) -0.0149(8) -0.0018(7) 0.0029(8)
 C30 0.0188(8) 0.0372(10) 0.0249(8) -0.0059(7) -0.0005(6) -0.0004(7)
 C31 0.0199(8) 0.0241(8) 0.0235(8) -0.0040(7) -0.0010(6) -0.0001(6)
 B1 0.0187(8) 0.0182(9) 0.0237(9) -0.0032(7) 0.0000(7) -0.0011(7)
 H1 0.026(11) 0.021(12) 0.031(12) 0.001(9) -0.000(9) -0.005(9)
 N1 0.0253(7) 0.0215(7) 0.0211(7) -0.0074(6) -0.0006(6) 0.0019(6)
 H1a 0.026(12) 0.038(14) 0.023(12) -0.004(11) -0.003(10) 0.022(10)
 C1 0.0335(10) 0.0289(11) 0.0300(10) -0.0143(9) 0.0057(8) -0.0011(8)
 H1b 0.056(17) 0.08(2) 0.044(15) -0.050(16) 0.035(13) -0.021(14)
 H1c 0.066(17) 0.015(13) 0.057(16) -0.010(12) 0.019(13) -0.007(11)
 C2 0.0507(13) 0.0333(11) 0.0264(10) -0.0132(10) 0.0127(9) -0.0008(9)
 H2a 0.062(17) 0.028(14) 0.048(15) -0.022(13) 0.030(12) -0.018(11)
 H2b 0.07(2) 0.08(2) 0.030(15) -0.019(17) 0.012(13) 0.002(15)
 C3 0.0500(13) 0.0316(11) 0.0230(9) -0.0088(10) -0.0057(9) 0.0015(8)
 H3a 0.09(2) 0.061(19) 0.060(19) -0.015(17) -0.017(16) -0.008(15)
 H3b 0.062(18) 0.042(16) 0.060(18) -0.002(14) -0.010(14) 0.013(13)
 C4 0.0314(10) 0.0247(10) 0.0254(9) -0.0100(8) -0.0049(8) 0.0014(7)
 H4a 0.035(15) 0.09(2) 0.050(16) -0.002(14) -0.010(12) -0.020(14)
 H4b 0.069(17) 0.035(15) 0.039(14) -0.031(13) 0.013(12) -0.015(11)
 C5 0.0234(8) 0.0220(8) 0.0190(8) -0.0072(7) -0.0016(6) 0.0039(6)
 C6 0.0265(9) 0.0243(8) 0.0204(8) -0.0022(7) -0.0023(7) 0.0050(7)
 C7 0.0277(9) 0.0275(9) 0.0244(9) -0.0007(8) -0.0010(7) 0.0018(7)
 H7 0.045(15) 0.059(16) 0.020(12) 0.001(13) 0.002(10) 0.006(11)
 C8 0.0289(9) 0.0282(9) 0.0222(9) -0.0058(7) 0.0004(7) -0.0012(7)
 C9 0.0279(9) 0.0283(9) 0.0201(9) -0.0067(7) -0.0046(7) 0.0022(7)
 H9 0.037(14) 0.061(17) 0.044(15) -0.010(12) -0.021(12) 0.013(12)
 C10 0.0251(8) 0.0223(8) 0.0209(8) -0.0055(7) -0.0045(7) 0.0028(6)
 C11 0.0388(12) 0.0352(12) 0.0254(10) 0.0029(10) -0.0058(9) 0.0078(9)
 H11a 0.13(4) 0.10(3) 0.09(3) -0.02(3) -0.05(3) 0.01(2)
 H11b 0.08(2) 0.10(3) 0.07(2) 0.02(2) -0.02(2) 0.03(2)
 H11c 0.13(3) 0.039(16) 0.056(18) 0.054(18) -0.028(17) 0.011(13)
 C12 0.0436(13) 0.0454(13) 0.0238(10) -0.0075(11) 0.0042(9) -0.0055(9)
 H12a 0.24(6) 0.24(6) 0.13(4) -0.19(5) 0.13(4) -0.11(4)
 H12b 0.09(2) 0.05(2) 0.09(3) 0.031(19) 0.018(19) -0.026(18)
 H12c 0.10(3) 0.22(5) 0.04(2) 0.08(3) 0.02(2) -0.03(3)
 C13 0.0318(10) 0.0284(10) 0.0319(11) -0.0018(9) -0.0124(8) 0.0002(8)
 H13a 0.07(2) 0.049(19) 0.15(3) -0.030(18) -0.02(2) 0.00(2)
 H13b 0.058(17) 0.022(13) 0.075(19) 0.001(12) -0.017(14) 0.011(13)
 H13c 0.12(3) 0.13(3) 0.026(15) 0.09(2) -0.025(16) 0.016(16)

loop_
  _geom_bond_atom_site_label_1
  _geom_bond_atom_site_label_2
  _geom_bond_distance
  _geom_bond_site_symmetry_2
  _geom_bond_publ_flag
 F1 C15 1.349(2) . ?
 F2 C16 1.333(2) . ?
 F3 C17 1.331(2) . ?
 F4 C18 1.335(2) . ?
 F5 C19 1.339(2) . ?
 F6 C21 1.345(2) . ?
 F7 C22 1.338(2) . ?
 F8 C23 1.329(2) . ?
 F9 C24 1.330(2) . ?
 F10 C25 1.3499(19) . ?
 F11 C27 1.3465(19) . ?
 F12 C28 1.331(2) . ?
 F13 C29 1.336(2) . ?
 F14 C30 1.339(2) . ?
 F15 C31 1.340(2) . ?
 C14 C15 1.384(2) . ?
 C14 C19 1.391(2) . ?
 C14 B1 1.638(2) . ?
 C15 C16 1.386(3) . ?
 C16 C17 1.378(3) . ?
 C17 C18 1.378(3) . ?
 C18 C19 1.389(2) . ?
 C20 C21 1.396(2) . ?
 C20 C25 1.386(2) . ?
 C20 B1 1.637(2) . ?
 C21 C22 1.381(3) . ?
 C22 C23 1.385(3) . ?
 C23 C24 1.382(3) . ?
 C24 C25 1.392(2) . ?
 C26 C27 1.390(2) . ?
 C26 C31 1.391(2) . ?
 C26 B1 1.645(2) . ?
 C27 C28 1.392(2) . ?
 C28 C29 1.380(3) . ?
 C29 C30 1.382(3) . ?
 C30 C31 1.387(2) . ?
 B1 H1 1.239(18) . ?
 N1 H1a 1.02(2) . ?
 N1 C1 1.520(2) . ?
 N1 C4 1.537(2) . ?
 N1 C5 1.481(2) . ?
 C1 H1b 1.06(3) . ?
 C1 H1c 1.08(2) . ?
 C1 C2 1.516(3) . ?
 C2 H2a 1.09(2) . ?
 C2 H2b 1.11(3) . ?
 C2 C3 1.537(3) . ?
 C3 H3a 1.07(3) . ?
 C3 H3b 1.09(2) . ?
 C3 C4 1.518(3) . ?
 C4 H4a 1.06(2) . ?
 C4 H4b 1.06(2) . ?
 C5 C6 1.404(2) . ?
 C5 C10 1.401(2) . ?
 C6 C7 1.398(2) . ?
 C6 C11 1.507(2) . ?
 C7 H7 1.05(2) . ?
 C7 C8 1.390(2) . ?
 C8 C9 1.389(2) . ?
 C8 C12 1.500(3) . ?
 C9 H9 1.08(2) . ?
 C9 C10 1.397(2) . ?
 C10 C13 1.506(2) . ?
 C11 H11a 1.05(4) . ?
 C11 H11b 1.07(4) . ?
 C11 H11c 1.01(3) . ?
 C12 H12a 1.03(4) . ?
 C12 H12b 1.04(3) . ?
 C12 H12c 1.00(4) . ?
 C13 H13a 1.10(3) . ?
 C13 H13b 1.06(3) . ?
 C13 H13c 1.03(2) . ?

loop_
  _geom_angle_atom_site_label_1
  _geom_angle_atom_site_label_2
  _geom_angle_atom_site_label_3
  _geom_angle
  _geom_angle_site_symmetry_1
  _geom_angle_site_symmetry_3
  _geom_angle_publ_flag
 C19 C14 C15 114.01(15) . . ?
 B1 C14 C15 120.19(15) . . ?
 B1 C14 C19 125.78(15) . . ?
 C14 C15 F1 120.05(15) . . ?
 C16 C15 F1 115.75(16) . . ?
 C16 C15 C14 124.19(17) . . ?
 C15 C16 F2 121.03(19) . . ?
 C17 C16 F2 119.51(18) . . ?
 C17 C16 C15 119.45(17) . . ?
 C16 C17 F3 120.78(18) . . ?
 C18 C17 F3 120.24(18) . . ?
 C18 C17 C16 118.98(17) . . ?
 C17 C18 F4 119.63(16) . . ?
 C19 C18 F4 120.80(17) . . ?
 C19 C18 C17 119.57(17) . . ?
 C14 C19 F5 120.61(15) . . ?
 C18 C19 F5 115.63(15) . . ?
 C18 C19 C14 123.76(16) . . ?
 C25 C20 C21 113.73(15) . . ?
 B1 C20 C21 124.90(15) . . ?
 B1 C20 C25 121.30(14) . . ?
 C20 C21 F6 119.95(15) . . ?
 C22 C21 F6 116.33(15) . . ?
 C22 C21 C20 123.72(16) . . ?
 C21 C22 F7 120.55(17) . . ?
 C23 C22 F7 119.41(16) . . ?
 C23 C22 C21 120.03(16) . . ?
 C22 C23 F8 120.33(17) . . ?
 C24 C23 F8 120.78(17) . . ?
 C24 C23 C22 118.89(16) . . ?
 C23 C24 F9 120.18(16) . . ?
 C25 C24 F9 120.95(16) . . ?
 C25 C24 C23 118.86(16) . . ?
 C20 C25 F10 120.33(15) . . ?
 C24 C25 F10 114.96(15) . . ?
 C24 C25 C20 124.67(16) . . ?
 C31 C26 C27 114.18(15) . . ?
 B1 C26 C27 120.35(14) . . ?
 B1 C26 C31 125.47(15) . . ?
 C26 C27 F11 120.62(14) . . ?
 C28 C27 F11 115.20(15) . . ?
 C28 C27 C26 124.17(16) . . ?
 C27 C28 F12 120.98(16) . . ?
 C29 C28 F12 120.02(16) . . ?
 C29 C28 C27 118.98(16) . . ?
 C28 C29 F13 120.13(17) . . ?
 C30 C29 F13 120.52(17) . . ?
 C30 C29 C28 119.34(16) . . ?
 C29 C30 F14 119.87(16) . . ?
 C31 C30 F14 120.48(17) . . ?
 C31 C30 C29 119.65(16) . . ?
 C26 C31 F15 120.44(15) . . ?
 C30 C31 F15 115.89(15) . . ?
 C30 C31 C26 123.67(16) . . ?
 C20 B1 C14 113.38(14) . . ?
 C26 B1 C14 112.24(13) . . ?
 C26 B1 C20 112.48(13) . . ?
 H1 B1 C14 107.8(9) . . ?
 H1 B1 C20 105.3(9) . . ?
 H1 B1 C26 104.9(9) . . ?
 C1 N1 H1a 104.4(12) . . ?
 C4 N1 H1a 102.4(13) . . ?
 C4 N1 C1 107.09(14) . . ?
 C5 N1 H1a 109.5(12) . . ?
 C5 N1 C1 114.86(14) . . ?
 C5 N1 C4 117.17(14) . . ?
 H1b C1 N1 109.2(13) . . ?
 H1c C1 N1 106.4(12) . . ?
 H1c C1 H1b 106.7(19) . . ?
 C2 C1 N1 103.50(16) . . ?
 C2 C1 H1b 116.1(12) . . ?
 C2 C1 H1c 114.4(13) . . ?
 H2a C2 C1 112.9(13) . . ?
 H2b C2 C1 110.3(14) . . ?
 H2b C2 H2a 106.7(18) . . ?
 C3 C2 C1 103.22(17) . . ?
 C3 C2 H2a 109.6(12) . . ?
 C3 C2 H2b 114.4(15) . . ?
 H3a C3 C2 111.8(17) . . ?
 H3b C3 C2 110.5(15) . . ?
 H3b C3 H3a 113(2) . . ?
 C4 C3 C2 103.88(16) . . ?
 C4 C3 H3a 108.8(16) . . ?
 C4 C3 H3b 108.9(14) . . ?
 C3 C4 N1 105.61(15) . . ?
 H4a C4 N1 107.5(13) . . ?
 H4a C4 C3 117.3(14) . . ?
 H4b C4 N1 107.4(13) . . ?
 H4b C4 C3 110.4(11) . . ?
 H4b C4 H4a 108(2) . . ?
 C6 C5 N1 121.39(14) . . ?
 C10 C5 N1 116.73(15) . . ?
 C10 C5 C6 121.87(15) . . ?
 C7 C6 C5 116.98(15) . . ?
 C11 C6 C5 125.56(17) . . ?
 C11 C6 C7 117.47(17) . . ?
 H7 C7 C6 118.6(11) . . ?
 C8 C7 C6 122.94(17) . . ?
 C8 C7 H7 118.5(11) . . ?
 C9 C8 C7 118.04(16) . . ?
 C12 C8 C7 120.94(18) . . ?
 C12 C8 C9 121.02(18) . . ?
 H9 C9 C8 119.5(13) . . ?
 C10 C9 C8 121.78(16) . . ?
 C10 C9 H9 118.8(13) . . ?
 C9 C10 C5 118.24(15) . . ?
 C13 C10 C5 123.06(16) . . ?
 C13 C10 C9 118.70(16) . . ?
 H11a C11 C6 111(2) . . ?
 H11b C11 C6 116.3(16) . . ?
 H11b C11 H11a 104(3) . . ?
 H11c C11 C6 110.5(14) . . ?
 H11c C11 H11a 110(3) . . ?
 H11c C11 H11b 105(3) . . ?
 H12a C12 C8 111(2) . . ?
 H12b C12 C8 112.6(17) . . ?
 H12b C12 H12a 112(4) . . ?
 H12c C12 C8 115.6(17) . . ?
 H12c C12 H12a 105(4) . . ?
 H12c C12 H12b 100(3) . . ?
 H13a C13 C10 108.0(16) . . ?
 H13b C13 C10 117.4(13) . . ?
 H13b C13 H13a 108(2) . . ?
 H13c C13 C10 110.4(14) . . ?
 H13c C13 H13a 109(3) . . ?
 H13c C13 H13b 104(2) . . ?

loop_
  _geom_torsion_atom_site_label_1
  _geom_torsion_atom_site_label_2
  _geom_torsion_atom_site_label_3
  _geom_torsion_atom_site_label_4
  _geom_torsion
  _geom_torsion_site_symmetry_1
  _geom_torsion_site_symmetry_2
  _geom_torsion_site_symmetry_3
  _geom_torsion_site_symmetry_4
  _geom_torsion_publ_flag
 F1 C15 C14 C19 178.82(16) . . . . ?
 F1 C15 C14 B1 -2.5(2) . . . . ?
 F1 C15 C16 F2 0.2(2) . . . . ?
 F1 C15 C16 C17 179.62(17) . . . . ?
 F2 C16 C15 C14 -179.54(18) . . . . ?
 F2 C16 C17 F3 0.1(3) . . . . ?
 F2 C16 C17 C18 -179.7(2) . . . . ?
 F3 C17 C16 C15 -179.31(19) . . . . ?
 F3 C17 C18 F4 -0.2(2) . . . . ?
 F3 C17 C18 C19 -179.82(18) . . . . ?
 F4 C18 C17 C16 179.60(18) . . . . ?
 F4 C18 C19 F5 -1.40(19) . . . . ?
 F4 C18 C19 C14 178.64(15) . . . . ?
 F5 C19 C14 C15 -177.56(16) . . . . ?
 F5 C19 C14 B1 3.9(2) . . . . ?
 F5 C19 C18 C17 178.22(16) . . . . ?
 F6 C21 C20 C25 -178.39(16) . . . . ?
 F6 C21 C20 B1 4.6(2) . . . . ?
 F6 C21 C22 F7 -0.22(19) . . . . ?
 F6 C21 C22 C23 -178.99(16) . . . . ?
 F7 C22 C21 C20 179.61(16) . . . . ?
 F7 C22 C23 F8 -0.8(2) . . . . ?
 F7 C22 C23 C24 179.14(18) . . . . ?
 F8 C23 C22 C21 177.98(17) . . . . ?
 F8 C23 C24 F9 -0.2(2) . . . . ?
 F8 C23 C24 C25 -179.45(17) . . . . ?
 F9 C24 C23 C22 179.87(17) . . . . ?
 F9 C24 C25 F10 0.96(19) . . . . ?
 F9 C24 C25 C20 -176.96(15) . . . . ?
 F10 C25 C20 C21 178.80(15) . . . . ?
 F10 C25 C20 B1 -4.11(19) . . . . ?
 F10 C25 C24 C23 -179.78(15) . . . . ?
 F11 C27 C26 C31 179.42(15) . . . . ?
 F11 C27 C26 B1 -1.66(18) . . . . ?
 F11 C27 C28 F12 -1.38(16) . . . . ?
 F11 C27 C28 C29 -179.92(14) . . . . ?
 F12 C28 C27 C26 177.98(15) . . . . ?
 F12 C28 C29 F13 1.66(19) . . . . ?
 F12 C28 C29 C30 -178.31(16) . . . . ?
 F13 C29 C28 C27 -179.78(15) . . . . ?
 F13 C29 C30 F14 -0.42(19) . . . . ?
 F13 C29 C30 C31 -179.48(16) . . . . ?
 F14 C30 C29 C28 179.56(16) . . . . ?
 F14 C30 C31 F15 0.17(18) . . . . ?
 F14 C30 C31 C26 179.93(15) . . . . ?
 F15 C31 C26 C27 -179.55(15) . . . . ?
 F15 C31 C26 B1 1.60(19) . . . . ?
 F15 C31 C30 C29 179.23(14) . . . . ?
 C14 C15 C16 C17 -0.1(2) . . . . ?
 C14 C19 C18 C17 -1.7(2) . . . . ?
 C14 B1 C20 C21 -90.91(16) . . . . ?
 C14 B1 C20 C25 92.34(15) . . . . ?
 C14 B1 C26 C27 -146.60(13) . . . . ?
 C14 B1 C26 C31 32.18(17) . . . . ?
 C15 C16 C17 C18 0.9(2) . . . . ?
 C16 C17 C18 C19 -0.0(2) . . . . ?
 C20 C21 C22 C23 0.8(2) . . . . ?
 C20 C25 C24 C23 2.3(2) . . . . ?
 C20 B1 C26 C27 84.10(15) . . . . ?
 C20 B1 C26 C31 -97.11(15) . . . . ?
 C21 C22 C23 C24 -2.1(2) . . . . ?
 C22 C23 C24 C25 0.6(2) . . . . ?
 C26 C27 C28 C29 -0.6(2) . . . . ?
 C26 C31 C30 C29 -1.0(2) . . . . ?
 C27 C28 C29 C30 0.25(19) . . . . ?
 C28 C29 C30 C31 0.5(2) . . . . ?
 N1 C1 C2 C3 -39.04(17) . . . . ?
 N1 C4 C3 C2 -24.23(17) . . . . ?
 N1 C5 C6 C7 -177.42(16) . . . . ?
 N1 C5 C6 C11 2.7(2) . . . . ?
 N1 C5 C10 C9 177.21(14) . . . . ?
 N1 C5 C10 C13 -3.68(19) . . . . ?
 C1 C2 C3 C4 39.53(19) . . . . ?
 C5 C6 C7 C8 -0.2(2) . . . . ?
 C5 C10 C9 C8 0.5(2) . . . . ?
 C6 C7 C8 C9 -2.7(2) . . . . ?
 C6 C7 C8 C12 177.0(2) . . . . ?
 C7 C8 C9 C10 2.5(2) . . . . ?
 C8 C9 C10 C13 -178.60(18) . . . . ?

loop_
  _diffrn_refln_index_h
  _diffrn_refln_index_k
  _diffrn_refln_index_l
  _diffrn_refln_intensity_net
  _diffrn_refln_intensity_u
 1 0 0 436.26 20.4
 -2 0 0 637.54 41.5
 3 0 0 1917.21 89.49
 4 0 0 1122.09 53.39
 -5 0 0 29.8 2.5
 5 0 0 28.3 3.2
 5 0 0 34 3.7
 -6 0 0 139.29 7.5
 -6 0 0 130.49 7.1
 -6 0 0 131.59 6.9
 6 0 0 136.69 7.5
 6 0 0 144.39 33.7
 6 0 0 128.69 8.1
 6 0 0 133.59 7.5
 -7 0 0 37.4 3.4
 -7 0 0 45.8 4.2
 -7 0 0 38.2 3.3
 -7 0 0 42.6 3.2
 7 0 0 36.4 3.3
 7 0 0 42.1 4
 7 0 0 120.79 69.89
 7 0 0 48 5.2
 7 0 0 37.2 4.9
 8 0 0 194.38 76.19
 9 0 0 -74.09 111.49
 -10 0 0 1.2 1.1
 -10 0 0 -0.9 1.6
 10 0 0 -2.3 1.2
 10 0 0 -0.2 1.4
 -11 0 0 30.6 2
 11 0 0 34.8 2.8
 11 0 0 29.7 2.2
 10 -1 0 1.5 1.5
 10 -1 0 3.9 2.1
 -10 1 0 2.5 1.1
 9 -1 0 -34.2 113.69
 9 -1 0 -1.2 1.4
 -9 1 0 0.8 1.5
 -9 1 0 -1.2 1.8
 -9 1 0 -2 1.2
 8 -1 0 186.38 9.6
 8 -1 0 168.08 11.5
 8 -1 0 184.18 10.1
 8 -1 0 256.47 65.89
 -8 1 0 190.78 9.3
 -8 1 0 190.88 10.2
 -8 1 0 186.68 9.4
 7 -1 0 27.1 3.8
 7 -1 0 28.4 49.99
 -7 1 0 26.5 2.7
 -7 1 0 31.3 3.9
 -7 1 0 20 2.9
 -7 1 0 24.6 2.8
 6 -1 0 4 1.9
 6 -1 0 4.1 2
 6 -1 0 8.3 2.4
 -6 1 0 5.4 1.7
 -6 1 0 3.2 1.5
 -6 1 0 5 2
 5 -1 0 55.69 6.7
 5 -1 0 58.69 4.2
 5 -1 0 57.79 4.8
 -5 1 0 54.99 3.6
 -5 1 0 57.19 3.6
 4 -1 0 455.95 21.9
 4 -1 0 472.45 22.5
 4 -1 0 440.56 22
 4 -1 0 493.15 23.8
 3 -1 0 2438.56 114.79
 -3 1 0 2516.25 130.99
 2 -1 0 24.3 3
 2 -1 0 22.5 1.8
 2 -1 0 23.1 1.6
 2 -1 0 26.7 2.1
 -2 1 0 21.4 15.6
 -2 1 0 23 1.6
 1 -1 0 98.09 4.8
 1 -1 0 108.49 5.1
 -1 1 0 94.39 4.8
 0 -1 0 46.5 2.3
 0 1 0 51.19 2.3
 1 1 0 294.47 16.9
 1 1 0 281.77 13.3
 2 1 0 4579.24 215.48
 3 1 0 406.86 19.3
 3 1 0 409.66 19.5
 3 1 0 416.86 19.1
 -4 -1 0 153.38 7.4
 4 1 0 139.09 7.7
 4 1 0 155.48 22.5
 4 1 0 162.38 8.2
 -5 -1 0 440.66 21.8
 5 1 0 481.15 22.6
 5 1 0 525.55 45.2
 5 1 0 457.75 22.1
 -6 -1 0 116.39 7
 -6 -1 0 119.39 6.4
 -6 -1 0 135.39 7.1
 6 1 0 145.29 35.2
 6 1 0 122.29 6.9
 -7 -1 0 28.5 3.7
 -7 -1 0 30.1 3
 -7 -1 0 28.5 2.7
 -7 -1 0 28.4 2.9
 7 1 0 33.3 31.3
 7 1 0 33.5 3.3
 7 1 0 30.4 3.8
 7 1 0 26.4 2.8
 7 1 0 32.7 4.3
 -8 -1 0 10.7 1.8
 8 1 0 14.7 2.3
 8 1 0 16.3 1.9
 8 1 0 -36 53.69
 -9 -1 0 -2.4 1.7
 -9 -1 0 6.8 4.9
 -9 -1 0 3.4 1.5
 9 1 0 2.1 1.9
 9 1 0 -46.7 73.99
 9 1 0 3.1 1.5
 -10 -1 0 4.6 3
 -10 -1 0 4.7 1.3
 10 1 0 3.6 1.6
 10 1 0 4.5 1.3
 -11 -1 0 26.6 1.8
 11 1 0 23.3 1.8
 11 1 0 25.5 2.4
 10 -2 0 2.9 1.3
 10 -2 0 3.5 1.4
 9 -2 0 48.1 4.2
 -9 2 0 51.89 4.2
 8 -2 0 294.37 14.8
 8 -2 0 295.17 15.2
 8 -2 0 283.67 17.1
 -8 2 0 313.27 14.5
 -8 2 0 294.77 15.6
 -8 2 0 317.67 14.4
 7 -2 0 -0.3 66.79
 7 -2 0 -0.8 2.1
 7 -2 0 0.4 1.7
 -7 2 0 -0.2 1.5
 -7 2 0 1.8 2.1
 6 -2 0 3.5 1.9
 6 -2 0 2.8 1.6
 6 -2 0 6 2.1
 6 -2 0 7.3 5.2
 6 -2 0 7.4 2.3
 -6 2 0 5.4 1.4
 -6 2 0 4.2 1.3
 -6 2 0 2.8 1.5
 5 -2 0 164.78 8.9
 5 -2 0 173.28 9.6
 -5 2 0 162.48 8.5
 -5 2 0 169.38 8.3
 4 -2 0 3.4 1.9
 4 -2 0 2 1.2
 4 -2 0 6.7 3.7
 4 -2 0 3.5 1.1
 -4 2 0 3.3 1
 -4 2 0 4.3 1.5
 3 -2 0 156.98 7.5
 3 -2 0 152.98 9.5
 3 -2 0 154.38 8.3
 3 -2 0 138.69 7.6
 -3 2 0 150.18 7.4
 -3 2 0 144.49 32.7
 -3 2 0 141.09 8
 2 -2 0 704.73 33.2
 2 -2 0 681.83 32.1
 -2 2 0 686.83 47.5
 1 -2 0 -0.4 2.6
 1 -2 0 0.2 0.6
 -1 2 0 6.9 14
 -1 2 0 0.3 0.6
 0 2 0 4213.88 197.18
 1 2 0 213.48 14.5
 1 2 0 191.88 9.2
 -2 -2 0 63.99 3.3
 2 2 0 76.99 10.1
 2 2 0 69.09 3.8
 3 2 0 904.11 42
 3 2 0 923.21 50.59
 4 2 0 355.36 31.2
 4 2 0 361.16 17.5
 5 2 0 525.15 43.9
 5 2 0 531.75 25.9
 5 2 0 570.94 26.4
 -6 -2 0 4.5 1.1
 -6 -2 0 4.8 1.4
 -6 -2 0 6.9 2
 6 2 0 4.7 2
 6 2 0 21.6 22.3
 -7 -2 0 41.5 3.2
 -7 -2 0 43.4 3.2
 -7 -2 0 40.1 3.1
 7 2 0 34.9 4.8
 7 2 0 45.2 3.6
 7 2 0 41.1 4.3
 7 2 0 64.69 31.9
 7 2 0 40.8 3.1
 -8 -2 0 2.1 2.2
 -8 -2 0 2.4 1.4
 -8 -2 0 -0.9 1.3
 -8 -2 0 3.4 1.6
 8 2 0 -14.5 46.5
 8 2 0 1.1 1.4
 8 2 0 1.4 1.9
 -9 -2 0 35.6 6
 -9 -2 0 30.2 2.9
 -9 -2 0 31.9 3
 9 2 0 30.9 2.9
 9 2 0 30.8 3.5
 9 2 0 55.39 74.49
 -10 -2 0 128.79 7.8
 -10 -2 0 113.49 6.3
 10 2 0 126.09 6.8
 10 2 0 116.29 6.3
 -11 -2 0 1.2 2.3
 -11 -2 0 -0.5 0.8
 11 2 0 0.4 1.2
 11 2 0 -1.6 1.1
 10 -3 0 49.8 2.9
 9 -3 0 -0.1 1.6
 9 -3 0 -3 1.3
 -9 3 0 0 0.9
 8 -3 0 0.4 2.8
 8 -3 0 0.1 1.6
 -8 3 0 2.6 1.8
 -8 3 0 0.2 1.6
 -7 3 0 37.2 3.2
 -7 3 0 40.7 3.1
 -7 3 0 39.1 4.2
 6 -3 0 398.66 19.5
 6 -3 0 396.16 19.2
 6 -3 0 382.46 20.7
 -6 3 0 383.56 18.7
 -6 3 0 400.96 19.2
 -6 3 0 400.56 18.7
 5 -3 0 0.2 2.1
 5 -3 0 -0.2 1.3
 5 -3 0 2.5 1.3
 5 -3 0 2.8 2.3
 -5 3 0 1.9 1.2
 -5 3 0 -1.7 0.8
 -5 3 0 -0.3 1.3
 4 -3 0 490.05 24
 4 -3 0 493.25 23.9
 4 -3 0 498.05 26.8
 4 -3 0 511.25 24.4
 4 -3 0 520.05 24.8
 -4 3 0 493.25 24.1
 -4 3 0 515.35 23.7
 -4 3 0 504.45 23.6
 3 -3 0 3.1 1.9
 3 -3 0 4 4.6
 -3 3 0 -39.2 33.9
 -3 3 0 1.9 2.6
 2 -3 0 796.12 38
 2 -3 0 818.62 37
 -2 3 0 745.23 36.7
 1 -3 0 772.12 38
 -1 3 0 846.02 48.3
 0 -3 0 3.5 0.6
 0 3 0 3.5 8.9
 1 3 0 669.93 36.8
 2 3 0 9999 463.45
 3 3 0 718.63 41.6
 -4 -3 0 141.29 7.7
 -4 -3 0 145.09 7
 4 3 0 143.99 7.7
 4 3 0 148.59 19.1
 -5 -3 0 266.97 12.4
 -5 -3 0 248.88 12.7
 5 3 0 257.27 12.9
 5 3 0 268.87 32.1
 -6 -3 0 7.5 1.4
 -6 -3 0 9.1 1.4
 -6 -3 0 8.9 1.8
 6 3 0 17.7 21.9
 6 3 0 8.1 2.2
 -7 -3 0 63.79 4
 -7 -3 0 68.79 4.1
 7 3 0 63.29 4.7
 7 3 0 64.89 4.6
 7 3 0 62.79 31.5
 7 3 0 60.39 5.2
 7 3 0 63.99 4
 7 3 0 77.19 7.6
 7 3 0 57.89 6.7
 -8 -3 0 10.4 1.7
 -8 -3 0 17.3 2.4
 -8 -3 0 13.4 2.2
 -8 -3 0 15.7 2.8
 8 3 0 14.1 2.2
 8 3 0 -32.8 39.6
 8 3 0 15.4 1.8
 -9 -3 0 37.6 3.1
 -9 -3 0 33.3 4.1
 9 3 0 -53.89 56.79
 9 3 0 35.6 3.6
 9 3 0 30.5 2.9
 -10 -3 0 0.1 1.2
 -10 -3 0 0.1 1.4
 -10 -3 0 0 2
 10 3 0 -0.5 1
 10 3 0 1 1.5
 -11 -3 0 18.2 2.8
 -11 -3 0 21.1 1.9
 -11 -3 0 17.7 2.3
 11 3 0 17.3 2
 11 3 0 24.7 2.8
 11 3 0 18.9 1.5
 9 -4 0 41.2 3.4
 9 -4 0 31.9 4.8
 8 -4 0 13.9 2.3
 -8 4 0 18.6 2
 7 -4 0 -4 2.3
 -7 4 0 -0.4 1.3
 6 -4 0 100.79 10.5
 -6 4 0 80.69 5.9
 -6 4 0 101.09 5.5
 -6 4 0 99.09 6.1
 5 -4 0 366.66 19.9
 5 -4 0 364.76 18.8
 5 -4 0 386.36 18.1
 5 -4 0 359.26 18.8
 -5 4 0 370.26 18.7
 -5 4 0 379.16 18
 -5 4 0 398.06 17.9
 -5 4 0 394.06 18.3
 4 -4 0 163.48 9.6
 4 -4 0 142.79 7.7
 4 -4 0 149.59 8.3
 -4 4 0 157.48 7.5
 -4 4 0 147.29 7.7
 -4 4 0 146.49 8.4
 3 -4 0 849.52 39.7
 3 -4 0 842.02 39.9
 3 -4 0 857.21 40.1
 3 -4 0 858.31 40.7
 -3 4 0 886.11 40.4
 -3 4 0 798.02 69.19
 -3 4 0 840.02 39.5
 2 -4 0 530.45 25.1
 2 -4 0 521.25 24.4
 -2 4 0 501.75 24.7
 1 -4 0 636.04 29.3
 1 -4 0 615.24 29.8
 -1 4 0 628.34 29.6
 0 4 0 1395.76 73.29
 -1 -4 0 466.65 22.4
 1 4 0 489.15 22.3
 1 4 0 501.15 30.6
 -2 -4 0 40.2 2.3
 2 4 0 42.3 10.9
 3 4 0 54.49 12.4
 4 4 0 821.82 49.2
 4 4 0 818.22 38.4
 5 4 0 895.31 41.7
 5 4 0 879.71 56.39
 -6 -4 0 323.87 15.4
 -6 -4 0 305.57 15.3
 -6 -4 0 307.67 15.6
 6 4 0 347.07 17
 6 4 0 341.97 40.1
 -7 -4 0 117.19 5.9
 -7 -4 0 107.19 5.8
 -7 -4 0 105.39 8.4
 7 4 0 97.39 7.2
 7 4 0 106.49 6.3
 7 4 0 110.09 5.8
 7 4 0 100.99 6.5
 7 4 0 112.69 8.5
 7 4 0 97.29 8.8
 7 4 0 96.59 31.9
 -8 -4 0 1 1.7
 -8 -4 0 -0.5 2
 -8 -4 0 0.5 1.3
 -8 -4 0 -1.7 1.1
 8 4 0 -1.7 1.2
 8 4 0 -0.5 2.8
 8 4 0 7.5 36.4
 8 4 0 2.4 1.8
 8 4 0 5.1 4.9
 8 4 0 -1.6 3.8
 -9 -4 0 1.8 2.6
 -9 -4 0 3.6 1.5
 -9 -4 0 5.1 1.5
 9 4 0 1.4 2
 9 4 0 74.59 50.59
 9 4 0 -1.8 3.5
 9 4 0 1.8 1.2
 9 4 0 3 3.3
 9 4 0 2.9 1.7
 -10 -4 0 -1 2.2
 -10 -4 0 0.4 1.1
 -10 -4 0 0.7 1.6
 10 4 0 1.9 1.5
 10 4 0 0.3 1
 -11 -4 0 -2.3 1.6
 -11 -4 0 0.5 1.6
 11 4 0 -2.4 1.3
 11 4 0 0.4 1.2
 9 -5 0 0.6 1.5
 9 -5 0 0.5 1
 8 -5 0 27.5 3.1
 8 -5 0 30.4 3.4
 7 -5 0 -1.5 2.3
 -7 5 0 1.4 1.1
 6 -5 0 451.75 21.9
 6 -5 0 414.46 23.1
 6 -5 0 440.26 21.6
 -6 5 0 426.86 20.4
 5 -5 0 133.99 10
 5 -5 0 137.59 8.8
 5 -5 0 141.09 7.7
 -5 5 0 148.89 8.4
 -5 5 0 146.19 7.3
 4 -5 0 175.38 11.3
 4 -5 0 177.48 9.3
 4 -5 0 195.88 9.5
 -4 5 0 172.38 9.5
 -4 5 0 190.38 10
 -3 5 0 -71.09 40.9
 2 -5 0 140.49 8.3
 2 -5 0 139.19 7.2
 -2 5 0 121.19 8.5
 -2 5 0 76.59 24.1
 1 -5 0 281.27 14.1
 1 -5 0 292.97 15.1
 -1 5 0 344.17 35.4
 -1 5 0 292.87 14.7
 0 5 0 971.4 46.1
 0 5 0 1016.7 58.49
 -1 -5 0 -0.1 0.7
 1 5 0 0.4 9.8
 1 5 0 -1.4 2.3
 2 5 0 880.71 49.99
 -3 -5 0 56.09 3.2
 3 5 0 56.19 13.8
 -4 -5 0 265.47 12.4
 4 5 0 234.68 26.8
 5 5 0 -0.9 15.1
 -6 -5 0 407.76 18.3
 -6 -5 0 390.16 18.6
 6 5 0 354.96 19.7
 6 5 0 366.96 42.1
 6 5 0 390.56 18.7
 6 5 0 393.96 18.2
 6 5 0 352.16 18.7
 6 5 0 369.46 19.6
 6 5 0 434.26 20
 -7 -5 0 212.28 10
 -7 -5 0 206.18 9.8
 7 5 0 198.28 10.3
 7 5 0 180.08 10.4
 7 5 0 184.78 12.1
 7 5 0 204.98 9.7
 7 5 0 190.08 11.8
 7 5 0 180.78 33.5
 -8 -5 0 67.69 4.7
 -8 -5 0 75.89 4.9
 -8 -5 0 67.99 5.3
 -8 -5 0 70.99 4.5
 8 5 0 68.89 4.9
 8 5 0 65.49 4.2
 8 5 0 78.39 8.6
 8 5 0 64.19 5.3
 8 5 0 70.49 7.9
 8 5 0 88.89 35.8
 -9 -5 0 13.7 1.8
 -9 -5 0 15.9 2.4
 9 5 0 9.9 1.4
 9 5 0 10 3.8
 9 5 0 9.2 2.2
 9 5 0 53.29 46.5
 9 5 0 11.8 2.1
 9 5 0 7.9 3.8
 -10 -5 0 36.5 3
 -10 -5 0 38.1 5.9
 -10 -5 0 40.2 2.8
 10 5 0 29.7 3.9
 10 5 0 32.7 2.4
 -11 -5 0 2.1 1
 -11 -5 0 2.1 1.4
 11 5 0 1.5 1.5
 11 5 0 6.4 1.9
 8 -6 0 5.8 1.4
 8 -6 0 5.1 1.6
 7 -6 0 28.1 3.9
 6 -6 0 28.9 4.5
 -6 6 0 30.1 2.7
 5 -6 0 3.6 2.7
 5 -6 0 4.3 2
 -5 6 0 6.2 2.5
 -5 6 0 5 1.4
 4 -6 0 552.04 25.6
 4 -6 0 504.75 26.3
 4 -6 0 546.15 27.7
 4 -6 0 549.25 25.6
 -4 6 0 536.35 25.2
 -4 6 0 545.45 26.2
 3 -6 0 53.59 6.2
 3 -6 0 44 3.7
 3 -6 0 34.9 7.4
 -3 6 0 36.5 4.4
 -3 6 0 45.6 3
 -3 6 0 33.3 3.6
 2 -6 0 184.98 9.3
 2 -6 0 173.58 10.5
 2 -6 0 184.58 9.4
 -2 6 0 177.28 9.8
 -2 6 0 187.58 36.1
 1 -6 0 94.29 5.4
 1 -6 0 89.69 6.6
 1 -6 0 91.09 5.3
 -1 6 0 92.39 6.2
 -1 6 0 96.79 26
 0 -6 0 71.99 5.7
 0 -6 0 81.49 4.7
 0 -6 0 82.09 4.9
 0 6 0 81.09 19.2
 0 6 0 85.49 5.5
 -1 -6 0 133.49 7.1
 1 6 0 137.29 20.6
 1 6 0 144.99 8.1
 -2 -6 0 102.89 5.6
 2 6 0 130.59 17.9
 2 6 0 111.19 6.6
 -3 -6 0 465.55 22
 3 6 0 478.15 35.5
 -4 -6 0 552.44 25.7
 4 6 0 536.25 40.6
 5 6 0 174.98 24.8
 -6 -6 0 13.9 2
 -6 -6 0 13.4 2
 6 6 0 13.4 2.1
 6 6 0 8.5 2.3
 6 6 0 8.6 5.4
 6 6 0 15.1 2
 6 6 0 25.4 31.9
 -7 -6 0 15.4 2.6
 -7 -6 0 22 2.4
 7 6 0 17 3.8
 7 6 0 44.2 27.9
 7 6 0 19.4 2.5
 7 6 0 17.9 4.1
 7 6 0 18.7 2.3
 -8 -6 0 14 2
 8 6 0 8.8 34.7
 8 6 0 12.5 1.6
 8 6 0 11.2 2.3
 8 6 0 17.3 4.2
 8 6 0 18.1 2.5
 -9 -6 0 19.1 2.5
 -9 -6 0 15.1 2.9
 9 6 0 14.3 2.8
 9 6 0 9.5 2.7
 9 6 0 43.7 43.6
 9 6 0 13.1 2.1
 -10 -6 0 2.5 1.2
 -10 -6 0 0.6 2.1
 10 6 0 -0.3 0.7
 10 6 0 -1.6 1.6
 10 6 0 -4.2 2.9
 10 6 0 2.1 1.4
 10 6 0 -1.6 1.7
 -11 -6 0 -0.4 0.9
 -11 -6 0 -1.6 1
 11 6 0 -0.8 1.3
 11 6 0 0.3 1.1
 8 -7 0 2.9 1
 8 -7 0 1.8 1.3
 6 -7 0 1.4 2.1
 -6 7 0 1.8 1.8
 5 -7 0 265.27 13.7
 5 -7 0 260.97 12.8
 -5 7 0 247.78 13
 4 -7 0 5.2 2
 -4 7 0 4.5 2.6
 -4 7 0 7.4 2.1
 3 -7 0 33.6 3.3
 3 -7 0 35.8 3.5
 3 -7 0 33.4 4.8
 3 -7 0 26.8 3.4
 -3 7 0 27 4.1
 -3 7 0 27.7 3.4
 2 -7 0 227.78 11.7
 2 -7 0 216.58 12.6
 2 -7 0 224.08 11
 2 -7 0 215.98 11
 -2 7 0 135.59 35.1
 -2 7 0 207.18 11.6
 1 -7 0 8.4 2.6
 1 -7 0 12.2 2
 -1 7 0 27.8 24.4
 -1 7 0 7.1 2.5
 0 -7 0 131.29 8
 0 -7 0 125.99 6.9
 0 -7 0 128.39 6.9
 0 7 0 128.79 7.6
 0 7 0 83.09 22.4
 -1 -7 0 22.2 2.3
 -1 -7 0 20.2 2.7
 1 7 0 26.9 3.4
 1 7 0 18.8 18
 -2 -7 0 289.07 14.9
 2 7 0 330.97 15.5
 2 7 0 322.07 32.3
 -3 -7 0 350.16 16.9
 3 7 0 371.66 33.9
 4 7 0 51.29 17.8
 -5 -7 0 59.99 3.5
 -5 -7 0 52.49 3.5
 5 7 0 55.29 4.9
 5 7 0 38.8 20.8
 5 7 0 51.19 5.4
 5 7 0 48.9 3.7
 6 7 0 1124.59 54.19
 6 7 0 1139.29 55.29
 6 7 0 1186.98 53.59
 6 7 0 1140.89 53.99
 6 7 0 1142.39 99.09
 6 7 0 1160.18 53.99
 6 7 0 1197.98 55.29
 6 7 0 1178.88 54.79
 -7 -7 0 8.3 1.6
 7 7 0 8.7 3.6
 7 7 0 14.3 28.1
 -8 -7 0 47.2 4.4
 -8 -7 0 63.79 3.9
 8 7 0 57.29 8
 8 7 0 59.89 4.4
 8 7 0 54.29 4.6
 8 7 0 26 34.9
 8 7 0 51.29 3.3
 8 7 0 47.9 4.5
 -9 -7 0 28.6 2.8
 -9 -7 0 27.4 2.5
 9 7 0 23.5 3.4
 9 7 0 20.1 1.9
 9 7 0 16.5 3.8
 -10 -7 0 23.2 2.2
 -10 -7 0 18.8 2.4
 10 7 0 18.7 2.9
 10 7 0 12 5.4
 10 7 0 24.6 2.8
 -11 -7 0 7.6 1
 11 7 0 6.2 1.3
 11 7 0 7.2 1.3
 7 -8 0 2.1 1.4
 7 -8 0 2.5 1.1
 -7 8 0 0.2 1.3
 -7 8 0 -1.6 2.3
 6 -8 0 22.3 3.4
 5 -8 0 142.59 8.6
 5 -8 0 149.99 7.8
 -5 8 0 148.69 8.1
 -5 8 0 163.98 9
 4 -8 0 348.37 23.1
 4 -8 0 330.17 15.6
 -4 8 0 286.77 18.1
 -4 8 0 311.07 15.6
 3 -8 0 115.89 11.1
 3 -8 0 133.29 7.3
 -3 8 0 132.59 8.4
 -3 8 0 133.09 7.4
 2 -8 0 73.29 4.9
 2 -8 0 76.89 5.2
 2 -8 0 76.99 4.9
 2 -8 0 57.59 8.1
 -2 8 0 39.3 45.9
 -2 8 0 70.89 4.9
 -2 8 0 77.39 5.8
 -2 8 0 69.49 6
 1 -8 0 1.2 1.8
 1 -8 0 1.7 1.3
 1 -8 0 0.4 1.7
 1 -8 0 -1.1 1.7
 -1 8 0 0.1 2.3
 -1 8 0 3.3 37.3
 -1 8 0 -0.5 1.5
 0 -8 0 1.6 1.7
 0 -8 0 -0.5 1.6
 0 -8 0 2.8 1.2
 0 8 0 0.5 2.2
 0 8 0 9.8 25.9
 0 8 0 3.5 4.1
 -1 -8 0 821.32 40.2
 -1 -8 0 738.03 36.9
 1 8 0 798.92 36.7
 1 8 0 779.22 37.3
 1 8 0 676.93 57.79
 1 8 0 808.32 37.3
 1 8 0 827.32 37
 -2 -8 0 0.5 1.2
 -2 -8 0 2.5 1.4
 2 8 0 -2.9 1.8
 2 8 0 0.9 1.2
 2 8 0 0.4 2.2
 2 8 0 9.1 20
 2 8 0 -4 4.6
 2 8 0 2.5 2
 -3 -8 0 22.2 3.3
 -3 -8 0 23.5 2.4
 3 8 0 20.4 2.3
 3 8 0 27.4 3.5
 3 8 0 19.9 2.9
 3 8 0 19.6 3.4
 3 8 0 22.6 2.7
 3 8 0 44.3 19.3
 -4 -8 0 16.6 2.2
 -4 -8 0 22.2 2.8
 4 8 0 13.3 4.5
 4 8 0 18.6 2.2
 4 8 0 22.5 20
 4 8 0 15.8 2.7
 4 8 0 18.8 3.8
 4 8 0 15.8 3.4
 -5 -8 0 383.66 16.5
 -5 -8 0 328.17 16.6
 5 8 0 334.67 18.4
 5 8 0 325.97 16.6
 5 8 0 332.57 16.6
 5 8 0 341.97 17.4
 5 8 0 332.87 16.9
 5 8 0 351.76 16.2
 -6 -8 0 416.46 21.1
 -6 -8 0 492.15 21
 6 8 0 433.36 20.6
 6 8 0 423.26 21.3
 6 8 0 426.06 21.1
 6 8 0 481.55 24.4
 6 8 0 443.86 22
 6 8 0 411.36 49.2
 6 8 0 433.16 23
 6 8 0 415.06 21.1
 -7 -8 0 360.96 17.4
 7 8 0 350.06 18.5
 7 8 0 353.76 17.4
 7 8 0 349.67 17.5
 7 8 0 347.17 17.3
 7 8 0 358.06 19.3
 7 8 0 349.87 16.7
 -8 -8 0 1 1.4
 8 8 0 -0.5 1
 8 8 0 0.4 1.8
 8 8 0 2.1 3.8
 8 8 0 34.7 34.2
 8 8 0 -2.6 2
 8 8 0 1.9 1.9
 -9 -8 0 42.2 3
 -9 -8 0 36.7 3.6
 9 8 0 37.8 3.7
 9 8 0 31.2 3.6
 9 8 0 38.5 6.7
 9 8 0 33.4 2.4
 9 8 0 41 3.6
 -10 -8 0 1.5 1.3
 -10 -8 0 0.1 1.1
 10 8 0 -1 1.3
 10 8 0 0.7 2.2
 10 8 0 2.5 1.3
 -11 -8 0 175.58 8
 -11 -8 0 149.59 8
 11 8 0 159.98 8
 11 8 0 172.18 8.1
 6 -9 0 1.5 1.4
 -6 9 0 0.7 1.8
 4 -9 0 134.59 8
 4 -9 0 130.79 7.1
 -4 9 0 128.79 7.3
 -4 9 0 142.79 8.6
 3 -9 0 1.8 1.5
 3 -9 0 -0.6 1.7
 -3 9 0 0 1.8
 -3 9 0 1.8 3
 -3 9 0 -0.7 3.6
 2 -9 0 29.7 4.8
 2 -9 0 36.7 3.5
 2 -9 0 34.8 3.7
 2 -9 0 39.7 4.8
 -2 9 0 36.9 5.3
 -2 9 0 33.9 4.6
 -2 9 0 13.9 52.99
 -2 9 0 38.5 3.7
 1 -9 0 94.09 8
 1 -9 0 85.89 14.6
 1 -9 0 126.89 6.6
 -1 9 0 145.39 45
 -1 9 0 119.39 7.7
 0 -9 0 34.7 3.6
 0 -9 0 45.1 3.8
 0 9 0 31 33.3
 0 9 0 38.4 3.2
 0 9 0 34.5 4.5
 0 9 0 34.4 4.8
 -1 -9 0 231.48 11.8
 -1 -9 0 226.08 11.7
 -1 -9 0 234.38 12
 1 9 0 239.18 12.3
 1 9 0 233.48 11.5
 1 9 0 278.87 45.9
 -2 -9 0 297.27 15.8
 -2 -9 0 318.67 16
 2 9 0 335.37 15.6
 2 9 0 293.97 16.4
 2 9 0 342.07 15.9
 2 9 0 331.27 16.4
 2 9 0 336.77 15.8
 2 9 0 342.17 16.4
 -3 -9 0 44.6 3.5
 -3 -9 0 37.9 3.5
 3 9 0 43.8 3.8
 3 9 0 38.9 5.1
 3 9 0 25.6 42.2
 3 9 0 45.8 3.1
 3 9 0 32.7 5.4
 3 9 0 44.1 4.7
 3 9 0 41.8 3.8
 -4 -9 0 70.09 4.6
 -4 -9 0 69.49 4.7
 4 9 0 71.79 5.8
 4 9 0 77.09 5
 4 9 0 71.19 6.2
 4 9 0 75.09 10.5
 4 9 0 68.79 26.2
 4 9 0 73.89 4.2
 4 9 0 72.69 5
 -5 -9 0 61.69 4.1
 -5 -9 0 57.89 5.3
 5 9 0 65.19 6.1
 5 9 0 60.99 4
 5 9 0 55.89 4.8
 5 9 0 42.7 25
 5 9 0 53.09 8.5
 -6 -9 0 85.49 5.8
 -6 -9 0 105.69 6.4
 6 9 0 94.89 7.4
 6 9 0 99.39 6.6
 6 9 0 97.59 5.1
 6 9 0 93.19 6
 6 9 0 93.09 6
 6 9 0 98.09 28.7
 -7 -9 0 495.85 24.6
 -7 -9 0 530.45 24.2
 7 9 0 507.75 24.3
 7 9 0 498.65 24.3
 7 9 0 525.85 25.2
 7 9 0 501.25 23.7
 7 9 0 514.25 55.29
 7 9 0 511.55 26
 7 9 0 491.85 24.5
 -8 -9 0 196.98 9.6
 8 9 0 187.28 10.8
 8 9 0 180.38 8.9
 8 9 0 182.48 10.7
 -9 -9 0 29.7 2.6
 9 9 0 24.3 3.2
 9 9 0 29.9 3.4
 -10 -9 0 44.3 2.8
 -10 -9 0 40.5 2.9
 10 9 0 45.1 3.6
 10 9 0 33.5 3.7
 5 -10 0 4.5 1.6
 -5 10 0 -0.1 1.1
 -5 10 0 1.9 2.3
 4 -10 0 5.3 1.7
 4 -10 0 2.7 1.3
 -4 10 0 5 1.5
 3 -10 0 49.8 3.7
 -3 10 0 51.89 5.1
 -3 10 0 41.9 3.6
 -3 10 0 58.79 5.7
 2 -10 0 7.2 1.9
 2 -10 0 7.7 3.8
 2 -10 0 6 1.7
 -2 10 0 6.2 1.6
 -2 10 0 7.2 3.4
 -2 10 0 31.7 74.09
 1 -10 0 124.99 7.3
 1 -10 0 127.59 7.3
 1 -10 0 139.29 7.8
 1 -10 0 150.28 12.1
 -1 10 0 130.29 8
 -1 10 0 119.99 8.6
 -1 10 0 136.49 8.9
 -1 10 0 17.5 56.59
 -1 10 0 126.89 7.1
 0 -10 0 88.29 5.7
 0 -10 0 100.39 6.2
 0 -10 0 97.79 6.2
 0 10 0 81.09 47.1
 0 10 0 92.19 5.4
 0 10 0 90.19 6.5
 0 10 0 90.29 7.1
 -1 -10 0 21.5 3.3
 1 10 0 37.4 37.7
 2 10 0 95.99 36
 -3 -10 0 5.7 1.5
 -3 -10 0 2.2 1.8
 3 10 0 -5.2 30.8
 3 10 0 1.3 2.6
 3 10 0 5.5 3.8
 3 10 0 -0.4 2.2
 3 10 0 2.8 3.3
 3 10 0 2.6 1.3
 3 10 0 2.9 2.9
 -4 -10 0 41.8 3.8
 -4 -10 0 29.3 3.3
 4 10 0 39.6 3.9
 4 10 0 36 4.8
 4 10 0 41.9 3
 4 10 0 36.8 4.9
 4 10 0 38.2 30.7
 4 10 0 32.6 4.5
 4 10 0 37.9 4.2
 -5 -10 0 7.2 1.8
 5 10 0 14.2 4.7
 5 10 0 1.2 32
 5 10 0 3.5 3.9
 5 10 0 10 3.2
 5 10 0 6.5 2.3
 5 10 0 7.1 2.1
 -6 -10 0 6.5 1.5
 -6 -10 0 1.3 1.5
 6 10 0 1.9 1.9
 6 10 0 2.3 2.9
 6 10 0 3.9 1.1
 6 10 0 3.7 2.1
 6 10 0 24.3 30.6
 -7 -10 0 18 2.8
 7 10 0 26 3.3
 -8 -10 0 30.5 2.8
 -8 -10 0 26.6 3.7
 8 10 0 23.5 3.4
 8 10 0 29.2 3.4
 8 10 0 32.2 3.6
 -9 -10 0 15.8 1.9
 -9 -10 0 13.8 1.8
 -10 -10 0 3.8 1
 -10 -10 0 2.7 1.1
 10 10 0 1.9 1
 10 10 0 4.2 1.2
 -4 11 0 7.5 1.2
 -4 11 0 10.1 2.2
 3 -11 0 6.2 1.4
 -3 11 0 6.3 1.4
 -3 11 0 9.4 2.7
 2 -11 0 262.77 12.8
 2 -11 0 258.47 13.6
 -2 11 0 236.08 12.7
 -2 11 0 265.67 13.2
 -2 11 0 259.07 13.5
 -2 11 0 289.27 14.1
 1 -11 0 84.59 5.3
 1 -11 0 82.39 5.3
 -1 11 0 89.09 5.2
 -1 11 0 92.49 6.8
 -1 11 0 86.99 6
 -1 11 0 97.59 7.3
 -1 11 0 19.8 70.49
 0 -11 0 55.39 4.3
 0 -11 0 56.59 4.2
 0 11 0 60.29 5.7
 0 11 0 137.69 60.19
 0 11 0 62.79 9.4
 0 11 0 52.49 5.1
 0 11 0 55.29 3.9
 1 11 0 56.89 49.2
 -2 -11 0 2.7 1.9
 -2 -11 0 3.1 1.9
 2 11 0 1.4 1.7
 2 11 0 3.2 1.3
 2 11 0 1.8 43.7
 2 11 0 2.4 2.3
 2 11 0 2.9 3.1
 2 11 0 3.8 3
 -3 -11 0 314.17 15.3
 -3 -11 0 279.07 14.9
 -3 -11 0 292.67 14.7
 3 11 0 292.17 15.7
 3 11 0 310.97 14.4
 3 11 0 305.27 14.7
 3 11 0 311.27 15.4
 3 11 0 293.67 15.5
 3 11 0 359.26 49.1
 -4 -11 0 6.1 1.8
 -4 -11 0 9.9 1.9
 4 11 0 9.7 3.1
 4 11 0 19.8 36.9
 4 11 0 9.9 3.3
 4 11 0 10.9 2.9
 4 11 0 7.9 2.1
 4 11 0 9.6 2.2
 4 11 0 10.1 1.4
 -5 -11 0 2 1.7
 5 11 0 3.4 1.8
 5 11 0 -49.5 34.7
 5 11 0 3.5 2.6
 5 11 0 3.7 1.8
 5 11 0 4 2.9
 -6 -11 0 2.3 1.5
 -6 -11 0 4 2.3
 6 11 0 3.9 0.9
 6 11 0 4.5 3.5
 6 11 0 3.7 1.9
 6 11 0 5.4 3
 -7 -11 0 150.58 9.3
 -7 -11 0 171.88 8.6
 7 11 0 173.78 9.5
 7 11 0 177.98 8.8
 -8 -11 0 1.8 1.3
 -8 -11 0 5.1 1.8
 8 11 0 2.5 1.5
 8 11 0 4.3 2.4
 8 11 0 3.3 1.6
 -9 -11 0 0.8 1.1
 -9 -11 0 -0.2 1.6
 9 11 0 1.4 1.6
 9 11 0 1.3 1.3
 -10 -11 0 3.3 0.7
 -10 -11 0 2.2 0.9
 10 11 0 3.2 1.1
 10 11 0 3 0.9
 3 -12 0 3.2 1
 -3 12 0 2.8 1.8
 -3 12 0 3.7 1.2
 2 -12 0 35.9 3.6
 -2 12 0 38.9 3
 -2 12 0 37.3 3.8
 1 -12 0 0.6 1.3
 1 -12 0 2.2 1.4
 -1 12 0 2.7 2.5
 -1 12 0 -2 2.3
 -1 12 0 1 1.2
 -1 12 0 6.3 2.7
 -1 12 0 -0.4 1.9
 0 -12 0 85.79 5.3
 0 -12 0 74.79 4.8
 0 12 0 73.49 5.5
 0 12 0 81.29 6.8
 0 12 0 82.39 6.2
 0 12 0 72.89 6
 0 12 0 75.79 4.6
 1 12 0 128.19 62.09
 -2 -12 0 13.8 2
 2 12 0 10.5 2.4
 2 12 0 13.6 2.8
 2 12 0 18.6 53.69
 -3 -12 0 85.49 5.5
 -3 -12 0 86.89 5.3
 3 12 0 85.79 6.3
 3 12 0 91.29 5.2
 3 12 0 87.99 6.1
 3 12 0 88.29 4.8
 3 12 0 92.09 6.5
 3 12 0 10 55.79
 -4 -12 0 -0.5 1.5
 -4 -12 0 1.2 1.6
 4 12 0 0.3 2.7
 4 12 0 0.5 1.4
 4 12 0 1.3 2.2
 4 12 0 2.8 2.5
 4 12 0 -47 42.2
 4 12 0 0.6 0.9
 -5 -12 0 0.3 1.8
 -5 -12 0 0.1 1.5
 5 12 0 -0.2 1.6
 5 12 0 1 1.5
 5 12 0 -1.7 2.4
 5 12 0 1.5 2.5
 5 12 0 -0.3 0.8
 -6 -12 0 13.7 2.5
 -6 -12 0 13.4 1.8
 6 12 0 18.7 2.9
 6 12 0 18.7 2.7
 -7 -12 0 9.4 2.2
 -7 -12 0 5.2 1.6
 7 12 0 10.2 1.8
 7 12 0 9.5 2.5
 7 12 0 5.4 1.5
 -8 -12 0 8.3 1.4
 -8 -12 0 8.1 1.7
 8 12 0 6.3 1.5
 8 12 0 4.1 1.6
 -9 -12 0 38.7 2.5
 9 12 0 46.7 3
 9 12 0 41.6 2.8
 2 -13 0 11 1.2
 -2 13 0 8.1 1.6
 -2 13 0 10.4 1.2
 1 -13 0 1 1
 -1 13 0 -0.8 1.4
 -1 13 0 -0.2 1.9
 -1 13 0 -0.1 0.9
 -1 13 0 1.9 1.8
 0 -13 0 39.2 3.5
 0 -13 0 44.3 3.3
 0 13 0 45 5.6
 0 13 0 36.1 3.1
 0 13 0 41.8 5.1
 0 13 0 43.5 4.3
 -1 -13 0 1.2 1.3
 -1 -13 0 1.2 1.3
 1 13 0 0.9 1
 1 13 0 0.7 2.1
 1 13 0 -1.9 1.6
 -2 -13 0 2 1.4
 -2 -13 0 1.6 1.4
 2 13 0 1.2 2
 2 13 0 0.5 2.1
 2 13 0 1.4 0.9
 -3 -13 0 4.2 1.5
 -3 -13 0 5.2 1.6
 3 13 0 4.2 2.2
 3 13 0 2.3 0.8
 3 13 0 5.3 2.8
 3 13 0 1.1 1.9
 -4 -13 0 36.2 3.2
 -4 -13 0 41.1 3.2
 4 13 0 33 3.8
 4 13 0 37.6 4.2
 4 13 0 40 4.1
 -5 -13 0 0.6 1.7
 -5 -13 0 0 1.3
 5 13 0 4.2 3
 5 13 0 -0.5 1.7
 5 13 0 0.2 2.2
 -6 -13 0 20.5 2.4
 -6 -13 0 14.2 2.4
 6 13 0 22.9 2.7
 -7 -13 0 3.7 1.3
 -7 -13 0 6.4 1.3
 7 13 0 6.1 2
 7 13 0 5.6 1.1
 -8 -13 0 15.9 1.7
 -8 -13 0 13.4 2
 8 13 0 17.7 1.8
 8 13 0 20.9 3.4
 0 -14 0 4 1
 0 14 0 3.5 1.5
 0 14 0 4.6 1.5
 -1 -14 0 -0.1 0.9
 1 14 0 -1 1.5
 1 14 0 -1.6 1.3
 -2 -14 0 -0.1 1
 -2 -14 0 0.8 1
 2 14 0 -0.1 1.8
 2 14 0 -0.4 1.5
 -3 -14 0 6 1.2
 -3 -14 0 5.3 1.2
 3 14 0 6.4 2.1
 3 14 0 6 1.6
 -4 -14 0 2.4 1.1
 -4 -14 0 1.3 1.1
 4 14 0 3.4 1.8
 4 14 0 2.4 1.8
 4 14 0 2.1 1.3
 -5 -14 0 14.8 1.9
 -5 -14 0 11.8 1.5
 5 14 0 12.3 2
 -6 -14 0 0 1.1
 -6 -14 0 0.1 1
 6 14 0 1.1 1.5
 6 14 -1 20.9 2.5
 6 14 -1 18.1 1.6
 -6 -14 1 21.2 1.8
 -6 -14 1 19.6 2.1
 5 14 -1 13.5 2
 5 14 -1 15.2 1.8
 -5 -14 1 15.6 1.8
 -5 -14 1 12.2 1.9
 4 14 -1 5.7 1.4
 4 14 -1 5.1 1.8
 4 14 -1 4.1 1.7
 -4 -14 1 4.8 1.2
 -4 -14 1 5.1 1.2
 3 14 -1 29 2.7
 3 14 -1 32.1 3.7
 -3 -14 1 25 2.3
 -3 -14 1 28.2 2.5
 2 14 -1 7.7 1.9
 2 14 -1 8.7 1.7
 -2 -14 1 10.6 1.3
 -2 -14 1 10.6 1.4
 1 14 -1 -0.2 1.5
 1 14 -1 0.1 1.3
 -1 -14 1 1.2 1
 -1 -14 1 2.8 1.2
 8 13 -1 4.9 1.6
 8 13 -1 1.5 1
 -8 -13 1 2.3 1.1
 -8 -13 1 2.5 0.9
 7 13 -1 40.4 2.7
 7 13 -1 41.8 3.6
 -7 -13 1 39.5 3.2
 -7 -13 1 31.2 2.8
 6 13 -1 3.9 1.4
 6 13 -1 1.6 2.7
 -6 -13 1 4.5 1.4
 -6 -13 1 1.3 1.3
 5 13 -1 3 3
 5 13 -1 2.2 2
 5 13 -1 3.5 1.3
 -5 -13 1 3.3 1.4
 4 13 -1 6.6 2.8
 4 13 -1 3.2 1.5
 4 13 -1 3 2.3
 4 13 -1 4.7 2.2
 -4 -13 1 2.6 1.5
 -4 -13 1 2.8 2.2
 3 13 -1 1.4 2
 3 13 -1 2.1 1.6
 3 13 -1 0.8 1.7
 3 13 -1 7.2 3.2
 -3 -13 1 3.3 1.5
 -3 -13 1 5.1 1.6
 2 13 -1 7 2.3
 2 13 -1 9.1 2.2
 -2 -13 1 9 1.7
 -2 -13 1 8.4 1.6
 1 13 -1 -2.5 1.8
 1 13 -1 1.5 2.2
 -1 -13 1 -1 1.5
 -1 -13 1 1.2 1.3
 0 13 -1 26.1 2.8
 0 13 -1 28.5 3.6
 0 13 -1 19.3 2.9
 0 13 -1 20 3.7
 0 -13 1 25.2 2.9
 0 -13 1 23.4 2.9
 -1 13 -1 6.3 1.6
 -1 13 -1 6.2 1.9
 -1 13 -1 5.2 0.8
 -1 13 -1 6.5 2.1
 1 -13 1 5 1.2
 -2 13 -1 1.3 1.4
 2 -13 1 0.8 0.9
 2 -13 1 2.8 1.1
 9 12 -1 11.3 1.5
 -9 -12 1 13.2 1.3
 -9 -12 1 7.8 1.6
 8 12 -1 109.99 6.6
 8 12 -1 111.39 6.4
 -8 -12 1 106.39 6.4
 7 12 -1 14.8 2.5
 7 12 -1 18.4 2.5
 -7 -12 1 11.3 1.7
 6 12 -1 -0.2 1.6
 6 12 -1 0.1 2.1
 6 12 -1 0.6 1.5
 -6 -12 1 -0.9 1.6
 5 12 -1 0.9 2.3
 5 12 -1 -1.6 2.3
 5 12 -1 -0.1 1.5
 -5 -12 1 -0.6 2.1
 4 12 -1 15.5 2.8
 4 12 -1 11.4 1.8
 4 12 -1 11.5 2.8
 -4 -12 1 15.9 2.1
 -4 -12 1 14.4 2
 3 12 -1 1.8 2.1
 3 12 -1 2.3 1.5
 3 12 -1 1.2 2.7
 3 12 -1 2.9 1
 3 12 -1 6.1 2.6
 -3 -12 1 1.5 1.7
 -3 -12 1 3.5 1.8
 2 12 -1 -75.69 48.4
 1 12 -1 42.6 4.8
 1 12 -1 104.19 88.89
 1 12 -1 35.7 4.5
 1 12 -1 36.9 3.2
 1 12 -1 38.4 4.3
 1 12 -1 39.7 2.8
 -1 -12 1 39.3 3.6
 -1 -12 1 40.4 3.5
 0 12 -1 20.2 2.8
 0 12 -1 18.9 3.1
 0 12 -1 26.3 4.4
 0 12 -1 21.1 2.3
 0 -12 1 22.4 3.2
 0 -12 1 19.2 2.3
 -1 12 -1 35.4 2.7
 -1 12 -1 32.3 4
 -1 12 -1 34.2 3.9
 -1 12 -1 36.9 4.7
 1 -12 1 38.2 3.1
 1 -12 1 39.4 3
 -2 12 -1 3.9 3.3
 -2 12 -1 3 1.2
 -2 12 -1 1.5 1.9
 2 -12 1 1.2 1.4
 -3 12 -1 15.1 2.1
 -3 12 -1 12.3 1.4
 3 -12 1 15.5 1.6
 9 11 -1 9.4 1.6
 9 11 -1 10.9 1.4
 -9 -11 1 10.2 1.5
 8 11 -1 6.8 1.6
 8 11 -1 6.5 1.6
 8 11 -1 9.6 3.1
 -8 -11 1 4.9 1.5
 7 11 -1 138.19 7.5
 7 11 -1 129.49 8
 7 11 -1 130.49 7.2
 6 11 -1 46.1 3.9
 6 11 -1 38 5.3
 6 11 -1 48.4 4.2
 5 11 -1 7.9 2.1
 5 11 -1 9.4 3
 5 11 -1 8.5 2.1
 5 11 -1 6.9 3.8
 -5 -11 1 6.5 1.7
 4 11 -1 256.37 38.7
 4 11 -1 243.08 11.8
 4 11 -1 261.27 12.5
 4 11 -1 263.27 13
 4 11 -1 275.87 12.7
 4 11 -1 250.57 13.4
 4 11 -1 238.88 13.1
 -4 -11 1 220.08 12.4
 -4 -11 1 228.58 13.6
 3 11 -1 101.99 6.9
 3 11 -1 103.69 39.3
 3 11 -1 104.79 5.5
 3 11 -1 106.49 7.4
 3 11 -1 102.09 7.1
 3 11 -1 108.59 6.1
 -3 -11 1 100.49 6.3
 2 11 -1 38.2 3.7
 2 11 -1 26.3 39.7
 2 11 -1 38.5 5.1
 2 11 -1 38.7 4.8
 2 11 -1 41.2 5.2
 2 11 -1 42.7 3
 -2 -11 1 39.6 3.9
 -2 -11 1 38.4 3.7
 1 11 -1 91.59 6.5
 1 11 -1 88.99 6.8
 1 11 -1 72.09 45.5
 1 11 -1 95.19 5.3
 1 11 -1 94.59 5.6
 1 11 -1 95.29 7.4
 -1 -11 1 93.99 5.8
 -1 -11 1 94.29 5.8
 0 11 -1 426.26 66.09
 0 11 -1 481.05 23.7
 0 11 -1 540.75 25.6
 0 11 -1 546.55 26.1
 0 -11 1 459.05 24.1
 0 -11 1 502.35 24.1
 -1 11 -1 44.1 4.7
 -1 11 -1 64.29 6
 -1 11 -1 49.6 3.6
 -1 11 -1 53.09 5.3
 -1 11 -1 65.79 65.79
 -1 11 -1 56.29 5.6
 1 -11 1 51.79 4.1
 1 -11 1 46.9 4
 -2 11 -1 22 3.2
 -2 11 -1 29.9 5.1
 -2 11 -1 22.7 2.7
 -2 11 -1 25.7 3.6
 2 -11 1 30.7 4.1
 2 -11 1 23.9 2.9
 -3 11 -1 41.9 4.8
 -3 11 -1 35.5 2.9
 3 -11 1 38.5 3.1
 -4 11 -1 5.8 1.2
 -4 11 -1 3.6 1.8
 4 -11 1 9.8 1.7
 4 -11 1 6.6 1
 10 10 -1 70.19 3.9
 -10 -10 1 74.69 3.9
 -10 -10 1 65.69 3.9
 9 10 -1 1.8 1.5
 9 10 -1 1.9 1.9
 -9 -10 1 0.1 1.2
 8 10 -1 21.6 3.2
 8 10 -1 16.6 3.1
 8 10 -1 16.7 2.2
 -8 -10 1 19.2 2.8
 7 10 -1 32.9 5
 -7 -10 1 28.9 3
 6 10 -1 124.79 7.1
 6 10 -1 126.99 7.3
 6 10 -1 119.39 8.1
 -6 -10 1 111.49 6.7
 -6 -10 1 127.89 8
 5 10 -1 9.7 2.3
 5 10 -1 9.2 3.4
 5 10 -1 13.7 1.8
 5 10 -1 13.4 3.2
 5 10 -1 15.3 2.4
 -5 -10 1 10.4 1.8
 4 10 -1 33.2 3.9
 4 10 -1 46.4 28.7
 4 10 -1 29 4.3
 4 10 -1 31.9 3.6
 4 10 -1 30.9 4.9
 4 10 -1 31.8 4.6
 4 10 -1 34.5 2.6
 -4 -10 1 32.6 4.1
 3 10 -1 79.39 6.5
 3 10 -1 86.99 5.7
 3 10 -1 81.49 6.9
 3 10 -1 76.79 32.1
 3 10 -1 78.39 6.3
 3 10 -1 85.09 5.4
 3 10 -1 88.69 4.7
 -3 -10 1 87.49 5.4
 -3 -10 1 72.69 5.2
 2 10 -1 19.1 2.5
 2 10 -1 24.3 2.6
 2 10 -1 16.8 5
 2 10 -1 22.8 33.3
 2 10 -1 24.5 3.9
 2 10 -1 19.4 3.1
 -2 -10 1 21 3.3
 1 10 -1 105.89 40.1
 1 10 -1 122.89 8.5
 1 10 -1 133.09 8.2
 1 10 -1 131.99 7.3
 1 10 -1 123.69 7.9
 1 10 -1 129.19 9.1
 1 10 -1 131.99 6.9
 -1 -10 1 135.29 7.4
 -1 -10 1 129.79 7.7
 -1 -10 1 136.09 7.7
 0 10 -1 8.5 3.2
 0 10 -1 19.9 41.3
 0 10 -1 10.1 3.3
 0 10 -1 3.6 2.4
 0 10 -1 5.3 1.9
 0 10 -1 5 1.5
 0 10 -1 4.2 2.8
 0 -10 1 8 2.1
 0 -10 1 9.1 1.8
 0 -10 1 7.5 2.2
 -1 10 -1 113.59 6.4
 -1 10 -1 109.19 7.2
 -1 10 -1 112.59 7.1
 -1 10 -1 114.39 7.9
 -1 10 -1 41 54.69
 -1 10 -1 116.09 8
 1 -10 1 122.59 10.9
 1 -10 1 121.29 6.7
 1 -10 1 114.49 6.7
 -2 10 -1 16.4 3.9
 -2 10 -1 23.8 5.2
 -2 10 -1 14.8 2.1
 -2 10 -1 55.79 66.09
 -2 10 -1 17.7 5.2
 2 -10 1 24.1 3
 2 -10 1 23 2.6
 2 -10 1 33 7.7
 -3 10 -1 70.19 6.4
 -3 10 -1 67.09 4.5
 -3 10 -1 72.09 5.2
 3 -10 1 71.89 4.6
 3 -10 1 80.09 5.2
 -4 10 -1 8.9 2.4
 4 -10 1 7.8 1.9
 4 -10 1 9.5 1.6
 -5 10 -1 10.5 2.2
 -5 10 -1 9.3 1.5
 10 9 -1 1.1 1.5
 10 9 -1 -0.9 2.4
 10 9 -1 2.1 1.3
 -10 -9 1 2.5 1
 9 9 -1 7.6 1.8
 9 9 -1 11.4 1.9
 9 9 -1 9.2 2.9
 -9 -9 1 12.5 1.7
 8 9 -1 1.8 1.8
 8 9 -1 6.4 3.5
 8 9 -1 -0.1 1.8
 8 9 -1 2.3 1.7
 8 9 -1 -2.7 2.9
 -8 -9 1 1.1 1.3
 7 9 -1 33.1 3.7
 7 9 -1 30.3 4.1
 7 9 -1 24.1 3.7
 -7 -9 1 32 4.6
 -7 -9 1 27.2 3
 6 9 -1 68.79 5.2
 6 9 -1 63.69 4.6
 6 9 -1 62.69 4.8
 6 9 -1 56.99 3.4
 6 9 -1 60.39 6.1
 6 9 -1 75.79 22
 -6 -9 1 58.49 4.5
 5 9 -1 9.2 1.7
 5 9 -1 14.8 21.9
 -5 -9 1 8.9 1.7
 4 9 -1 48.6 5.4
 4 9 -1 42.7 4.4
 4 9 -1 52.39 4.2
 4 9 -1 51.79 3.2
 4 9 -1 67.79 10.1
 4 9 -1 59.69 23.5
 4 9 -1 44.1 5.3
 -4 -9 1 46.4 3.6
 -4 -9 1 47.9 3.6
 3 9 -1 0.2 1.1
 3 9 -1 -1.1 1.7
 3 9 -1 1.3 3
 3 9 -1 -3.8 3.3
 3 9 -1 5.6 2.7
 3 9 -1 1.1 1.9
 3 9 -1 -3.9 4.7
 3 9 -1 -0.4 22
 -3 -9 1 1.3 1
 -3 -9 1 1.8 1.4
 2 9 -1 32.3 29.5
 2 9 -1 57.79 6.3
 2 9 -1 55.09 4.1
 2 9 -1 50.99 5.7
 2 9 -1 53.79 4.2
 2 9 -1 49.4 5.4
 2 9 -1 55.09 5.2
 2 9 -1 57.89 3.6
 -2 -9 1 55.49 4.1
 -2 -9 1 57.49 4
 1 9 -1 107.99 5.7
 1 9 -1 109.19 6.1
 1 9 -1 91.29 8
 1 9 -1 93.29 31.9
 1 9 -1 108.69 6.7
 1 9 -1 97.09 7.1
 -1 -9 1 107.59 6.2
 -1 -9 1 104.59 6.2
 0 9 -1 5.7 33.9
 0 9 -1 15.1 3.1
 0 9 -1 19 2.5
 0 9 -1 17.6 2.9
 0 9 -1 17.3 2.2
 0 -9 1 20.4 2.5
 0 -9 1 20.8 3.2
 0 -9 1 19.2 3
 -1 9 -1 10.8 2.3
 -1 9 -1 -33 37.6
 -1 9 -1 6.9 3.9
 -1 9 -1 6.2 2.8
 -2 9 -1 -0.2 3
 -2 9 -1 3.9 1.8
 -2 9 -1 48.5 49.6
 -2 9 -1 0.9 3
 -2 9 -1 0.2 2.5
 2 -9 1 2.3 2
 2 -9 1 1.8 1.8
 2 -9 1 -0.7 3
 2 -9 1 4.4 1.6
 -3 9 -1 22.6 4.4
 -3 9 -1 -62.69 73.99
 3 -9 1 25.3 5.6
 -4 9 -1 39.6 5.3
 -4 9 -1 29.9 3.2
 4 -9 1 30.1 3.2
 -5 9 -1 5.5 1.5
 5 -9 1 3.8 1.3
 5 -9 1 5.5 1.7
 -6 9 -1 0.6 1.1
 -6 9 -1 0.4 1.8
 6 -9 1 1.5 1.4
 11 8 -1 2 1.1
 11 8 -1 1.3 1
 -11 -8 1 2.3 0.7
 -11 -8 1 0.2 0.9
 10 8 -1 90.29 5.4
 10 8 -1 70.49 8.1
 10 8 -1 78.79 5.1
 -10 -8 1 83.99 5.1
 9 8 -1 21.6 3.3
 9 8 -1 37.8 6.9
 9 8 -1 29.1 3.5
 9 8 -1 29.5 3.2
 -9 -8 1 33.4 3.4
 8 8 -1 -1.6 1.9
 8 8 -1 2 1.9
 8 8 -1 2.5 3.8
 8 8 -1 -0.8 1.8
 -8 -8 1 -1.5 1.3
 -8 -8 1 0.4 1.4
 7 8 -1 115.39 6.7
 7 8 -1 119.29 9.7
 7 8 -1 106.69 6.8
 7 8 -1 110.99 6.9
 7 8 -1 110.89 5.5
 7 8 -1 99.29 8.6
 -7 -8 1 107.89 6.5
 6 8 -1 11.2 3.3
 6 8 -1 17.4 20.3
 6 8 -1 14.4 1.9
 6 8 -1 11.7 3.3
 6 8 -1 11.9 5.9
 -6 -8 1 14.9 2.4
 5 8 -1 157.68 8.7
 5 8 -1 169.08 8.1
 5 8 -1 161.68 8.8
 5 8 -1 152.58 13.1
 5 8 -1 168.58 9.7
 5 8 -1 168.38 9
 5 8 -1 164.88 11.7
 -5 -8 1 167.38 8.5
 4 8 -1 191.08 9.8
 4 8 -1 165.98 12.3
 4 8 -1 197.38 9.1
 4 8 -1 198.48 9.7
 4 8 -1 184.98 10.4
 4 8 -1 183.78 9.6
 -4 -8 1 180.88 9.5
 3 8 -1 66.79 7.7
 3 8 -1 81.79 4.6
 3 8 -1 77.79 5.6
 3 8 -1 92.19 20.5
 3 8 -1 75.59 4.1
 3 8 -1 55.79 7.6
 -3 -8 1 71.89 4.6
 2 8 -1 14.4 2
 2 8 -1 -5 18.1
 2 8 -1 13.3 1.5
 2 8 -1 11.3 2.8
 2 8 -1 13.2 2.1
 2 8 -1 12.9 2.5
 2 8 -1 14.9 2.7
 -2 -8 1 11.6 1.7
 1 8 -1 175.88 28.7
 1 8 -1 180.68 9.7
 1 8 -1 165.28 8.7
 1 8 -1 180.08 8.9
 1 8 -1 182.28 9.5
 -1 -8 1 171.68 8.9
 -1 -8 1 153.78 9.4
 0 8 -1 22.1 2.8
 0 8 -1 18.5 2.8
 0 8 -1 12.9 25.7
 0 8 -1 20.9 2.6
 0 8 -1 26.9 3.2
 0 -8 1 23.2 3.1
 0 -8 1 23.8 2.7
 -1 8 -1 8.7 1.7
 -1 8 -1 3.2 3
 -1 8 -1 22 30.9
 -1 8 -1 8.2 2.5
 -1 8 -1 5.1 1.9
 1 -8 1 6.3 2
 1 -8 1 9.3 2
 1 -8 1 8.4 1.6
 -2 8 -1 7.6 3
 -2 8 -1 12.6 2
 -2 8 -1 9.7 2.7
 -2 8 -1 12.3 2
 -2 8 -1 45.7 38.2
 2 -8 1 8.7 2.2
 2 -8 1 9.1 1.7
 2 -8 1 9.1 2
 -3 8 -1 178.38 58.69
 -3 8 -1 20.3 3.1
 -3 8 -1 25.8 2.6
 -3 8 -1 17.8 3.5
 3 -8 1 26.1 3.8
 3 -8 1 17.8 2.5
 -4 8 -1 44.5 3.9
 4 -8 1 49.4 3.6
 4 -8 1 38.2 3.9
 -5 8 -1 8.2 1.9
 -5 8 -1 13.7 2.8
 5 -8 1 9.4 2.3
 5 -8 1 8 1.8
 -6 8 -1 1.9 1.4
 6 -8 1 5.2 1.9
 -7 8 -1 24.2 3.7
 -7 8 -1 30.4 2.3
 11 7 -1 1.7 1.1
 11 7 -1 2.7 1.1
 -11 -7 1 2.1 0.8
 -11 -7 1 0.6 1
 10 7 -1 69.29 8.2
 10 7 -1 64.69 4.2
 -10 -7 1 62.89 4
 9 7 -1 10.2 2.1
 9 7 -1 14.1 3.6
 9 7 -1 11.6 1.9
 9 7 -1 10.1 2.1
 8 7 -1 57.49 4.8
 8 7 -1 57.59 3.3
 8 7 -1 63.29 7.9
 8 7 -1 55.09 4.8
 8 7 -1 61.89 4.5
 -8 -7 1 55.69 4.3
 7 7 -1 1.1 1.9
 7 7 -1 1.6 3.9
 7 7 -1 0.7 1.5
 7 7 -1 0.5 3.1
 7 7 -1 -2.3 24.8
 7 7 -1 -1.7 2.1
 7 7 -1 6.1 3.6
 -7 -7 1 0.9 1.2
 -7 -7 1 -1.1 1.1
 6 7 -1 10.8 2.2
 6 7 -1 10.7 2.5
 6 7 -1 10.9 4
 6 7 -1 44.8 21.1
 6 7 -1 11.8 4
 6 7 -1 11.4 2.2
 6 7 -1 10 1.3
 -6 -7 1 10 1.4
 5 7 -1 461.85 23.7
 5 7 -1 554.44 39.7
 5 7 -1 458.75 23.9
 4 7 -1 44.4 15.8
 -4 -7 1 44.4 3.2
 3 7 -1 609.74 40.6
 -3 -7 1 566.84 27.2
 2 7 -1 250.37 28.3
 2 7 -1 239.68 11.9
 -2 -7 1 192.28 10.6
 1 7 -1 12 15.2
 1 7 -1 4.7 2.3
 -1 -7 1 5 1.1
 0 7 -1 2.6 2.1
 0 7 -1 -7 20.6
 0 -7 1 3.9 1.6
 0 -7 1 3.2 1.3
 0 -7 1 2.9 1
 -1 7 -1 382.76 20.6
 -1 7 -1 404.76 19.5
 -1 7 -1 425.66 49
 -1 7 -1 394.16 18.9
 1 -7 1 401.16 19.1
 1 -7 1 390.86 19.2
 1 -7 1 399.16 20.4
 -2 7 -1 189.38 39.1
 -2 7 -1 259.17 13
 -2 7 -1 266.97 13.8
 -2 7 -1 275.37 14.1
 2 -7 1 263.97 13.4
 2 -7 1 259.17 14.9
 2 -7 1 266.67 13.2
 2 -7 1 274.37 13.2
 -3 7 -1 84.09 5.3
 -3 7 -1 59.79 94.49
 -3 7 -1 85.59 6.4
 3 -7 1 77.39 8.3
 3 -7 1 83.09 5.5
 3 -7 1 91.79 5.5
 3 -7 1 94.09 5.8
 -4 7 -1 24.1 3.6
 -4 7 -1 28.2 3.5
 4 -7 1 30.1 3.6
 4 -7 1 32 3.2
 -5 7 -1 40 3.9
 -5 7 -1 41.5 6.4
 5 -7 1 50.09 3.9
 5 -7 1 37.1 5.2
 -6 7 -1 7.3 2
 6 -7 1 4.7 2.1
 6 -7 1 7.1 1.5
 -7 7 -1 -0.1 1.9
 7 -7 1 0.2 1.7
 -8 7 -1 4.8 1
 8 -7 1 3 1.5
 11 6 -1 -0.6 1.1
 11 6 -1 0.7 1
 -11 -6 1 1 0.8
 -11 -6 1 -0.2 1
 10 6 -1 -0.8 1.7
 10 6 -1 0.7 2.9
 10 6 -1 3.2 1.5
 10 6 -1 3.5 3.4
 -10 -6 1 1.5 1.4
 -10 -6 1 3.4 1.2
 9 6 -1 -2.9 2.6
 -9 -6 1 2.7 1.8
 -9 -6 1 0.8 1.3
 8 6 -1 349.07 18.8
 8 6 -1 352.36 18.8
 8 6 -1 384.06 20.5
 8 6 -1 396.16 20.4
 8 6 -1 364.96 18.1
 8 6 -1 395.66 18.8
 -8 -6 1 425.56 18.5
 -8 -6 1 417.86 18.9
 7 6 -1 0.1 1
 7 6 -1 2.9 3.2
 7 6 -1 1.8 1.8
 7 6 -1 1.1 3.1
 7 6 -1 -1.4 2
 7 6 -1 -0.1 2
 7 6 -1 26.9 24.7
 -7 -6 1 -0.2 1.1
 6 6 -1 3 1.9
 6 6 -1 1.3 2.9
 6 6 -1 1.1 1.9
 6 6 -1 -4.4 3.6
 6 6 -1 1.2 3.2
 6 6 -1 -3.1 22.8
 -6 -6 1 2.4 0.9
 5 6 -1 265.27 29.9
 -5 -6 1 237.68 12.4
 4 6 -1 65.09 15.5
 -4 -6 1 78.79 4.2
 3 6 -1 1339.37 70.99
 2 6 -1 408.16 29.8
 -2 -6 1 370.06 17.9
 1 6 -1 1255.97 69.49
 0 6 -1 10.4 2.7
 0 6 -1 4.6 15.8
 -1 6 -1 162.68 27.3
 -1 6 -1 182.08 10
 1 -6 1 195.58 10.7
 1 -6 1 191.38 9.5
 1 -6 1 180.78 9.5
 -2 6 -1 62.49 29.8
 -2 6 -1 48.8 4.4
 2 -6 1 59.19 3.9
 2 -6 1 53.19 3.8
 2 -6 1 58.09 6.2
 -3 6 -1 73.09 5
 -3 6 -1 63.29 5.3
 -3 6 -1 104.79 44.9
 3 -6 1 64.99 5.5
 3 -6 1 70.89 4.5
 3 -6 1 66.49 6.7
 3 -6 1 65.99 5.7
 3 -6 1 70.49 5.8
 -4 6 -1 25.1 4.2
 -4 6 -1 26.8 3.5
 4 -6 1 24.8 3.2
 4 -6 1 29 3.1
 -5 6 -1 104.69 6.5
 -5 6 -1 111.09 7.2
 5 -6 1 113.49 6.3
 5 -6 1 97.89 7.5
 5 -6 1 92.19 9.3
 -6 6 -1 35.2 4.4
 6 -6 1 25.8 4.1
 6 -6 1 37.2 4.5
 6 -6 1 32.3 3.2
 -7 6 -1 4.5 2.2
 7 -6 1 5.3 2
 8 -6 1 2.3 2.4
 8 -6 1 2.7 1.3
 11 5 -1 69.89 4
 11 5 -1 56.19 3.8
 -11 -5 1 63.29 3.5
 -11 -5 1 66.19 3.8
 10 5 -1 1.3 1.3
 10 5 -1 0.7 2.9
 10 5 -1 -0.3 1.7
 10 5 -1 -1 1.2
 -10 -5 1 0.6 1.6
 -10 -5 1 1.3 1.1
 -10 -5 1 -2 2.6
 9 5 -1 29 3.2
 9 5 -1 21.7 2.6
 9 5 -1 -26.5 42.7
 -9 -5 1 26.8 2.6
 -9 -5 1 20.1 3.7
 -9 -5 1 19.2 2.4
 8 5 -1 5 1.9
 8 5 -1 0.5 1.1
 8 5 -1 -81.79 30.4
 8 5 -1 7.4 3.5
 8 5 -1 0.6 2.1
 8 5 -1 0.9 3.1
 -8 -5 1 1.8 1.8
 -8 -5 1 1.5 2.2
 -8 -5 1 -1.2 1.2
 7 5 -1 7 24.2
 7 5 -1 11 1.4
 7 5 -1 12.2 3.5
 7 5 -1 5.7 3.1
 7 5 -1 8.1 2.2
 7 5 -1 13.5 3.5
 -7 -5 1 6.4 1.2
 -7 -5 1 8.8 1.4
 6 5 -1 -11.5 18.3
 6 5 -1 0.6 1.9
 6 5 -1 4.1 2.6
 6 5 -1 3.8 3.6
 6 5 -1 2.2 2.4
 -6 -5 1 2.1 1.2
 5 5 -1 250.77 13.2
 5 5 -1 292.57 28.7
 -5 -5 1 267.17 12.5
 4 5 -1 10.1 11.9
 -4 -5 1 3.8 0.7
 3 5 -1 973.7 53.89
 2 5 -1 39.2 10.4
 -2 -5 1 35.7 2.3
 1 5 -1 -12.4 10.2
 1 5 -1 -3.2 2.3
 -1 -5 1 -0.4 0.7
 0 5 -1 769.22 46.9
 0 5 -1 728.93 34.9
 -1 5 -1 419.86 36
 -1 5 -1 356.76 17.3
 1 -5 1 355.06 16.9
 1 -5 1 332.27 17.7
 -2 5 -1 151.98 9
 -2 5 -1 269.57 52.89
 2 -5 1 165.48 9.5
 2 -5 1 163.28 8.4
 -3 5 -1 174.68 37.7
 -3 5 -1 144.59 8.1
 3 -5 1 149.29 7.8
 3 -5 1 143.79 8.1
 3 -5 1 137.29 9.1
 3 -5 1 144.59 7.6
 -4 5 -1 21.4 3.3
 -4 5 -1 15.7 2.7
 4 -5 1 20.1 2.3
 4 -5 1 22.5 2.9
 4 -5 1 16.9 2.8
 -5 5 -1 308.17 14.7
 -5 5 -1 319.17 15.7
 5 -5 1 311.77 15.1
 5 -5 1 296.97 17.3
 5 -5 1 301.47 15.8
 -6 5 -1 327.07 15.4
 6 -5 1 329.57 15.7
 6 -5 1 330.67 16.6
 6 -5 1 303.97 18.3
 -7 5 -1 14.7 2
 7 -5 1 15.2 3.1
 8 -5 1 1.3 1.8
 8 -5 1 -0.1 1.5
 9 -5 1 19.3 1.9
 9 -5 1 20.9 2.4
 11 4 -1 0.3 1.2
 11 4 -1 -0.9 1.3
 -11 -4 1 -0.5 1
 -11 -4 1 -0.7 0.8
 10 4 -1 43.1 2.6
 10 4 -1 37.2 3.8
 10 4 -1 40.7 6.1
 10 4 -1 49.7 3.6
 -10 -4 1 44.3 3.5
 -10 -4 1 45.9 3.1
 9 4 -1 20.5 44.1
 9 4 -1 1.6 3.4
 9 4 -1 3.4 1.6
 9 4 -1 1.3 1.1
 9 4 -1 2.6 3.4
 -9 -4 1 2.7 1.4
 -9 -4 1 -0.7 3.8
 -9 -4 1 1.2 1.2
 8 4 -1 39.1 3.5
 8 4 -1 35 2.8
 8 4 -1 44 7.5
 8 4 -1 46.8 33.5
 -8 -4 1 36.7 3.1
 -8 -4 1 30.8 3.2
 -8 -4 1 33 4.5
 7 4 -1 14.6 3.5
 7 4 -1 61.29 40.2
 7 4 -1 11.6 3.6
 7 4 -1 12.5 2.1
 7 4 -1 13.6 1.5
 7 4 -1 9.7 2.2
 7 4 -1 12.3 3.2
 7 4 -1 11.3 3
 -7 -4 1 13.8 1.7
 -7 -4 1 10.4 1.4
 6 4 -1 71.29 5
 6 4 -1 57.49 9.2
 6 4 -1 72.09 6.9
 6 4 -1 77.49 5.4
 6 4 -1 85.89 4.6
 6 4 -1 67.49 20.8
 -6 -4 1 74.29 4.8
 -6 -4 1 71.29 4.1
 5 4 -1 434.46 20.5
 5 4 -1 412.96 34.2
 -5 -4 1 414.26 20.1
 4 4 -1 66.89 17
 4 4 -1 107.09 6.2
 -4 -4 1 100.89 5.1
 3 4 -1 2 8.8
 2 4 -1 143.79 16.3
 -2 -4 1 164.68 7.7
 1 4 -1 757.62 41.4
 0 4 -1 4 9.8
 -1 4 -1 30.2 16.9
 -1 4 -1 17.3 2.4
 1 -4 1 17 2.6
 1 -4 1 10.8 1.9
 -2 4 -1 1336.97 80.59
 -3 4 -1 49.1 33.6
 3 -4 1 8.8 2
 3 -4 1 5.9 2.1
 3 -4 1 5.1 1.3
 3 -4 1 4 1.5
 -4 4 -1 972.2 43.5
 4 -4 1 920.81 43.1
 4 -4 1 911.21 43.3
 4 -4 1 894.91 43.4
 -5 4 -1 9.3 2.4
 -5 4 -1 9.4 1.5
 5 -4 1 2.4 2.7
 5 -4 1 7.6 1.8
 6 -4 1 16.5 3.2
 6 -4 1 16.1 3.3
 -7 4 -1 67.29 3.8
 7 -4 1 57.99 5.5
 -8 4 -1 7.3 1.2
 8 -4 1 6.3 2.1
 9 -4 1 19.2 2.6
 9 -4 1 20.8 2.7
 11 3 -1 16.9 2.3
 11 3 -1 11.8 1.7
 -11 -3 1 15.6 1.7
 -11 -3 1 15.1 1.7
 10 3 -1 19 1.9
 10 3 -1 25.1 2.9
 -10 -3 1 25.9 3.3
 -10 -3 1 17.1 2.3
 -10 -3 1 25.4 3.4
 9 3 -1 1.7 1.8
 9 3 -1 -3.4 3.6
 9 3 -1 -3.7 48.4
 9 3 -1 -0.2 1.1
 9 3 -1 1.3 3.2
 -9 -3 1 -4.4 4.3
 -9 -3 1 0.4 1.3
 -9 -3 1 -0.4 1.3
 8 3 -1 51.29 3.5
 8 3 -1 53.19 38
 8 3 -1 51.99 4
 8 3 -1 55.29 8.1
 8 3 -1 53.79 7.1
 8 3 -1 64.49 7.7
 -8 -3 1 45.1 4.9
 -8 -3 1 48.9 3.6
 -8 -3 1 48.9 3.8
 -8 -3 1 50.39 4
 7 3 -1 37.5 3.6
 7 3 -1 62.29 34.4
 7 3 -1 39.1 6.2
 7 3 -1 41.6 2.9
 7 3 -1 38.3 6.8
 7 3 -1 35.2 4.5
 -7 -3 1 37.5 3
 -7 -3 1 37.4 3
 6 3 -1 186.18 11
 6 3 -1 209.88 28.9
 -6 -3 1 169.18 8.7
 -6 -3 1 181.88 9
 -6 -3 1 167.48 9.2
 5 3 -1 12.7 2.5
 5 3 -1 16.1 15.4
 -5 -3 1 11.9 1.5
 4 3 -1 500.85 33.7
 4 3 -1 490.65 23.4
 3 3 -1 1270.17 64.69
 2 3 -1 2426.36 117.89
 2 3 -1 2699.53 121.59
 1 3 -1 236.48 11.7
 1 3 -1 221.58 23.4
 -1 -3 1 245.68 11.2
 0 3 -1 2154.08 113.39
 -1 3 -1 2466.75 123.09
 -2 3 -1 2024.5 114.09
 -3 3 -1 58.89 3.5
 -3 3 -1 51.19 4.8
 -3 3 -1 33.3 23.6
 3 -3 1 56.49 3.7
 3 -3 1 59.69 4.9
 -4 3 -1 0.7 2.2
 -4 3 -1 2.6 1
 -4 3 -1 5.7 1.8
 -4 3 -1 2.2 1.9
 4 -3 1 0.6 1.2
 4 -3 1 2 1.1
 4 -3 1 0.6 1.2
 4 -3 1 1.5 1.6
 -5 3 -1 39.8 3
 -5 3 -1 42.3 2.9
 -5 3 -1 44.7 3.7
 5 -3 1 43.8 3.1
 5 -3 1 38.9 4.5
 -6 3 -1 698.53 32.2
 -6 3 -1 709.53 32.6
 -6 3 -1 685.53 32.1
 6 -3 1 680.13 34.2
 6 -3 1 674.73 32.8
 6 -3 1 682.33 32.2
 -7 3 -1 808.72 37.4
 -7 3 -1 834.72 36.9
 7 -3 1 773.42 37.7
 7 -3 1 750.62 39.1
 -8 3 -1 7.1 1.9
 -8 3 -1 7.4 2
 8 -3 1 5.1 1.7
 8 -3 1 11 3.5
 -9 3 -1 2.9 1.3
 9 -3 1 0.5 1.7
 9 -3 1 0.5 1.5
 10 -3 1 3.5 1.1
 10 -3 1 5.8 1.4
 11 2 -1 1.1 1.2
 -11 -2 1 1.2 0.8
 -11 -2 1 1.3 0.9
 10 2 -1 21.2 2.1
 10 2 -1 24.3 2.9
 -10 -2 1 22.7 2.9
 -10 -2 1 20.2 2.4
 9 2 -1 271.17 12.9
 9 2 -1 310.77 65.39
 9 2 -1 273.17 13.4
 -9 -2 1 274.47 13.1
 -9 -2 1 274.47 13.2
 -9 -2 1 241.18 13.4
 8 2 -1 17.3 3.9
 8 2 -1 18.6 4
 8 2 -1 32.8 6.3
 8 2 -1 24.9 2.8
 8 2 -1 24.4 4
 8 2 -1 73.99 42.1
 8 2 -1 28.6 3.5
 -8 -2 1 22.5 2.6
 -8 -2 1 19.9 2.9
 -8 -2 1 26.2 4.2
 -8 -2 1 29.8 3
 7 2 -1 23 3.1
 7 2 -1 17 3.9
 7 2 -1 81.39 32.8
 7 2 -1 23.2 2.4
 7 2 -1 23.4 4
 -7 -2 1 22.6 2.5
 -7 -2 1 23.8 4.1
 -7 -2 1 23.8 2.5
 6 2 -1 625.34 51.09
 6 2 -1 565.04 26.9
 -6 -2 1 542.35 26.3
 5 2 -1 10.5 15.6
 -5 -2 1 9.1 1.5
 4 2 -1 1529.45 80.99
 3 2 -1 350.36 24.3
 3 2 -1 335.47 16.1
 2 2 -1 178.08 22.6
 2 2 -1 170.48 8.4
 2 2 -1 175.08 13.7
 1 2 -1 1640.24 76.59
 1 2 -1 1598.64 74.49
 0 -2 1 161.28 7.6
 -1 2 -1 22.7 19.2
 -1 2 -1 17.1 1.3
 1 -2 1 13.6 2.1
 1 -2 1 15.1 1.3
 1 -2 1 19.3 2.9
 -2 2 -1 4 16.3
 -2 2 -1 8.4 1.2
 2 -2 1 10 2.5
 2 -2 1 10.2 1.5
 2 -2 1 9.7 2
 2 -2 1 8.3 1.2
 -3 2 -1 219.48 46.9
 -3 2 -1 124.09 7.2
 -3 2 -1 134.39 6.7
 3 -2 1 129.29 6.8
 3 -2 1 143.49 7.5
 3 -2 1 134.39 6.8
 -4 2 -1 906.41 44.8
 4 -2 1 939.61 44.7
 4 -2 1 944.61 44.7
 4 -2 1 1030.4 45.5
 4 -2 1 984 47.1
 -5 2 -1 38.1 3.3
 -5 2 -1 27.7 2.7
 -5 2 -1 34 2.6
 5 -2 1 31.9 3.2
 5 -2 1 36.6 4.2
 -6 2 -1 9.9 1.7
 -6 2 -1 9.3 1.5
 6 -2 1 7.4 2.4
 6 -2 1 6.7 2.1
 6 -2 1 10.5 1.6
 -7 2 -1 4.8 1.3
 -7 2 -1 2.5 1.5
 -7 2 -1 8.3 2.3
 7 -2 1 1 1.9
 7 -2 1 3.1 2.2
 -8 2 -1 369.86 17.5
 8 -2 1 357.56 17.9
 8 -2 1 374.96 18.3
 -9 2 -1 9.6 1.3
 -9 2 -1 14.1 2.4
 9 -2 1 7.6 2
 9 -2 1 9.7 1.9
 10 -2 1 9.3 1.4
 10 -2 1 9.7 1.7
 11 1 -1 14 2.3
 -11 -1 1 20.9 1.6
 10 1 -1 -1.2 1.1
 10 1 -1 -1.5 1.4
 -10 -1 1 2.6 1.2
 -10 -1 1 0.8 1.1
 -10 -1 1 -1.3 1.9
 9 1 -1 0.8 75.19
 9 1 -1 -1 1.7
 -9 -1 1 -0.8 2.7
 -9 -1 1 0.2 1.2
 -9 -1 1 -0.7 2.3
 8 1 -1 5.8 4
 8 1 -1 11.8 2.1
 8 1 -1 17.3 3.7
 8 1 -1 78.09 50.39
 -8 -1 1 8.9 1.6
 -8 -1 1 14 2.6
 -8 -1 1 16.6 2.1
 7 1 -1 22.2 4.2
 7 1 -1 25.2 2.6
 7 1 -1 25.7 3.9
 7 1 -1 13.1 41.4
 7 1 -1 24.4 3.3
 -7 -1 1 26.9 3
 -7 -1 1 26.2 2.7
 -7 -1 1 24.3 3.8
 -7 -1 1 24.2 2.7
 6 1 -1 357.66 47.9
 6 1 -1 399.46 18.5
 6 1 -1 337.07 19.6
 -6 -1 1 330.77 17
 -6 -1 1 363.76 17.2
 5 1 -1 33.4 3.6
 5 1 -1 36.6 19.1
 5 1 -1 37 3.7
 -5 -1 1 33.8 2.5
 4 1 -1 105.29 6.2
 4 1 -1 114.59 6.4
 -4 -1 1 114.39 5.6
 3 1 -1 380.76 19.5
 3 1 -1 425.36 19.1
 3 1 -1 399.56 18.9
 2 1 -1 79.39 4.3
 2 1 -1 69.49 13.6
 2 1 -1 87.89 4.4
 -2 -1 1 78.99 3.9
 1 1 -1 555.04 26.4
 1 1 -1 517.05 26.8
 0 1 -1 674.13 33.3
 -2 1 -1 242.48 25.4
 2 -1 1 222.48 10.4
 2 -1 1 206.08 11.1
 2 -1 1 206.58 10.1
 2 -1 1 210.98 10.1
 -3 1 -1 122.79 34.6
 -3 1 -1 44.6 2.5
 3 -1 1 41.5 3.2
 3 -1 1 36.5 2.6
 3 -1 1 43.2 2.6
 4 -1 1 511.55 24.2
 4 -1 1 546.75 24.9
 4 -1 1 499.65 24.3
 4 -1 1 502.25 26.1
 -5 1 -1 2.8 1.8
 -5 1 -1 0.5 1.2
 -5 1 -1 0 0.9
 5 -1 1 0.4 1.6
 5 -1 1 2.5 3.6
 5 -1 1 0.3 1.1
 -6 1 -1 49.6 4
 -6 1 -1 42.3 3.4
 6 -1 1 108.69 47.7
 6 -1 1 55.59 5.5
 -7 1 -1 62.99 4.6
 -7 1 -1 73.19 4.4
 -7 1 -1 77.69 4.3
 7 -1 1 66.79 6.5
 7 -1 1 -52.89 58.59
 7 -1 1 70.79 5.3
 -8 1 -1 2.2 2.3
 -8 1 -1 -2 1.3
 8 -1 1 -1 1.8
 8 -1 1 -2.1 1.5
 8 -1 1 -0.5 2.1
 -9 1 -1 8.1 2.2
 -9 1 -1 10.8 1.5
 9 -1 1 12.9 2.3
 9 -1 1 11.1 1.9
 -10 1 -1 7.3 1.6
 10 -1 1 4.8 1.9
 10 -1 1 5 2.7
 11 0 -1 18.4 2
 -11 0 1 17.1 1.5
 10 0 -1 2.8 1.7
 10 0 -1 5.5 1.3
 -10 0 1 4.8 1.8
 -10 0 1 2.7 1.1
 9 0 -1 26.9 96.49
 9 0 -1 59.29 4.7
 -9 0 1 59.49 5.2
 -9 0 1 66.89 4
 -9 0 1 61.29 4
 8 0 -1 44.7 4.3
 8 0 -1 40.6 3.6
 -8 0 1 53.39 3.6
 -8 0 1 47.6 3.7
 -8 0 1 49.9 4.8
 7 0 -1 15.1 2.9
 7 0 -1 24.8 40.3
 7 0 -1 10.8 2.1
 -7 0 1 7.3 1.5
 -7 0 1 11.5 2
 -7 0 1 10.7 2.4
 -7 0 1 10.7 1.7
 6 0 -1 -11.3 25.4
 6 0 -1 2.9 1.2
 6 0 -1 7.1 3.2
 -6 0 1 3.1 1
 -6 0 1 3.3 1.4
 5 0 -1 31.7 4.9
 5 0 -1 30.1 3.4
 -5 0 1 33.4 2.5
 4 0 -1 241.78 11.8
 4 0 -1 236.18 12.8
 4 0 -1 225.38 11.6
 -4 0 1 229.18 11.2
 3 0 -1 4020.2 185.38
 2 0 -1 1238.78 57.49
 1 0 -1 307.07 14.6
 -1 0 1 313.57 14.3
 0 0 -1 72.09 3.3
 0 0 -1 74.49 3.4
 0 0 1 66.69 3.3
 -1 0 -1 142.19 13.7
 1 0 1 120.29 5.8
 1 0 1 117.29 5.7
 1 0 1 127.09 5.9
 -2 0 -1 469.45 34.2
 2 0 1 469.15 22.1
 2 0 1 491.45 23
 -3 0 -1 642.54 49
 3 0 1 605.24 28
 3 0 1 609.54 29.2
 3 0 1 584.04 28
 4 0 1 980.4 45.4
 -5 0 -1 12.6 2.3
 -5 0 -1 11.9 1.9
 -5 0 -1 10.8 2.7
 5 0 1 10.8 2
 5 0 1 15.5 3.4
 -6 0 -1 59.89 4.5
 -6 0 -1 57.49 4.4
 -6 0 -1 51.29 4
 -6 0 -1 60.79 3.7
 6 0 1 59.99 4.2
 6 0 1 59.39 5.1
 6 0 1 82.49 40.1
 6 0 1 61.99 4.4
 -7 0 -1 -2.3 1.1
 -7 0 -1 1.2 1.8
 -7 0 -1 -2.1 1.4
 7 0 1 -41.7 49.2
 7 0 1 -0.8 1.4
 7 0 1 -0.5 1.4
 7 0 1 0.3 1.7
 7 0 1 1.4 1.9
 -8 0 -1 13.4 2.5
 -8 0 -1 8.5 1.8
 -8 0 -1 15.4 1.9
 8 0 1 8.9 2.1
 8 0 1 12.2 2.2
 8 0 1 12.4 1.9
 8 0 1 37.3 62.49
 -9 0 -1 1.4 2.2
 -9 0 -1 2.8 1.3
 -9 0 -1 2.1 2.3
 9 0 1 -0.4 1.9
 -10 0 -1 31 3.3
 -10 0 -1 30.6 2.4
 10 0 1 29.6 3.2
 10 0 1 28.8 2.7
 -11 0 -1 8.8 1
 11 0 1 7.4 1.3
 11 0 1 5.7 1
 10 -1 -1 21.5 2.5
 10 -1 -1 19.2 3.4
 -10 1 1 21.7 2.5
 -10 1 1 20.9 2.7
 9 -1 -1 1.1 1.8
 9 -1 -1 -1.1 1.3
 -9 1 1 -0.2 1.2
 -9 1 1 3.1 1.7
 -9 1 1 1 1.9
 8 -1 -1 82.99 5.7
 8 -1 -1 69.09 7.3
 8 -1 -1 25.4 82.69
 8 -1 -1 78.69 5
 -8 1 1 74.99 5.3
 -8 1 1 88.09 5
 -8 1 1 92.19 4.9
 7 -1 -1 78.59 6.6
 7 -1 -1 95.99 56.29
 7 -1 -1 73.99 5.6
 7 -1 -1 92.69 6.2
 -7 1 1 86.49 4.9
 -7 1 1 82.09 5
 -7 1 1 87.29 5.8
 -7 1 1 76.99 5.2
 -6 1 1 192.88 10
 -6 1 1 199.48 9.8
 5 -1 -1 326.87 17.9
 5 -1 -1 304.07 15.7
 5 -1 -1 338.27 16.2
 -5 1 1 322.17 15.3
 -5 1 1 308.37 15.3
 4 -1 -1 234.88 11.7
 4 -1 -1 223.28 11.4
 4 -1 -1 226.78 13
 -4 1 1 226.78 11
 3 -1 -1 437.46 19.9
 3 -1 -1 412.76 20.7
 3 -1 -1 397.46 19.6
 2 -1 -1 8520.95 406.66
 -2 1 1 9205.78 415.56
 1 -1 -1 382.96 17.8
 0 -1 -1 282.87 13.3
 -1 -1 -1 135.79 7.2
 1 1 1 146.09 6.8
 1 1 1 163.88 13.9
 -2 -1 -1 280.57 14.6
 2 1 1 292.07 24.2
 2 1 1 295.57 14
 2 1 1 300.77 13.7
 2 1 1 301.17 13.8
 4 1 1 1439.66 81.89
 -5 -1 -1 1 1.3
 -5 -1 -1 1.2 3
 -5 -1 -1 1.5 0.9
 5 1 1 1.3 1.1
 5 1 1 1.2 1.6
 5 1 1 -28.3 34.9
 -6 -1 -1 127.09 6.4
 -6 -1 -1 116.59 6.2
 -6 -1 -1 112.99 6.8
 6 1 1 118.49 6.7
 6 1 1 134.59 33.2
 -7 -1 -1 86.59 5.8
 -7 -1 -1 85.99 5
 -7 -1 -1 90.59 5.7
 -7 -1 -1 85.39 5.3
 7 1 1 77.39 5.9
 7 1 1 89.79 6.7
 7 1 1 88.79 5.6
 7 1 1 90.29 5.7
 7 1 1 168.48 49.99
 -8 -1 -1 15.2 2
 -8 -1 -1 14 2
 -8 -1 -1 14.8 2.8
 8 1 1 8.5 2.1
 8 1 1 10.6 2.2
 8 1 1 9.9 1.7
 8 1 1 62.29 59.39
 -9 -1 -1 58.49 4.1
 -9 -1 -1 74.09 4.3
 9 1 1 152.58 103.29
 9 1 1 68.09 4.5
 9 1 1 71.39 5
 -10 -1 -1 2.6 1.3
 -10 -1 -1 0.5 2.8
 -10 -1 -1 -0.2 1.1
 10 1 1 0.9 1.3
 10 1 1 0.9 1.4
 -11 -1 -1 0.2 0.7
 11 1 1 -0.4 1.1
 11 1 1 -0.6 1
 10 -2 -1 29.2 3.1
 10 -2 -1 20.8 2.1
 -10 2 1 26.1 1.8
 9 -2 -1 -2.1 1.3
 9 -2 -1 -1.1 1.5
 -9 2 1 -1.7 1.1
 -9 2 1 -1 1.9
 8 -2 -1 33.4 4
 8 -2 -1 29.7 3.4
 8 -2 -1 257.47 121.69
 -8 2 1 34 3
 -8 2 1 40.4 3
 7 -2 -1 775.22 100.99
 7 -2 -1 649.83 34.7
 7 -2 -1 713.23 33
 -7 2 1 690.03 32.4
 -7 2 1 687.23 32.3
 -7 2 1 676.43 32.7
 -7 2 1 716.43 32.9
 6 -2 -1 43.7 4.4
 6 -2 -1 36 4.7
 6 -2 -1 38.4 3.7
 6 -2 -1 39.7 4.1
 -6 2 1 45.1 3.1
 -6 2 1 36.3 3.2
 -6 2 1 36.9 3.3
 5 -2 -1 125.29 7.3
 5 -2 -1 128.29 7.8
 -5 2 1 123.49 6.5
 -5 2 1 125.89 6.6
 4 -2 -1 10.4 2.1
 4 -2 -1 18.2 4.7
 4 -2 -1 15.1 3.1
 -4 2 1 11.8 1.7
 -4 2 1 9.9 1.3
 3 -2 -1 9.4 2
 3 -2 -1 19.1 3.6
 3 -2 -1 10.4 2
 3 -2 -1 13.9 1.9
 -3 2 1 9.7 2.4
 -3 2 1 13.7 1.7
 2 -2 -1 2.7 0.6
 2 -2 -1 2 0.7
 2 -2 -1 2.9 1.3
 2 -2 -1 4.6 1.7
 -2 2 1 2.2 0.5
 -2 2 1 0.2 15.5
 1 -2 -1 38.9 2.4
 1 -2 -1 38.4 2.8
 1 -2 -1 42.8 3.4
 -1 2 1 36 12.8
 -1 2 1 43.3 2.2
 0 -2 -1 -0.1 1
 0 2 1 6.6 7.6
 0 2 1 1.1 0.4
 -1 -2 -1 42.6 2.1
 -1 -2 -1 35.8 2.9
 1 2 1 76.89 15.1
 1 2 1 37 2.1
 -2 -2 -1 685.43 34
 2 2 1 749.23 40.7
 3 2 1 477.55 22.1
 3 2 1 465.75 22.3
 3 2 1 476.25 33.6
 -4 -2 -1 52.99 3.1
 -4 -2 -1 56.99 3.9
 4 2 1 59.09 4.3
 4 2 1 50.59 3.7
 4 2 1 42.2 15.9
 -5 -2 -1 185.08 9.1
 -5 -2 -1 182.08 9.1
 -5 -2 -1 175.98 9.5
 5 2 1 179.88 9.5
 5 2 1 197.98 10.1
 5 2 1 234.38 31.2
 -6 -2 -1 125.09 7.4
 -6 -2 -1 125.09 6.8
 -6 -2 -1 137.59 7
 6 2 1 132.19 7.4
 6 2 1 153.08 9.9
 6 2 1 163.88 33.6
 -7 -2 -1 83.79 4.8
 -7 -2 -1 75.59 4.7
 -7 -2 -1 85.59 5
 7 2 1 81.29 5.3
 7 2 1 49.3 31.3
 7 2 1 82.49 5.4
 7 2 1 82.19 4.8
 -8 -2 -1 5.4 1.4
 -8 -2 -1 4.2 2.2
 -8 -2 -1 2.8 1.5
 -8 -2 -1 8.2 1.8
 8 2 1 3.3 2.9
 8 2 1 27.7 41.5
 8 2 1 7.5 2.2
 8 2 1 5.7 1.7
 -9 -2 -1 82.39 6.7
 -9 -2 -1 69.49 5.5
 -9 -2 -1 89.59 5
 -9 -2 -1 76.69 4.8
 9 2 1 77.49 5.7
 9 2 1 86.69 5.4
 9 2 1 86.49 4.9
 9 2 1 11.2 78.49
 -10 -2 -1 -0.7 1.1
 -10 -2 -1 -0.3 1.7
 -10 -2 -1 -2.4 2.1
 10 2 1 -0.9 1.2
 10 2 1 -0.4 1.5
 -11 -2 -1 6.2 1.7
 -11 -2 -1 5.2 1
 11 2 1 3.5 1.3
 11 2 1 5.9 1.1
 10 -3 -1 -1 0.9
 10 -3 -1 -0.5 1
 9 -3 -1 0.9 2
 9 -3 -1 1.4 1.5
 -9 3 1 -0.3 1.5
 -9 3 1 2.2 1
 8 -3 -1 7.4 1.8
 8 -3 -1 8.9 2.2
 -8 3 1 13.1 1.8
 -8 3 1 11 2.3
 -8 3 1 16.1 2.1
 7 -3 -1 3.5 2.5
 7 -3 -1 6.2 2.5
 -7 3 1 9.7 1.7
 -7 3 1 7 2.2
 6 -3 -1 6.5 2.4
 6 -3 -1 14.4 3
 6 -3 -1 17.9 9.7
 6 -3 -1 8.4 2.2
 -6 3 1 10.2 1.6
 -6 3 1 8.8 1.6
 -6 3 1 10.3 1.8
 5 -3 -1 2 5.6
 5 -3 -1 5.9 2.1
 5 -3 -1 5.9 1.8
 5 -3 -1 3.8 2.2
 4 -3 -1 9 2.1
 4 -3 -1 18.7 8
 -4 3 1 12 2.4
 -4 3 1 11.9 1.6
 3 -3 -1 9.3 3.4
 3 -3 -1 4.7 2.1
 3 -3 -1 4.1 1.3
 3 -3 -1 2.6 1.2
 -3 3 1 3.1 2.5
 -3 3 1 4.9 1
 2 -3 -1 390.16 18.1
 2 -3 -1 417.06 18.6
 -2 3 1 339.77 18.6
 1 -3 -1 1788.92 86.29
 -1 3 1 1936.31 96.19
 0 -3 -1 11.8 2.3
 0 -3 -1 6.9 1.2
 0 3 1 21.4 10.9
 0 3 1 9.2 1
 -1 -3 -1 2615.64 122.29
 1 3 1 2690.03 127.99
 -3 -3 -1 57.19 2.9
 3 3 1 50.19 2.9
 3 3 1 53.79 3.4
 3 3 1 67.89 14.4
 -4 -3 -1 365.26 18.2
 4 3 1 400.96 19.4
 4 3 1 398.46 34
 -5 -3 -1 37.5 3.5
 -5 -3 -1 36.6 2.6
 -5 -3 -1 37.5 2.8
 5 3 1 42 3.8
 5 3 1 39.7 20.3
 -6 -3 -1 167.38 8.5
 -6 -3 -1 161.88 8.8
 -6 -3 -1 170.28 8.3
 6 3 1 219.88 32.5
 6 3 1 163.88 8.9
 -7 -3 -1 581.34 26
 -7 -3 -1 565.24 25.8
 -7 -3 -1 552.04 25.8
 7 3 1 540.35 26.5
 7 3 1 523.65 65.29
 7 3 1 542.35 26.1
 7 3 1 506.65 26.1
 7 3 1 547.95 25.8
 -8 -3 -1 52.49 4.5
 -8 -3 -1 57.89 5.2
 -8 -3 -1 56.79 4
 -8 -3 -1 67.29 4.6
 8 3 1 61.69 4
 8 3 1 57.29 4.8
 8 3 1 131.99 51.19
 -9 -3 -1 30 4.9
 -9 -3 -1 34.9 5.6
 -9 -3 -1 42.3 3.2
 9 3 1 -59.99 67.39
 9 3 1 39.2 4.2
 9 3 1 46.8 3.9
 9 3 1 39.2 3.2
 -10 -3 -1 43.5 4.5
 -10 -3 -1 52.39 3.5
 -10 -3 -1 45 3.2
 10 3 1 54.09 3.9
 10 3 1 48.3 3.3
 10 3 1 41.3 4.4
 -11 -3 -1 9.3 1.9
 -11 -3 -1 13.8 1.7
 11 3 1 11 1.3
 9 -4 -1 2.9 1.6
 9 -4 -1 -1.3 1.8
 -9 4 1 1.2 0.8
 8 -4 -1 6.1 1.7
 8 -4 -1 8.9 2.1
 -8 4 1 6.8 1.3
 7 -4 -1 2.1 2.5
 7 -4 -1 4.7 2.6
 -7 4 1 7.6 1.6
 -7 4 1 10.5 3
 6 -4 -1 179.68 10.8
 6 -4 -1 222.58 14.7
 -6 4 1 199.58 10.1
 -6 4 1 201.68 10
 -6 4 1 205.68 10.6
 5 -4 -1 1.2 1.6
 5 -4 -1 -1.5 2.3
 5 -4 -1 0.6 2.3
 5 -4 -1 3.4 2.1
 -5 4 1 -0.5 1
 -5 4 1 -0.2 1.4
 -5 4 1 1.3 1.3
 4 -4 -1 55.49 4.5
 4 -4 -1 50.79 5.2
 -4 4 1 58.79 3.5
 -4 4 1 59.19 3.6
 -4 4 1 56.49 4.7
 3 -4 -1 32.3 5.5
 3 -4 -1 35.3 3
 3 -4 -1 30.6 4.1
 3 -4 -1 30.5 2.9
 3 -4 -1 31.6 3.9
 -3 4 1 34.7 5.3
 -3 4 1 38.4 2.6
 -3 4 1 35.8 3.7
 2 -4 -1 801.62 37.7
 2 -4 -1 815.62 39
 -2 4 1 766.42 37.3
 1 -4 -1 276.87 13.4
 1 -4 -1 270.97 14.9
 1 -4 -1 273.77 14
 -1 4 1 276.77 13.8
 -1 4 1 289.67 13.1
 -1 4 1 278.17 31.8
 0 -4 -1 238.48 12.2
 0 4 1 289.17 26
 0 4 1 271.97 12.1
 0 4 1 251.17 12.5
 -1 -4 -1 113.59 5.8
 1 4 1 101.69 14.3
 1 4 1 123.89 5.7
 2 4 1 526.55 34.2
 2 4 1 495.65 23.4
 3 4 1 427.56 32.1
 -4 -4 -1 38.1 2.5
 -4 -4 -1 34.2 3.2
 4 4 1 29.9 14.4
 -5 -4 -1 0.9 0.8
 -5 -4 -1 0.9 1.2
 -5 -4 -1 1.8 1.6
 5 4 1 -4.5 17.9
 5 4 1 4 2
 6 4 1 0.2 2.1
 6 4 1 -20.9 23.3
 -7 -4 -1 37 3.1
 -7 -4 -1 41.7 3
 -7 -4 -1 40 3
 7 4 1 36.9 4
 7 4 1 38.8 3.5
 7 4 1 38.7 3.1
 7 4 1 24.2 33.8
 -8 -4 -1 -1.2 1.3
 -8 -4 -1 3 1.6
 -8 -4 -1 3 2.3
 -8 -4 -1 0.7 1.2
 8 4 1 -4.6 6
 8 4 1 2 2.1
 8 4 1 -4.8 43
 8 4 1 1.6 1.9
 8 4 1 0.5 1.4
 -9 -4 -1 4.9 1.5
 -9 -4 -1 4.9 3
 -9 -4 -1 5.4 1.5
 9 4 1 2.5 1.9
 9 4 1 3.4 1.3
 9 4 1 11.4 59.89
 9 4 1 5 1.8
 -10 -4 -1 78.79 4.5
 -10 -4 -1 71.79 5.5
 -10 -4 -1 73.59 5.6
 10 4 1 79.59 4.4
 10 4 1 83.69 4.9
 10 4 1 77.79 5.4
 -11 -4 -1 21.6 2
 -11 -4 -1 19.8 2.3
 -11 -4 -1 21.6 3
 11 4 1 19.6 3
 11 4 1 18.7 1.9
 11 4 1 16.6 2.4
 9 -5 -1 4.3 1.5
 9 -5 -1 2.9 1
 8 -5 -1 8.5 2.1
 8 -5 -1 7 1.5
 7 -5 -1 2.7 2.2
 7 -5 -1 5.4 2.3
 -7 5 1 5.4 1.3
 6 -5 -1 124.59 7.7
 6 -5 -1 132.39 8.3
 -6 5 1 136.09 6.9
 5 -5 -1 151.78 9.2
 5 -5 -1 163.48 9.4
 5 -5 -1 156.98 8.2
 5 -5 -1 143.09 10.4
 5 -5 -1 165.78 9.7
 -5 5 1 154.18 8
 -5 5 1 162.38 9
 -5 5 1 162.48 9.1
 4 -5 -1 15 2.1
 4 -5 -1 11.7 2.7
 -4 5 1 15.6 2.8
 -4 5 1 20.4 2.4
 -4 5 1 18.7 2.4
 3 -5 -1 257.77 12.7
 3 -5 -1 254.97 12.4
 3 -5 -1 255.97 13.2
 3 -5 -1 251.97 13.8
 -3 5 1 265.17 12.2
 -3 5 1 243.58 12.9
 -3 5 1 242.18 12.5
 2 -5 -1 718.03 33.6
 2 -5 -1 751.42 34.4
 -2 5 1 659.83 33.9
 -2 5 1 758.32 61.89
 -1 5 1 15.9 1.8
 -1 5 1 15.5 2.7
 -1 5 1 44.5 29
 0 -5 -1 23.5 2.5
 0 5 1 30.7 4
 0 5 1 31.6 2.1
 0 5 1 31.9 16.4
 -1 -5 -1 13.3 1.8
 1 5 1 30.5 13.1
 -2 -5 -1 48.4 3
 2 5 1 48.8 6.6
 2 5 1 48.2 14.8
 3 5 1 583.64 40.7
 -4 -5 -1 438.26 20.3
 4 5 1 410.56 36.5
 -5 -5 -1 -0.3 0.8
 -5 -5 -1 -0.6 1
 5 5 1 -13.9 18.7
 -6 -5 -1 10.4 1.9
 -6 -5 -1 11.7 1.4
 6 5 1 -10.6 24
 6 5 1 8.7 1.8
 6 5 1 10.9 1.4
 6 5 1 10.7 2.1
 -7 -5 -1 124.19 7.3
 -7 -5 -1 140.59 6.8
 -7 -5 -1 136.59 7.1
 7 5 1 132.49 9.4
 7 5 1 129.19 7.2
 7 5 1 133.79 34.9
 7 5 1 129.79 6.8
 7 5 1 118.79 10.3
 7 5 1 118.49 7.5
 -8 -5 -1 278.37 13.4
 -8 -5 -1 274.67 13.1
 -8 -5 -1 273.57 12.9
 -8 -5 -1 265.67 13.6
 8 5 1 264.57 13.4
 8 5 1 258.97 16.1
 8 5 1 214.18 44.5
 8 5 1 264.27 12.9
 8 5 1 241.88 13.5
 -9 -5 -1 96.09 7.6
 -9 -5 -1 100.59 5.4
 -9 -5 -1 104.39 5.6
 9 5 1 91.79 5.3
 9 5 1 149.39 58.49
 9 5 1 91.69 5.8
 9 5 1 90.39 6.1
 -10 -5 -1 -1.2 2.3
 -10 -5 -1 0.8 1.1
 -10 -5 -1 -0.7 1.4
 10 5 1 -1.8 1.7
 10 5 1 0 1
 10 5 1 0.8 1.5
 -11 -5 -1 0.7 1.1
 -11 -5 -1 0.9 1.5
 11 5 1 -0.2 0.7
 11 5 1 0.1 1.7
 8 -6 -1 0.4 1.2
 8 -6 -1 1.2 1.4
 7 -6 -1 24.8 2.8
 -7 6 1 21.2 2
 6 -6 -1 4 3
 6 -6 -1 2 3.1
 -6 6 1 5.2 1.5
 5 -6 -1 185.88 10.5
 5 -6 -1 188.08 9.4
 5 -6 -1 159.18 11.9
 -5 6 1 190.98 10.2
 -5 6 1 187.18 9.1
 4 -6 -1 100.39 7.4
 4 -6 -1 107.79 6.1
 4 -6 -1 94.29 8.4
 -4 6 1 103.89 5.7
 -4 6 1 108.19 7.1
 3 -6 -1 27 3.1
 3 -6 -1 30.7 3.4
 3 -6 -1 27.2 4.2
 -3 6 1 24.1 4.1
 2 -6 -1 222.68 11.5
 2 -6 -1 227.18 12.5
 2 -6 -1 236.48 11.3
 -2 6 1 217.88 11.8
 1 -6 -1 99.89 5.8
 1 -6 -1 102.59 6.9
 1 -6 -1 103.89 5.9
 -1 6 1 103.89 6.5
 -1 6 1 169.98 43.5
 0 -6 -1 16.4 3.4
 0 -6 -1 22 2.9
 0 -6 -1 17.6 2.3
 0 6 1 22.8 3.6
 0 6 1 11.8 17.1
 -1 -6 -1 331.47 16.4
 1 6 1 358.96 16.9
 1 6 1 327.97 32.7
 2 6 1 934.91 72.99
 2 6 1 850.41 40.7
 3 6 1 777.52 51.49
 4 6 1 1446.66 82.29
 -5 -6 -1 417.46 19.5
 5 6 1 393.56 40.8
 -6 -6 -1 1.3 1
 -6 -6 -1 1.9 1.9
 6 6 1 1.3 1.8
 6 6 1 3.5 1.2
 6 6 1 5.7 26
 6 6 1 0.9 2
 -7 -6 -1 2.8 1.3
 -7 -6 -1 1.1 1.2
 7 6 1 17.6 32.1
 7 6 1 -0.6 3.7
 7 6 1 2.2 1.9
 7 6 1 1.7 1.2
 7 6 1 3.3 4.1
 7 6 1 1.4 2
 -8 -6 -1 7.4 1.8
 -8 -6 -1 14.5 1.8
 -8 -6 -1 12.6 1.9
 8 6 1 13.7 38.4
 8 6 1 10 4.1
 8 6 1 11 1.6
 8 6 1 10 2.1
 8 6 1 9.9 2.3
 8 6 1 16.4 4.2
 -9 -6 -1 62.99 4.1
 -9 -6 -1 61.69 6.2
 -9 -6 -1 56.49 4.6
 9 6 1 66.39 6.2
 9 6 1 55.39 3.9
 9 6 1 58.99 4.7
 9 6 1 -46.3 49.9
 -10 -6 -1 6.9 1.3
 -10 -6 -1 7.5 1.9
 10 6 1 6.5 1.6
 10 6 1 5 1.7
 10 6 1 5.1 1
 10 6 1 2.9 1.8
 -11 -6 -1 1 0.9
 -11 -6 -1 0.5 1
 11 6 1 -1.1 1.2
 11 6 1 -0.8 1.3
 11 6 1 3.3 1.5
 8 -7 -1 4.3 1.8
 8 -7 -1 3.5 1
 6 -7 -1 -0.7 2.2
 6 -7 -1 1.5 1.9
 5 -7 -1 2 1.6
 5 -7 -1 1.6 2.3
 -5 7 1 1.4 1.3
 -5 7 1 3.1 3.1
 4 -7 -1 136.99 8.9
 4 -7 -1 131.19 7
 4 -7 -1 109.39 9.7
 -4 7 1 126.49 6.5
 -4 7 1 121.49 8.1
 3 -7 -1 4.3 1.7
 3 -7 -1 5.9 3.1
 3 -7 -1 2.1 1.9
 -3 7 1 0.8 2.1
 -3 7 1 3.5 2.8
 -3 7 1 3.4 1.5
 2 -7 -1 11.4 2.2
 -2 7 1 3.3 44.1
 1 -7 -1 589.34 26.9
 1 -7 -1 568.14 26.4
 1 -7 -1 516.95 29.2
 1 -7 -1 558.64 26.7
 -1 7 1 558.74 26.9
 0 -7 -1 361.46 17.5
 0 -7 -1 350.76 18.3
 0 -7 -1 359.76 17.4
 0 7 1 369.26 17.8
 0 7 1 384.86 42.8
 -1 -7 -1 11.8 1.8
 -1 -7 -1 13.7 2.1
 1 7 1 0.2 19.7
 1 7 1 11.4 2.4
 -2 -7 -1 742.73 37.2
 -2 -7 -1 755.12 37.3
 2 7 1 871.51 37.8
 2 7 1 862.81 55.19
 -3 -7 -1 0.3 1.2
 3 7 1 1 16.5
 -4 -7 -1 12.8 2.1
 4 7 1 16.6 19.5
 -5 -7 -1 16.6 2.2
 -5 -7 -1 20.9 2.3
 5 7 1 23.6 22.6
 5 7 1 15.5 3.2
 -6 -7 -1 0.7 1.1
 -6 -7 -1 2.5 1.3
 6 7 1 2.1 1.9
 6 7 1 -0.9 2.1
 6 7 1 0.1 3.5
 6 7 1 4.3 4.3
 6 7 1 1.7 2
 6 7 1 3.2 1.1
 -7 -7 -1 193.28 10.9
 -7 -7 -1 201.18 9.8
 7 7 1 103.99 36.9
 -8 -7 -1 11.3 1.7
 -8 -7 -1 6.1 1.8
 8 7 1 12.9 2.3
 8 7 1 7.8 1.4
 8 7 1 6.3 2.4
 8 7 1 -21.3 39
 8 7 1 10.3 4.1
 8 7 1 9.3 2.3
 -9 -7 -1 70.59 3.9
 -9 -7 -1 67.29 4.1
 9 7 1 60.39 5.5
 9 7 1 58.39 5
 9 7 1 53.39 3.7
 9 7 1 50.59 5.6
 9 7 1 54.49 8
 9 7 1 36.5 72.29
 -10 -7 -1 28.7 2.7
 -10 -7 -1 29.8 2.5
 10 7 1 23.5 1.9
 10 7 1 23.5 3.1
 10 7 1 28.9 3
 -11 -7 -1 6.5 1
 -11 -7 -1 4.9 1.1
 11 7 1 6.3 1.2
 11 7 1 5.8 1.3
 11 7 1 4.5 1.4
 7 -8 -1 5.5 1.4
 6 -8 -1 2.8 2.4
 6 -8 -1 0.3 2.9
 -6 8 1 0.4 2
 5 -8 -1 113.19 7.2
 -5 8 1 133.09 7.6
 -5 8 1 110.69 6.7
 4 -8 -1 351.16 16.9
 -4 8 1 345.97 17.1
 3 -8 -1 51.79 5.4
 3 -8 -1 48.9 6.4
 3 -8 -1 39.9 3.9
 -3 8 1 39.6 5.3
 -3 8 1 42.2 4.1
 2 -8 -1 -1.7 1.8
 2 -8 -1 1.3 1.8
 2 -8 -1 0.5 3.1
 2 -8 -1 0 1.7
 -2 8 1 -0.7 2.6
 -2 8 1 0.6 1.9
 -2 8 1 2.6 2.6
 1 -8 -1 21.1 2.9
 1 -8 -1 15.4 2.3
 1 -8 -1 19.6 2.8
 -1 8 1 15 2.1
 -1 8 1 12.2 43.2
 -1 8 1 13.4 3
 -1 8 1 17.9 3
 0 -8 -1 201.68 10.6
 0 -8 -1 195.28 10.2
 0 8 1 202.68 10.9
 0 8 1 194.28 34.7
 -1 -8 -1 9.8 2.4
 -1 -8 -1 7.8 2
 -1 -8 -1 4.7 1.8
 1 8 1 5.2 1.5
 1 8 1 4.4 2.2
 1 8 1 -8.3 21.6
 1 8 1 4.9 2.6
 -2 -8 -1 48.1 3.6
 -2 -8 -1 41.1 3.3
 2 8 1 41.8 4.4
 2 8 1 39.5 4.5
 2 8 1 46 3.2
 2 8 1 51.39 4.2
 2 8 1 68.49 23.8
 3 8 1 0.1 2.6
 3 8 1 -6 4.4
 3 8 1 7.8 20.2
 3 8 1 2 1.3
 3 8 1 -0.8 1.9
 -4 -8 -1 52.29 3.7
 -4 -8 -1 59.79 5.1
 4 8 1 50.09 4.6
 4 8 1 58.39 4.8
 4 8 1 55.19 3.6
 4 8 1 65.09 23.9
 -5 -8 -1 57.29 4
 -5 -8 -1 62.99 3.8
 5 8 1 60.29 3.7
 5 8 1 58.59 4.4
 5 8 1 49.99 28.7
 5 8 1 55.99 4.8
 5 8 1 44.9 8.4
 5 8 1 50.49 4.4
 -6 -8 -1 28.2 3.2
 -6 -8 -1 34.5 3.1
 6 8 1 34 4.5
 6 8 1 51.19 30.6
 6 8 1 35.4 2.9
 6 8 1 28 5.1
 6 8 1 23.4 4.2
 6 8 1 29.2 3.6
 6 8 1 32.3 3.6
 -7 -8 -1 7.6 2
 -7 -8 -1 4.6 2.3
 -7 -8 -1 4.4 1.6
 7 8 1 7 1.4
 7 8 1 -1.6 3.7
 7 8 1 4.5 2.2
 7 8 1 -7.5 33.9
 7 8 1 8.4 2.2
 7 8 1 8.3 4.1
 7 8 1 5.6 2.3
 -8 -8 -1 8.6 2.3
 -8 -8 -1 11.3 1.7
 -8 -8 -1 12.1 1.9
 8 8 1 -18.7 40
 8 8 1 8.2 1.4
 8 8 1 7.6 2.3
 8 8 1 12.8 2.5
 8 8 1 12.6 2.2
 8 8 1 13.4 4
 -9 -8 -1 1.1 1.3
 -9 -8 -1 0.9 1.3
 9 8 1 -5 3.1
 9 8 1 2.3 1.8
 9 8 1 -35.5 87.79
 9 8 1 -0.2 0.9
 9 8 1 2.1 1.6
 9 8 1 0.6 1.8
 -10 -8 -1 7.5 1.7
 -10 -8 -1 5.8 1.3
 10 8 1 3.4 1.5
 10 8 1 4.9 2
 -11 -8 -1 2.7 1
 -11 -8 -1 3.1 0.8
 11 8 1 1.9 1.3
 11 8 1 1.2 0.9
 11 8 1 5.1 1.1
 -6 9 1 8.6 1.5
 4 -9 -1 84.39 5.1
 4 -9 -1 92.19 6.1
 -4 9 1 85.99 5.5
 -4 9 1 99.09 6.8
 3 -9 -1 180.98 9.3
 -3 9 1 173.68 10.8
 -3 9 1 181.58 9.4
 2 -9 -1 294.77 14.8
 2 -9 -1 286.27 16.5
 2 -9 -1 292.67 18.4
 2 -9 -1 286.97 14.7
 -2 9 1 317.27 15.3
 -2 9 1 299.57 14.8
 -2 9 1 320.67 15.9
 1 -9 -1 240.88 13
 1 -9 -1 258.37 12.8
 -1 9 1 262.47 54.29
 -1 9 1 266.07 13.8
 0 -9 -1 2.5 1.8
 0 -9 -1 5.2 1.4
 0 -9 -1 8.5 2.1
 0 9 1 1 2.4
 0 9 1 8.3 37.8
 0 9 1 4.1 1.7
 0 9 1 1.1 2.7
 -1 -9 -1 61.79 4.3
 -1 -9 -1 56.79 4.2
 -1 -9 -1 50.69 4.1
 1 9 1 58.49 5.4
 1 9 1 56.49 5.6
 1 9 1 54.39 3.9
 -2 -9 -1 5.5 1.8
 -2 -9 -1 7.7 1.5
 -2 -9 -1 5.4 1.8
 2 9 1 5.8 2.7
 2 9 1 5.6 2.4
 2 9 1 3.1 2
 2 9 1 2.4 34.8
 2 9 1 3.7 3.4
 2 9 1 5.5 1.5
 -3 -9 -1 159.38 8.7
 -3 -9 -1 173.38 8.6
 -3 -9 -1 147.89 8.5
 3 9 1 163.48 9.4
 3 9 1 165.28 8.7
 3 9 1 169.28 8.3
 -4 -9 -1 35.9 3.2
 -4 -9 -1 38.3 3.3
 4 9 1 34.7 5.5
 4 9 1 38.8 3
 4 9 1 31.6 3.7
 4 9 1 33.4 3.6
 4 9 1 25.8 4.7
 4 9 1 31.2 4.6
 4 9 1 15.7 25.8
 4 9 1 37.3 4.9
 -5 -9 -1 1.1 1.3
 -5 -9 -1 0.1 1.5
 5 9 1 2 1.8
 5 9 1 -0.9 1.9
 5 9 1 -1.1 3.3
 5 9 1 27.2 26.7
 5 9 1 2.6 4.8
 5 9 1 4.4 6.6
 -6 -9 -1 454.85 22.1
 -6 -9 -1 419.46 21.8
 6 9 1 441.06 21.6
 6 9 1 371.26 44.3
 6 9 1 441.56 21.9
 6 9 1 455.35 21.7
 6 9 1 466.75 22.5
 6 9 1 460.15 23.7
 6 9 1 478.65 21.2
 -7 -9 -1 5.4 1.7
 -7 -9 -1 4.3 1.5
 -7 -9 -1 5.1 1.6
 7 9 1 6 2.4
 7 9 1 9.3 4.2
 7 9 1 -19.2 33.6
 7 9 1 3.2 3.5
 7 9 1 7.7 2.2
 7 9 1 5.1 1.3
 7 9 1 3.7 2.1
 -8 -9 -1 26.4 2.7
 -8 -9 -1 18.6 2.8
 8 9 1 18.6 3.6
 8 9 1 45.5 42.6
 8 9 1 22.6 3
 8 9 1 19.5 4.1
 8 9 1 20 4.5
 8 9 1 19.4 3.6
 -9 -9 -1 144.59 7.4
 -9 -9 -1 134.79 6.9
 9 9 1 142.59 7.3
 9 9 1 133.09 7.4
 9 9 1 115.69 10.1
 9 9 1 132.29 7.3
 9 9 1 120.49 6.3
 -10 -9 -1 98.39 5.2
 10 9 1 88.19 6.1
 -11 -9 -1 1.1 0.7
 11 9 1 0.6 1.1
 5 -10 -1 11 1.8
 4 -10 -1 1.6 1.8
 -4 10 1 0.4 1.4
 3 -10 -1 31 3
 -3 10 1 40 5.3
 -3 10 1 28.2 3.3
 2 -10 -1 7.8 1.9
 2 -10 -1 5.4 1.8
 -2 10 1 9.1 2.1
 -1 10 1 68.79 59.09
 0 -10 -1 198.08 10.6
 0 -10 -1 213.18 11.2
 0 -10 -1 205.78 10.8
 0 10 1 212.88 11.4
 0 10 1 206.38 10.5
 0 10 1 216.38 11.8
 0 10 1 147.59 52.79
 -1 -10 -1 33.5 3.8
 1 10 1 -10.1 41
 -2 -10 -1 -1 1.7
 -2 -10 -1 -0.9 2.6
 2 10 1 0 2.4
 2 10 1 0.3 1.5
 2 10 1 0 2.9
 2 10 1 -4.2 35.1
 -3 -10 -1 24.2 3.2
 -3 -10 -1 34.1 3.6
 3 10 1 27.1 3.4
 3 10 1 19.5 3.6
 3 10 1 33.7 2.9
 3 10 1 23.6 5.1
 3 10 1 37.7 32.8
 -4 -10 -1 84.09 5.4
 -4 -10 -1 72.99 4.8
 -4 -10 -1 64.09 5
 4 10 1 83.89 4.5
 4 10 1 74.69 7.2
 4 10 1 80.09 5.1
 4 10 1 73.99 5.9
 4 10 1 63.59 33.3
 4 10 1 73.79 5.5
 4 10 1 72.59 6.3
 -5 -10 -1 23.2 3.1
 -5 -10 -1 25 2.9
 5 10 1 25.6 3.6
 5 10 1 25.6 4
 5 10 1 28.3 2.7
 5 10 1 29.1 4.5
 5 10 1 2 33.1
 -6 -10 -1 0.7 1.6
 -6 -10 -1 2.8 1.5
 6 10 1 5.9 4.2
 6 10 1 3 2
 6 10 1 10.5 33.3
 6 10 1 2.7 1.2
 6 10 1 3.1 2.1
 6 10 1 4.2 3.1
 -7 -10 -1 26.1 3
 7 10 1 38.5 5.8
 7 10 1 28.1 3.7
 7 10 1 38.2 7.4
 7 10 1 112.59 36.7
 7 10 1 25.2 3.2
 -8 -10 -1 54.49 3.6
 -8 -10 -1 49.7 5.3
 8 10 1 48.8 2.9
 8 10 1 54.89 5.4
 8 10 1 52.29 4.1
 8 10 1 56.79 4.5
 -9 -10 -1 13.1 2
 -9 -10 -1 10.4 1.7
 9 10 1 11.4 1.9
 9 10 1 14.8 1.9
 -10 -10 -1 18.1 1.8
 -10 -10 -1 15.7 2
 10 10 1 21.6 2.4
 10 10 1 15.1 1.9
 -4 11 1 8.6 1.3
 -4 11 1 8.6 2
 3 -11 -1 9.7 2.1
 -3 11 1 9.7 1.7
 2 -11 -1 28.1 3
 -2 11 1 31.9 3
 -2 11 1 37.2 5.2
 -2 11 1 26.9 4.5
 -2 11 1 26.5 3.9
 1 -11 -1 2.8 1.6
 -1 11 1 -99.99 70.99
 -1 11 1 4.2 2.9
 -1 11 1 3.4 2.3
 0 -11 -1 172.88 9
 0 -11 -1 179.68 9
 0 11 1 262.97 63.29
 0 11 1 166.98 8.8
 0 11 1 160.78 9.6
 1 11 1 -24.1 54.09
 -2 -11 -1 24.4 3.4
 2 11 1 15.3 45.6
 -3 -11 -1 52.19 4
 -3 -11 -1 43.4 4.1
 3 11 1 58.69 6.2
 3 11 1 51.29 5.3
 3 11 1 54.49 3.6
 3 11 1 46.2 5.5
 3 11 1 40.1 41.6
 -4 -11 -1 14 2.2
 -4 -11 -1 22 2.4
 4 11 1 21.3 2.5
 4 11 1 13.8 3.2
 4 11 1 17.3 3
 4 11 1 -22.7 38.8
 4 11 1 20.1 3.7
 4 11 1 22.7 3.6
 -5 -11 -1 2.7 1.5
 -5 -11 -1 2.7 1.7
 5 11 1 -19.3 38.1
 5 11 1 2.9 3
 5 11 1 3.8 2.9
 5 11 1 5.7 1.2
 5 11 1 5.5 1.9
 5 11 1 3 1.8
 5 11 1 4.6 2.4
 -6 -11 -1 0 1.5
 -6 -11 -1 0 1.5
 6 11 1 3 2.9
 6 11 1 1.2 1.9
 6 11 1 1.8 1.2
 6 11 1 10.6 45.3
 -7 -11 -1 25.1 3.8
 -7 -11 -1 28.6 2.8
 7 11 1 30.9 3.2
 7 11 1 30.5 3.6
 7 11 1 27.1 2
 7 11 1 30.5 4.4
 -8 -11 -1 83.39 4.9
 -8 -11 -1 75.79 5
 8 11 1 95.59 5.4
 8 11 1 94.69 6
 8 11 1 85.69 5.1
 -9 -11 -1 2.5 1.6
 -9 -11 -1 2.2 1.1
 9 11 1 1.7 1.8
 9 11 1 8.7 3.5
 9 11 1 3.8 1.5
 -10 -11 -1 12.3 1.7
 -10 -11 -1 13.6 1.4
 10 11 1 14.2 1.6
 2 -12 -1 13.1 1.8
 -2 12 1 15.3 2.6
 -2 12 1 15.8 1.9
 -2 12 1 19.6 2.9
 1 -12 -1 2.9 1.4
 -1 12 1 7.8 2.6
 -1 12 1 5.4 2.8
 -1 12 1 2.9 1.4
 -1 12 1 2.2 2
 -1 12 1 1.7 2.5
 0 -12 -1 2.3 1.5
 0 12 1 0.6 1.3
 0 12 1 -0.5 2.6
 0 12 1 4.3 3.1
 0 12 1 -1.2 2.6
 0 12 1 -1.4 1.9
 -1 -12 -1 10.3 2
 -1 -12 -1 11.3 1.9
 1 12 1 10 2.9
 1 12 1 14.6 1.8
 1 12 1 50.69 81.89
 1 12 1 11.6 2.7
 2 12 1 48.7 58.09
 -3 -12 -1 34.8 3.5
 -3 -12 -1 35 3.3
 3 12 1 32.3 4.8
 3 12 1 9 79.39
 3 12 1 33.5 4.2
 3 12 1 38.7 4.7
 3 12 1 36.4 2.9
 4 12 1 124.89 50.39
 -5 -12 -1 40.7 3.8
 -5 -12 -1 41.1 3.4
 5 12 1 46.2 3.9
 5 12 1 40.9 3.3
 5 12 1 44 4.8
 5 12 1 41.2 4.1
 5 12 1 46.4 4.9
 5 12 1 43 2.8
 -6 -12 -1 7.5 1.6
 -6 -12 -1 8.4 2.3
 6 12 1 13.2 2
 6 12 1 9.4 1
 6 12 1 10.6 2.7
 6 12 1 10.6 1.7
 -7 -12 -1 35.7 3.1
 -7 -12 -1 30.8 3.2
 7 12 1 45.6 3.6
 7 12 1 40.3 4.2
 7 12 1 39.6 3.5
 -8 -12 -1 -0.4 1.1
 -8 -12 -1 -0.9 1.3
 8 12 1 2.8 2.5
 8 12 1 1.4 1.2
 8 12 1 -0.1 1.9
 -9 -12 -1 5.6 1.3
 9 12 1 6 1.2
 9 12 1 5.5 1.4
 -2 13 1 18.3 2.4
 -2 13 1 15 1.6
 1 -13 -1 13.9 1.7
 -1 13 1 18.1 2.5
 -1 13 1 14.1 2.5
 -1 13 1 16.2 1.7
 -1 13 1 15.4 2.2
 0 -13 -1 36.8 3.5
 0 13 1 25 2.6
 0 13 1 36.9 4.5
 -1 -13 -1 1.2 1.3
 -1 -13 -1 0.3 1.2
 1 13 1 -1.5 1.8
 1 13 1 0.2 1.2
 1 13 1 0.4 2.3
 -2 -13 -1 0.7 1.4
 -2 -13 -1 -0.3 1.4
 2 13 1 1.3 1.1
 2 13 1 0.6 2.3
 2 13 1 -1.6 1.9
 -3 -13 -1 33.3 3
 -3 -13 -1 30.8 3
 3 13 1 31.4 2.4
 3 13 1 29.8 4.1
 3 13 1 29.7 4.7
 3 13 1 31.7 3.8
 -4 -13 -1 27.1 2.8
 -4 -13 -1 27 2.8
 4 13 1 27.4 4
 4 13 1 31.9 4.1
 4 13 1 28.5 3.7
 4 13 1 28.6 2.1
 -5 -13 -1 2.7 1.4
 -5 -13 -1 3.4 1.4
 5 13 1 4.4 2.2
 5 13 1 6.9 3.2
 -6 -13 -1 0.1 1.2
 -6 -13 -1 1.3 1.6
 6 13 1 0.6 2.4
 6 13 1 0 1.2
 -7 -13 -1 5.3 1.4
 -7 -13 -1 7.3 1.3
 7 13 1 7.1 2.3
 7 13 1 8 1.2
 -8 -13 -1 2.1 1.1
 -8 -13 -1 4.1 1.1
 8 13 1 5.9 1.8
 8 13 1 2.3 0.9
 0 -14 -1 19.2 1.5
 0 14 1 22 2.2
 0 14 1 20 2
 -1 -14 -1 1.6 1
 1 14 1 1.4 1.7
 1 14 1 1.7 1.4
 1 14 1 3.1 0.9
 -2 -14 -1 19.2 2.1
 2 14 1 15.2 2.6
 2 14 1 23.1 2.2
 2 14 1 21.2 3.3
 -3 -14 -1 1.2 1
 -3 -14 -1 1.2 1.1
 3 14 1 1.8 2
 3 14 1 0.3 1.4
 -4 -14 -1 22.7 2.2
 -4 -14 -1 17.8 2.1
 4 14 1 22.6 3
 4 14 1 24.3 2.5
 4 14 1 24.3 2.9
 -5 -14 -1 86.49 4.6
 -5 -14 -1 82.19 4.6
 5 14 1 85.49 5.1
 5 14 1 86.09 5.2
 -6 -14 -1 4.4 1.2
 -6 -14 -1 5.3 1.1
 6 14 1 5.1 1.7
 6 14 -2 19.1 2.5
 6 14 -2 18.1 1.5
 -6 -14 2 19.7 2
 5 14 -2 2.7 1.5
 5 14 -2 2.2 1.7
 5 14 -2 3.1 0.9
 -5 -14 2 1.4 1
 -5 -14 2 2.2 1
 4 14 -2 65.29 3.9
 4 14 -2 71.49 4.4
 4 14 -2 79.39 4.9
 4 14 -2 75.89 4.6
 -4 -14 2 62.69 4
 -4 -14 2 70.89 4.4
 3 14 -2 -0.2 1.2
 3 14 -2 2.3 1
 3 14 -2 1.8 1.7
 -3 -14 2 0.9 1.1
 -3 -14 2 0.6 1.1
 2 14 -2 0.7 1.3
 2 14 -2 0.7 1.8
 -2 -14 2 0.8 0.8
 -2 -14 2 1.9 1.1
 1 14 -2 2 1.8
 1 14 -2 -0.5 1.3
 -1 -14 2 1.7 1.1
 -1 -14 2 0.1 1
 7 13 -2 0.8 1
 7 13 -2 0.5 1.8
 -7 -13 2 -0.7 1.1
 6 13 -2 24.3 3.6
 -6 -13 2 21 3.1
 5 13 -2 21.2 3.3
 5 13 -2 19.7 3.2
 5 13 -2 21.2 2.5
 -5 -13 2 16.7 2.4
 4 13 -2 49.99 4
 4 13 -2 47.8 5.1
 4 13 -2 46.8 4.4
 4 13 -2 45 5.3
 -4 -13 2 39.9 3.4
 3 13 -2 103.49 5.7
 3 13 -2 92.79 6
 3 13 -2 107.29 6.4
 -3 -13 2 93.39 5.6
 2 13 -2 42.4 3.8
 2 13 -2 36.8 3.9
 2 13 -2 44.7 4.3
 -2 -13 2 44.3 3.3
 -2 -13 2 33.4 4.2
 1 13 -2 -1.3 2.5
 1 13 -2 -1.5 2.2
 -1 -13 2 1 1.2
 -1 -13 2 0.2 1.9
 0 13 -2 37.9 3.9
 0 13 -2 35.2 4.6
 0 -13 2 38.5 3.6
 -1 13 -2 -0.1 1.9
 -1 13 -2 1.7 1.9
 -1 13 -2 -1.6 1.3
 1 -13 2 -0.1 1.1
 8 12 -2 8.7 2.1
 8 12 -2 4.7 1.2
 -8 -12 2 3.9 1.2
 7 12 -2 35.1 4.4
 -7 -12 2 28.7 2.8
 6 12 -2 50.69 4.7
 6 12 -2 56.09 3.8
 -6 -12 2 45.3 3.7
 5 12 -2 6.2 2.5
 5 12 -2 5.4 2.7
 5 12 -2 5.1 1.5
 -5 -12 2 7.7 2.8
 4 12 -2 3.1 2.5
 4 12 -2 1.7 2.5
 4 12 -2 1.6 1.6
 4 12 -2 -0.1 1.9
 -4 -12 2 2 2.8
 3 12 -2 25.3 4.3
 3 12 -2 34.3 4.4
 3 12 -2 25.8 3.8
 3 12 -2 28.5 3
 -3 -12 2 24.9 3.2
 2 12 -2 2.6 0.9
 2 12 -2 5 2.5
 2 12 -2 0.9 1.4
 2 12 -2 6.5 2.7
 2 12 -2 0.9 2
 -2 -12 2 3.4 1.7
 -2 -12 2 1.7 1.8
 1 12 -2 1.1 0.9
 1 12 -2 2.8 2.5
 1 12 -2 0.3 1.4
 1 12 -2 -1.5 1.9
 1 12 -2 2 2.2
 -1 -12 2 -0.6 1.6
 -1 -12 2 1.3 1.9
 0 12 -2 37 4.5
 0 12 -2 26.7 4
 0 12 -2 31.8 4.2
 0 12 -2 30.8 2.4
 0 -12 2 31.6 3.3
 0 -12 2 38.3 5
 -1 12 -2 94.79 7.1
 -1 12 -2 73.29 5.2
 -1 12 -2 81.89 5.8
 -1 12 -2 73.19 4.2
 1 -12 2 78.69 4.6
 1 -12 2 78.69 4.8
 -2 12 -2 13.4 4.3
 -2 12 -2 11.7 2.2
 2 -12 2 10.7 2.2
 2 -12 2 14.6 2.2
 -3 12 -2 22.7 3.2
 -3 12 -2 19.3 1.6
 3 -12 2 26 2.5
 3 -12 2 20.4 1.8
 9 11 -2 4.3 1.2
 9 11 -2 3.4 1.1
 -9 -11 2 3.9 1.2
 8 11 -2 6.7 3
 8 11 -2 6.2 1.5
 8 11 -2 9.7 2.2
 -8 -11 2 4.4 1.4
 7 11 -2 41.2 3.5
 7 11 -2 37.5 4.5
 7 11 -2 43.5 3.7
 6 11 -2 -0.3 2.3
 6 11 -2 0.8 1.7
 6 11 -2 -0.1 1.7
 -6 -11 2 -0.7 1.5
 5 11 -2 1.4 3.2
 5 11 -2 0.4 2.5
 5 11 -2 -0.3 2.7
 -5 -11 2 0.9 1.5
 4 11 -2 91.79 6.9
 4 11 -2 99.09 6.3
 4 11 -2 83.39 6.5
 4 11 -2 90.09 5.5
 -4 -11 2 79.69 5.4
 3 11 -2 218.38 12
 3 11 -2 213.08 11.5
 3 11 -2 218.18 11.7
 3 11 -2 227.48 10.9
 3 11 -2 209.58 10.2
 -3 -11 2 199.18 11
 2 11 -2 -4.7 36.9
 -2 -11 2 25.6 4.4
 1 11 -2 27.8 2.6
 1 11 -2 30.6 5.1
 1 11 -2 24 3.2
 1 11 -2 56.19 43.4
 -1 -11 2 26.2 3.5
 -1 -11 2 28.3 3.4
 0 11 -2 106.79 7.2
 0 11 -2 153.38 53.59
 0 11 -2 81.89 7.7
 0 -11 2 109.59 7.9
 0 -11 2 98.79 6
 -1 11 -2 71.59 63.79
 -1 11 -2 83.99 6.6
 -1 11 -2 77.09 4.7
 -1 11 -2 84.19 6.6
 -1 11 -2 85.79 6.2
 -1 11 -2 79.59 5.8
 1 -11 2 80.89 5.2
 1 -11 2 83.29 5.2
 -2 11 -2 5.8 1.3
 -2 11 -2 8.9 2.8
 -2 11 -2 8.5 3.4
 -2 11 -2 7.9 2.2
 2 -11 2 7.3 2
 2 -11 2 9.2 1.8
 -3 11 -2 6.1 2.4
 -3 11 -2 2.4 2.5
 -3 11 -2 4 1.3
 3 -11 2 4.8 1.5
 -4 11 -2 2.7 1.8
 -4 11 -2 2.5 1
 4 -11 2 2.6 1
 4 -11 2 4.8 1.4
 10 10 -2 0.9 0.9
 10 10 -2 2.8 2.3
 -10 -10 2 0.6 0.9
 9 10 -2 1 1.7
 6 10 -2 311.27 15.5
 6 10 -2 324.27 15.7
 6 10 -2 310.97 16.3
 -6 -10 2 341.87 15.8
 -6 -10 2 289.87 15.3
 4 10 -2 62.69 6.7
 4 10 -2 75.19 5.4
 4 10 -2 93.19 10.9
 4 10 -2 66.49 6.1
 4 10 -2 73.09 4.8
 -4 -10 2 81.29 5
 -4 -10 2 62.99 5.6
 3 10 -2 53.09 28.9
 3 10 -2 55.59 4.3
 3 10 -2 53.79 4.1
 3 10 -2 54.59 5.6
 3 10 -2 54.79 3.3
 3 10 -2 51.79 5.3
 3 10 -2 54.99 5.6
 -3 -10 2 52.59 4.3
 2 10 -2 28.7 4.4
 2 10 -2 63.19 31.9
 2 10 -2 33.4 3.5
 2 10 -2 28.6 4
 2 10 -2 26.4 3.7
 2 10 -2 35 2.7
 -2 -10 2 31.9 3.5
 1 10 -2 208.98 11.4
 1 10 -2 209.68 10.5
 1 10 -2 196.88 40.3
 1 10 -2 201.38 11.1
 1 10 -2 208.28 11.9
 1 10 -2 203.78 10.1
 1 10 -2 194.58 11.6
 -1 -10 2 210.48 10.9
 0 10 -2 25.7 3.9
 0 10 -2 26.8 3.7
 0 10 -2 20.4 3.7
 0 10 -2 28.7 2.8
 0 10 -2 28 3.4
 0 10 -2 85.99 63.69
 0 10 -2 26.5 3.4
 0 -10 2 25.3 3.3
 0 -10 2 27.4 3.5
 -1 10 -2 -9.9 49.3
 -1 10 -2 -0.6 2.2
 -1 10 -2 0.2 1.5
 -1 10 -2 2.1 2.8
 -1 10 -2 -1 5.1
 -1 10 -2 2.6 3
 -1 10 -2 -0.6 1.7
 1 -10 2 1.3 1.7
 1 -10 2 1 2
 1 -10 2 6.3 3.7
 1 -10 2 2.9 1.6
 -2 10 -2 218.18 68.69
 -2 10 -2 244.78 13.7
 2 -10 2 250.47 12.4
 -3 10 -2 14.7 3.3
 -3 10 -2 9 1.5
 -3 10 -2 10 2.3
 -3 10 -2 12.6 2.9
 3 -10 2 14.9 2.1
 3 -10 2 9.9 1.8
 -4 10 -2 55.79 5.1
 -4 10 -2 46 3.4
 4 -10 2 53.89 4.4
 4 -10 2 49.3 3.5
 -5 10 -2 2.3 1.2
 -5 10 -2 3.3 1.9
 5 -10 2 3.5 1.5
 5 -10 2 3.4 1
 10 9 -2 7.8 1.3
 10 9 -2 5.7 2.5
 -10 -9 2 5 1.1
 9 9 -2 2.8 1.6
 9 9 -2 4.3 1.6
 9 9 -2 7.2 2.9
 9 9 -2 5.7 1.6
 -9 -9 2 4.4 1.4
 8 9 -2 -3.6 2.8
 8 9 -2 1.9 1.8
 8 9 -2 0.7 1.8
 8 9 -2 1.3 1.6
 -8 -9 2 1.3 1.5
 7 9 -2 271.37 14
 7 9 -2 275.57 16
 7 9 -2 278.17 14
 7 9 -2 274.27 14.9
 7 9 -2 276.17 13.9
 -7 -9 2 278.47 14.2
 -7 -9 2 294.67 13.7
 6 9 -2 70.49 5
 6 9 -2 66.89 5.2
 6 9 -2 56.49 6
 -6 -9 2 65.39 4.6
 5 9 -2 46.5 5.6
 5 9 -2 44.1 3.9
 5 9 -2 39 4.6
 -5 -9 2 48.2 3.6
 4 9 -2 111.19 7.7
 4 9 -2 130.29 11.1
 4 9 -2 108.79 5.7
 4 9 -2 118.49 6.9
 4 9 -2 126.89 22.2
 4 9 -2 101.59 8.4
 4 9 -2 114.29 6.7
 -4 -9 2 113.69 6.4
 3 9 -2 82.49 23.8
 3 9 -2 49.8 3.1
 3 9 -2 54.89 5
 3 9 -2 45.9 4.1
 3 9 -2 60.69 6.7
 3 9 -2 49.7 4
 3 9 -2 47.7 5.3
 3 9 -2 42.2 5
 -3 -9 2 46 3.6
 2 9 -2 -9.3 24.9
 2 9 -2 -1.5 2.3
 2 9 -2 2.2 1.2
 2 9 -2 1.7 1.8
 2 9 -2 -2.5 2.8
 2 9 -2 1.8 3
 -2 -9 2 2.8 1.6
 1 9 -2 11.8 2.7
 1 9 -2 7 3.7
 1 9 -2 -46.1 27.5
 1 9 -2 9.5 3.2
 1 9 -2 12.9 1.6
 1 9 -2 8.5 2.6
 1 9 -2 10.9 1.9
 -1 -9 2 14.9 2.5
 -1 -9 2 11.5 2
 0 9 -2 0 1.4
 0 9 -2 -3.1 32.3
 0 9 -2 -0.5 2.6
 0 9 -2 0.2 3
 0 9 -2 -5 2.5
 0 9 -2 -0.5 1.7
 0 9 -2 -3.4 3.1
 0 -9 2 -0.1 1.8
 0 -9 2 1 1.1
 -1 9 -2 32.2 39.8
 -1 9 -2 20.7 2.7
 -1 9 -2 16.1 2.9
 -1 9 -2 15.9 3.9
 -1 9 -2 18.8 2.5
 1 -9 2 15 3.3
 1 -9 2 22.5 3.2
 1 -9 2 18.7 2.7
 -2 9 -2 17 2.1
 -2 9 -2 13.2 3.3
 -2 9 -2 -24.9 84.89
 -2 9 -2 18 3
 -2 9 -2 10.3 4.1
 2 -9 2 22.3 2.7
 2 -9 2 13.1 3.7
 2 -9 2 23.2 3.2
 2 -9 2 21.1 3.1
 -3 9 -2 64.19 4.4
 -3 9 -2 56.49 8.1
 -3 9 -2 66.09 5.4
 -3 9 -2 97.49 68.89
 3 -9 2 72.19 5.4
 3 -9 2 68.59 4.6
 3 -9 2 63.79 4.7
 -4 9 -2 81.89 6.6
 -4 9 -2 68.99 4.5
 4 -9 2 66.49 4.6
 -5 9 -2 6.3 1.5
 -5 9 -2 6.6 2.3
 5 -9 2 5.3 1.4
 5 -9 2 4.9 1.9
 -6 9 -2 206.78 10.4
 -6 9 -2 192.28 9.9
 6 -9 2 217.38 10.3
 11 8 -2 2.9 0.8
 -11 -8 2 2.6 0.9
 10 8 -2 43.1 7
 10 8 -2 35.1 3.4
 -10 -8 2 41.4 2.9
 8 8 -2 10.3 2.8
 8 8 -2 10.9 5.2
 8 8 -2 8.5 2.4
 -8 -8 2 12.7 1.8
 -8 -8 2 7.4 2.3
 7 8 -2 5.7 2.2
 7 8 -2 9 2.2
 7 8 -2 7.7 3.7
 7 8 -2 6.3 2.3
 7 8 -2 1.3 3.3
 -7 -8 2 4.5 1.4
 6 8 -2 284.37 18.8
 -6 -8 2 311.67 15.3
 5 8 -2 10.3 2.4
 5 8 -2 12.5 2.2
 5 8 -2 7.3 4.7
 5 8 -2 13.6 2.4
 5 8 -2 9 3.4
 5 8 -2 11.9 4.3
 -5 -8 2 8.2 1.3
 4 8 -2 66.59 10.1
 4 8 -2 78.69 8.9
 4 8 -2 85.99 6.3
 4 8 -2 93.19 5.3
 4 8 -2 81.69 6.9
 4 8 -2 89.29 5.5
 4 8 -2 77.29 18
 4 8 -2 86.89 4.5
 -4 -8 2 88.79 4.9
 3 8 -2 257.97 12.8
 3 8 -2 214.08 29.9
 3 8 -2 230.98 12.5
 3 8 -2 266.57 12.6
 -3 -8 2 231.88 12.1
 2 8 -2 19.5 18.9
 2 8 -2 17.5 2.2
 2 8 -2 24.2 3.3
 2 8 -2 23.4 3.4
 2 8 -2 23 3.5
 -2 -8 2 19.5 2.2
 1 8 -2 184.38 30.5
 1 8 -2 200.38 11.3
 1 8 -2 196.98 10.3
 1 8 -2 197.08 10.7
 -1 -8 2 182.58 11
 -1 -8 2 181.78 9.6
 -1 -8 2 172.38 9.5
 0 8 -2 7.7 2.6
 0 8 -2 5.8 39
 0 8 -2 9.7 2.5
 0 8 -2 3.3 3
 0 8 -2 5.4 1.7
 0 8 -2 7.3 1.4
 0 -8 2 7.1 1.9
 0 -8 2 8.1 1.4
 0 -8 2 6.4 1.8
 -1 8 -2 69.29 4.4
 -1 8 -2 71.99 4.8
 -1 8 -2 72.69 5.2
 -1 8 -2 68.59 5.5
 1 -8 2 74.89 4.9
 1 -8 2 65.79 4.9
 1 -8 2 69.09 8.2
 1 -8 2 72.49 4.8
 -2 8 -2 -32.4 41
 -2 8 -2 7.1 1.7
 -2 8 -2 5.9 2.8
 -2 8 -2 6.8 2.5
 2 -8 2 9 2.3
 2 -8 2 3.1 2.2
 2 -8 2 5.8 1.5
 -3 8 -2 2.3 1.8
 -3 8 -2 -68.99 54.29
 -3 8 -2 -2 2.3
 -3 8 -2 -4.8 2.6
 3 -8 2 0 2.6
 3 -8 2 -3.1 1.9
 3 -8 2 1.7 1.3
 3 -8 2 -4.2 2.4
 -4 8 -2 21.2 2.4
 -4 8 -2 38.9 79.69
 4 -8 2 24 2.9
 4 -8 2 18.4 2.5
 -5 8 -2 2.9 2.7
 -5 8 -2 0.4 1.6
 5 -8 2 0.2 1.5
 5 -8 2 -2.5 2
 -6 8 -2 2.4 1.5
 -6 8 -2 5.2 4.5
 6 -8 2 2.8 1.8
 6 -8 2 3.5 1.7
 -7 8 -2 39.1 2.7
 -7 8 -2 42.5 3.3
 7 -8 2 49.2 3.2
 11 7 -2 5.5 1.2
 -11 -7 2 3.4 1
 -11 -7 2 4 0.8
 10 7 -2 -1 2.9
 10 7 -2 2.2 1.3
 10 7 -2 -0.8 1.4
 -10 -7 2 0.3 1.1
 9 7 -2 19.9 3.3
 9 7 -2 14.2 3.5
 9 7 -2 20 3
 9 7 -2 16.1 2.3
 -9 -7 2 20.5 2.7
 8 7 -2 32.1 3.6
 8 7 -2 24 3.7
 8 7 -2 25.5 3.7
 8 7 -2 20.2 4.1
 -8 -7 2 31.6 2.8
 -8 -7 2 25.7 3.1
 7 7 -2 7.1 2.2
 7 7 -2 9.8 4
 7 7 -2 10 2.3
 7 7 -2 10.8 2.1
 7 7 -2 12.6 3.8
 -7 -7 2 7.9 1.4
 6 7 -2 36.3 4
 6 7 -2 36 6.7
 6 7 -2 36.7 3.8
 6 7 -2 32.2 4.6
 6 7 -2 32.2 4
 6 7 -2 32.8 4.8
 -6 -7 2 37.5 2.9
 5 7 -2 30.5 13.2
 5 7 -2 33.1 5.4
 5 7 -2 42.5 6.9
 5 7 -2 45 3.7
 5 7 -2 41.7 3.8
 5 7 -2 36.4 3.8
 -5 -7 2 45.7 2.9
 4 7 -2 191.38 10.2
 4 7 -2 196.78 12.3
 4 7 -2 223.38 23.5
 4 7 -2 197.88 10.4
 4 7 -2 203.68 11
 4 7 -2 213.88 10.4
 -4 -7 2 209.48 10
 3 7 -2 17 13.1
 -3 -7 2 22.8 2
 2 7 -2 51.09 15.5
 -2 -7 2 39.1 2.7
 1 7 -2 11.5 2.5
 1 7 -2 9.8 15.5
 -1 -7 2 17.3 1.9
 0 7 -2 37.9 20.9
 0 7 -2 36 3.8
 0 -7 2 31.3 5.8
 0 -7 2 39.1 3.2
 -1 7 -2 63.49 26.9
 -1 7 -2 67.89 5
 -1 7 -2 57.69 5.2
 -1 7 -2 62.89 4.4
 -1 7 -2 62.39 4
 1 -7 2 73.99 10.4
 1 -7 2 67.29 4.4
 1 -7 2 69.59 5.4
 -2 7 -2 597.24 73.59
 -2 7 -2 534.65 25.9
 -2 7 -2 537.05 25.6
 -2 7 -2 567.84 25.7
 2 -7 2 537.35 27.3
 2 -7 2 542.25 25.7
 2 -7 2 535.15 26
 2 -7 2 525.15 25.7
 -3 7 -2 1.4 2.4
 -3 7 -2 -1.4 2.5
 -3 7 -2 0.5 1.9
 -3 7 -2 -67.99 44.9
 3 -7 2 1.8 1.9
 3 -7 2 -2.5 1.9
 3 -7 2 -0.7 1.7
 3 -7 2 1.3 1.2
 -4 7 -2 13.7 3
 -4 7 -2 49.1 63.99
 -4 7 -2 9.8 1.9
 4 -7 2 10 2.2
 4 -7 2 5.1 2.7
 4 -7 2 8.8 2.7
 -5 7 -2 83.09 7.6
 -5 7 -2 70.29 4.9
 5 -7 2 74.59 5
 5 -7 2 74.19 8.1
 5 -7 2 69.59 6.2
 -6 7 -2 61.49 4.4
 6 -7 2 71.79 5.4
 6 -7 2 63.69 4.1
 -7 7 -2 -0.9 1.4
 7 -7 2 -0.1 1.8
 -8 7 -2 0.9 1.3
 -8 7 -2 0.3 0.8
 8 -7 2 -0.4 1.3
 11 6 -2 42.9 2.8
 11 6 -2 39.7 3
 -11 -6 2 36 2.5
 -11 -6 2 35.2 2.4
 10 6 -2 2.1 1.3
 10 6 -2 -2.4 1.5
 10 6 -2 0.4 2.6
 -10 -6 2 -0.4 1.1
 -10 -6 2 2.1 1.3
 9 6 -2 7.8 3.1
 9 6 -2 1.7 1.9
 9 6 -2 4.7 1.7
 -9 -6 2 6.6 1.4
 8 6 -2 126.89 8.1
 8 6 -2 156.18 10.3
 8 6 -2 125.69 8
 8 6 -2 135.49 10.1
 8 6 -2 147.79 7.9
 -8 -6 2 144.49 7.7
 -8 -6 2 149.69 7.4
 7 6 -2 78.89 6
 7 6 -2 64.39 5.3
 7 6 -2 70.79 3.9
 7 6 -2 94.59 10.5
 6 6 -2 160.48 10.6
 6 6 -2 161.48 8.6
 6 6 -2 165.88 10.5
 6 6 -2 159.18 7.9
 6 6 -2 155.28 10.1
 6 6 -2 143.89 8.7
 6 6 -2 154.68 20.1
 6 6 -2 167.58 8.6
 -6 -6 2 183.08 8.2
 5 6 -2 109.99 6.3
 5 6 -2 98.39 8.4
 5 6 -2 98.89 6.2
 5 6 -2 107.39 8.1
 5 6 -2 101.59 15.5
 -5 -6 2 120.19 5.6
 4 6 -2 272.97 23
 -4 -6 2 268.07 12.8
 3 6 -2 54.09 12.1
 -3 -6 2 62.39 3.4
 2 6 -2 49.9 13.2
 -2 -6 2 54.79 3.2
 1 6 -2 342.07 28.3
 1 6 -2 321.27 15.2
 -1 -6 2 281.77 14.5
 0 6 -2 9.6 16.1
 0 -6 2 7 1.1
 -1 6 -2 17.3 20.6
 -1 6 -2 -3.2 2.1
 1 -6 2 0.8 1.6
 1 -6 2 2 1.1
 1 -6 2 1 1.3
 -2 6 -2 33.3 28.1
 -2 6 -2 8.5 2.5
 2 -6 2 8.5 2.6
 2 -6 2 12.6 1.9
 -3 6 -2 21.3 35.4
 -3 6 -2 29.2 3.5
 -3 6 -2 24.5 4
 3 -6 2 33.6 3.3
 3 -6 2 26.4 3
 3 -6 2 26.7 2.9
 -4 6 -2 66.29 46.9
 -4 6 -2 25.3 2.8
 -4 6 -2 25.2 4.3
 4 -6 2 28.8 3.4
 4 -6 2 29.7 3.4
 4 -6 2 30.6 3.2
 -5 6 -2 9.3 2.9
 -5 6 -2 6 2.1
 5 -6 2 8.4 2.2
 5 -6 2 6.3 3
 -6 6 -2 12.3 2.5
 6 -6 2 8.6 2.6
 6 -6 2 11.1 2.1
 -7 6 -2 6.4 1.8
 7 -6 2 5.6 2.1
 -8 6 -2 13.3 1.6
 8 -6 2 8.5 2
 11 5 -2 0.3 1.2
 11 5 -2 -0.6 1.1
 -11 -5 2 0.4 0.9
 -11 -5 2 2 0.8
 10 5 -2 3.7 1.7
 10 5 -2 5.3 1.6
 10 5 -2 8.4 3.4
 10 5 -2 7.5 3
 -10 -5 2 5.4 1.4
 -10 -5 2 5.6 1.2
 9 5 -2 52.29 9.5
 9 5 -2 62.49 5.8
 8 5 -2 31.2 3.6
 8 5 -2 18.5 3.7
 8 5 -2 33.5 28.8
 8 5 -2 28.2 2.2
 -8 -5 2 26.9 3.4
 -8 -5 2 21.3 2.8
 -8 -5 2 28.3 2.7
 7 5 -2 113.99 8.1
 7 5 -2 103.19 6.2
 7 5 -2 92.39 7.4
 7 5 -2 100.19 8.5
 7 5 -2 125.09 24.4
 7 5 -2 101.59 5.3
 7 5 -2 98.19 8.3
 -7 -5 2 107.49 5.7
 -7 -5 2 103.69 6.7
 6 5 -2 84.99 6.2
 6 5 -2 96.89 6.7
 6 5 -2 107.39 19.1
 6 5 -2 103.59 5.2
 -6 -5 2 110.99 5.4
 5 5 -2 29.3 12.8
 5 5 -2 24.2 3.4
 -5 -5 2 23.1 1.8
 4 5 -2 658.13 31.7
 4 5 -2 692.73 39
 3 5 -2 14.7 9.4
 -3 -5 2 14.1 1.4
 2 5 -2 209.88 19
 -2 -5 2 223.08 10.5
 1 5 -2 20 10.7
 0 5 -2 5 2.8
 0 5 -2 4.7 12.2
 -1 5 -2 2134.89 115.29
 -2 5 -2 34.6 4.2
 -2 5 -2 57.79 25.1
 2 -5 2 33.9 3.3
 2 -5 2 39.6 3
 2 -5 2 32.8 4.6
 -3 5 -2 605.34 63.59
 -3 5 -2 559.64 26.2
 3 -5 2 516.15 25.7
 3 -5 2 548.85 25.9
 -4 5 -2 79.69 42.7
 -4 5 -2 77.59 5.8
 -4 5 -2 78.59 6
 4 -5 2 68.49 7.3
 4 -5 2 88.99 5.7
 4 -5 2 83.19 5
 4 -5 2 83.59 5.1
 -5 5 -2 97.99 6.5
 -5 5 -2 87.39 5.9
 5 -5 2 93.99 5.6
 5 -5 2 84.19 8.4
 5 -5 2 82.89 7.1
 5 -5 2 93.09 5.5
 -6 5 -2 82.49 5.5
 6 -5 2 62.49 8.5
 6 -5 2 78.79 4.9
 6 -5 2 73.59 6.1
 -7 5 -2 15.5 2.5
 7 -5 2 10.1 2.6
 8 -5 2 -1.6 1.6
 8 -5 2 -0.2 1.9
 9 -5 2 20.4 2.4
 9 -5 2 26.1 2.4
 11 4 -2 30.5 2.6
 -11 -4 2 33.6 2.4
 -11 -4 2 33.5 2.2
 10 4 -2 20.2 2.6
 10 4 -2 15.5 3.6
 10 4 -2 11.5 2.1
 10 4 -2 17.1 3.1
 -10 -4 2 13.1 2.6
 9 4 -2 160.78 13.4
 9 4 -2 128.39 8.6
 9 4 -2 151.78 42.6
 -9 -4 2 134.99 9
 -9 -4 2 147.69 8.2
 8 4 -2 7.1 3.2
 8 4 -2 5.8 2
 8 4 -2 2.2 3.1
 8 4 -2 3.4 1.1
 8 4 -2 23.8 31.3
 8 4 -2 10.7 3.7
 -8 -4 2 2.6 2.6
 7 4 -2 200.98 9.4
 7 4 -2 190.88 10.9
 7 4 -2 192.28 10
 7 4 -2 188.58 11.7
 7 4 -2 196.28 11.9
 7 4 -2 198.38 29.9
 7 4 -2 201.98 11.5
 -7 -4 2 186.08 9.6
 -7 -4 2 185.18 10.2
 -7 -4 2 196.68 9.7
 6 4 -2 76.39 7.1
 6 4 -2 72.59 4.7
 6 4 -2 83.59 6.3
 6 4 -2 77.89 4.1
 6 4 -2 58.59 19.1
 5 4 -2 156.68 8.8
 5 4 -2 179.98 23.1
 -5 -4 2 163.78 7.9
 4 4 -2 170.78 9
 4 4 -2 174.28 18.5
 -4 -4 2 165.88 8.1
 3 4 -2 564.94 25.6
 3 4 -2 549.85 30.8
 3 4 -2 431.46 47
 2 4 -2 78.39 9.4
 2 4 -2 69.29 4.8
 -2 -4 2 86.79 3.9
 1 4 -2 169.78 8.5
 1 4 -2 179.18 16.4
 -1 -4 2 155.38 7.8
 0 4 -2 1658.33 85.29
 -1 4 -2 98.29 18.9
 -1 4 -2 89.39 5.8
 1 -4 2 79.39 5.8
 1 -4 2 84.49 4.6
 -2 4 -2 1747.13 98.89
 -3 4 -2 481.05 24.2
 -3 4 -2 497.15 55.29
 3 -4 2 487.15 23.8
 3 -4 2 515.35 24.8
 3 -4 2 514.85 23.9
 3 -4 2 513.75 23.7
 -4 4 -2 41.6 49.4
 -4 4 -2 52.59 4.3
 4 -4 2 44.2 3.5
 4 -4 2 45.8 5.3
 4 -4 2 46.6 3.4
 -5 4 -2 9.8 2.5
 -5 4 -2 10.8 1.5
 5 -4 2 7.3 1.7
 5 -4 2 4.5 2.6
 5 -4 2 7.9 1.9
 -6 4 -2 15.5 1.8
 6 -4 2 6.7 2.8
 6 -4 2 11.2 2
 -7 4 -2 749.73 34.6
 7 -4 2 720.13 35.6
 7 -4 2 758.92 35.7
 7 -4 2 754.12 35.1
 8 -4 2 10 2.1
 9 -4 2 0.9 1.3
 11 3 -2 -0.8 1.1
 -11 -3 2 0.9 0.8
 -11 -3 2 1.2 1
 10 3 -2 1 1.3
 10 3 -2 0.8 0.8
 10 3 -2 0.6 1.8
 10 3 -2 1.7 2.7
 -10 -3 2 0.8 1.1
 -10 -3 2 -2 2.6
 -10 -3 2 0.4 1.4
 9 3 -2 1.6 1.6
 9 3 -2 0.8 2.1
 9 3 -2 -2.7 5.1
 9 3 -2 22.1 46.1
 -9 -3 2 1.4 2.1
 -9 -3 2 -1.1 2.9
 -9 -3 2 1 1.2
 8 3 -2 15.4 3.8
 8 3 -2 5.6 3.2
 8 3 -2 11.2 3.5
 8 3 -2 9.7 1.4
 8 3 -2 -59.99 33.1
 8 3 -2 9.6 3.4
 -8 -3 2 7.8 1.4
 -8 -3 2 12.2 2.8
 7 3 -2 307.77 16.3
 7 3 -2 308.07 16.1
 7 3 -2 310.87 14.4
 7 3 -2 301.17 16.4
 7 3 -2 296.97 15.7
 7 3 -2 284.47 36.7
 7 3 -2 300.97 14.9
 -7 -3 2 297.77 14.6
 -7 -3 2 315.17 14.7
 -7 -3 2 290.47 15.2
 6 3 -2 48.1 3
 6 3 -2 47.7 5.6
 6 3 -2 31.2 20.1
 6 3 -2 33.5 5.6
 6 3 -2 44.7 4.3
 -6 -3 2 45.5 2.9
 5 3 -2 108.49 6.5
 5 3 -2 86.09 17
 -5 -3 2 108.79 5.4
 4 3 -2 61.49 13
 4 3 -2 43.7 4.1
 -4 -3 2 48.7 2.7
 3 3 -2 156.48 21.3
 3 3 -2 156.48 14.5
 -3 -3 2 140.29 6.8
 2 3 -2 16.2 2
 2 3 -2 7.4 5.6
 -2 -3 2 13.6 0.8
 1 3 -2 157.08 7.7
 1 3 -2 183.18 13.1
 -1 -3 2 145.99 7.3
 -1 -3 2 156.08 7.3
 0 3 -2 30.4 9.5
 0 3 -2 34 2.8
 0 -3 2 31 1.8
 -1 3 -2 118.59 6.5
 -1 3 -2 136.79 6.4
 -1 3 -2 161.88 21.3
 1 -3 2 118.59 6.7
 1 -3 2 114.69 6
 -2 3 -2 165.88 9.2
 -2 3 -2 187.78 8.7
 -2 3 -2 171.18 22.9
 2 -3 2 188.98 9.6
 2 -3 2 174.18 8.8
 -3 3 -2 -0.6 1.4
 -3 3 -2 -25.2 25.1
 -3 3 -2 1.8 2.8
 -3 3 -2 -3 2.1
 3 -3 2 0.1 1
 3 -3 2 -0.3 1.4
 3 -3 2 -0.4 1.1
 -4 3 -2 13.7 4
 -4 3 -2 30.5 59.49
 4 -3 2 8.1 1.7
 4 -3 2 9.9 1.5
 4 -3 2 9.7 1.5
 -5 3 -2 63.79 5
 -5 3 -2 61.89 3.7
 -5 3 -2 62.59 4.5
 5 -3 2 57.89 3.9
 5 -3 2 72.29 7.6
 5 -3 2 59.89 4.3
 -6 3 -2 15.5 1.8
 -6 3 -2 12.9 2.3
 6 -3 2 10.7 2.7
 6 -3 2 12.5 1.9
 -7 3 -2 8.4 1.6
 -7 3 -2 10.5 2.3
 7 -3 2 11.9 2.8
 7 -3 2 5.3 2.5
 7 -3 2 7.8 2
 -8 3 -2 181.28 9.6
 -8 3 -2 181.08 8.9
 8 -3 2 184.08 9.6
 9 -3 2 30.7 3.3
 10 -3 2 5.4 1.2
 10 -3 2 2.9 1.1
 11 2 -2 6.4 1.3
 -11 -2 2 8.1 1.1
 -11 -2 2 6.2 0.9
 10 2 -2 140.09 6.8
 10 2 -2 142.99 7.5
 -10 -2 2 152.18 7.3
 -10 -2 2 131.69 8.2
 -10 -2 2 134.39 7.1
 9 2 -2 2.1 4.2
 9 2 -2 -0.6 5.5
 9 2 -2 -1 1.3
 9 2 -2 -8.6 53.39
 -9 -2 2 -1.1 2.7
 -9 -2 2 0.2 1.3
 8 2 -2 0 3.3
 8 2 -2 -6.6 36.4
 8 2 -2 -0.5 1.3
 8 2 -2 -1.6 2.8
 8 2 -2 -2 2.9
 8 2 -2 1 3.3
 8 2 -2 0.5 1.6
 -8 -2 2 -1.8 1.1
 -8 -2 2 -1.3 2.3
 -8 -2 2 2.4 1.7
 7 2 -2 8.5 1.9
 7 2 -2 -5.9 28.7
 7 2 -2 8.9 2.9
 7 2 -2 6.5 2.6
 7 2 -2 9 1.4
 7 2 -2 8.9 3.7
 7 2 -2 9.5 3.2
 -7 -2 2 8.9 1.7
 6 2 -2 121.69 25.3
 6 2 -2 87.49 5.6
 6 2 -2 88.19 4.5
 6 2 -2 79.49 6.4
 -6 -2 2 74.99 4.7
 -6 -2 2 85.59 4.6
 5 2 -2 130.09 7.7
 5 2 -2 129.99 20.8
 -5 -2 2 143.99 6.8
 4 2 -2 57.39 13.7
 4 2 -2 46.2 4
 -4 -2 2 55.69 2.9
 3 2 -2 1755.72 88.99
 3 2 -2 1790.02 86.89
 2 2 -2 122.19 12.9
 2 2 -2 135.79 10.4
 2 2 -2 125.09 6.2
 -2 -2 2 120.59 5.8
 1 2 -2 180.68 8.7
 0 2 -2 198.78 9.6
 0 2 -2 216.48 15.6
 0 -2 2 211.38 9.2
 0 -2 2 180.58 9.3
 -1 2 -2 311.97 13.1
 -1 2 -2 272.77 25.9
 1 -2 2 268.77 13.5
 1 -2 2 260.17 13.1
 -2 2 -2 209.48 27
 -2 2 -2 219.08 9.6
 2 -2 2 189.08 9.5
 2 -2 2 200.08 10
 2 -2 2 189.18 9.5
 -3 2 -2 25.4 4.3
 -3 2 -2 5.4 19
 -3 2 -2 33 2.4
 -3 2 -2 30 3.4
 3 -2 2 28.7 3.5
 3 -2 2 26 2.4
 3 -2 2 26.5 2.7
 -4 2 -2 319.57 16.1
 -4 2 -2 342.87 16.3
 -4 2 -2 355.16 48.4
 -4 2 -2 319.27 16.4
 4 -2 2 339.77 16.2
 4 -2 2 328.77 16.3
 4 -2 2 342.57 16.1
 4 -2 2 370.36 17.1
 -5 2 -2 57.89 3.5
 -5 2 -2 54.19 3.7
 -5 2 -2 62.69 4.2
 5 -2 2 59.29 3.6
 5 -2 2 54.89 4
 5 -2 2 54.49 6.4
 -6 2 -2 35.4 3
 -6 2 -2 45.9 4.5
 -6 2 -2 38.9 2.8
 6 -2 2 34.7 5.2
 6 -2 2 41.4 3.1
 6 -2 2 34.3 4
 -7 2 -2 1124.69 52.39
 7 -2 2 1102.39 52.99
 7 -2 2 1216.88 53.29
 7 -2 2 1091.99 54.29
 7 -2 2 1116.29 54.49
 -8 2 -2 27 2.6
 -8 2 -2 28.4 4.7
 8 -2 2 21 2.6
 8 -2 2 24.9 3.9
 -9 2 -2 45.3 2.7
 -9 2 -2 43.4 4.9
 9 -2 2 41.3 3.6
 9 -2 2 36.5 3.8
 10 -2 2 20.6 2.4
 10 -2 2 21.9 2.9
 -11 -1 2 7.5 0.9
 10 1 -2 2.2 1.5
 10 1 -2 2.4 1
 -10 -1 2 3 2
 -10 -1 2 4.3 1.2
 9 1 -2 39.2 6.6
 9 1 -2 -49.8 66.39
 9 1 -2 28.9 3.4
 9 1 -2 37.5 3.8
 -9 -1 2 36.1 4.4
 -9 -1 2 38.2 3.1
 -9 -1 2 35.2 3.1
 8 1 -2 15.1 3.7
 8 1 -2 23.2 4
 8 1 -2 20.9 2.5
 8 1 -2 16.4 44.3
 8 1 -2 29.4 3.9
 8 1 -2 14.9 3.8
 8 1 -2 25.3 3.4
 -8 -1 2 17.4 2.8
 -8 -1 2 27.4 4.3
 -8 -1 2 23.2 2.6
 -8 -1 2 23.7 2.4
 7 1 -2 185.78 10.6
 7 1 -2 195.38 11.5
 7 1 -2 202.78 11.9
 7 1 -2 216.48 12.4
 7 1 -2 184.28 9.5
 7 1 -2 189.88 9.9
 7 1 -2 187.98 39.7
 -7 -1 2 189.58 9.7
 -7 -1 2 185.78 9.8
 6 1 -2 58.39 26.1
 6 1 -2 40.6 3.8
 6 1 -2 37.5 5.5
 -6 -1 2 36.8 3
 -6 -1 2 43.3 3.5
 5 1 -2 98.29 5.8
 5 1 -2 104.99 22.3
 5 1 -2 87.09 5.7
 -5 -1 2 90.79 4.9
 4 1 -2 833.92 36.4
 4 1 -2 712.03 36.2
 3 1 -2 760.32 35.8
 2 1 -2 150.58 16.4
 2 1 -2 176.88 7.9
 -2 -1 2 148.49 7.7
 0 1 -2 3509.35 161.08
 -1 1 -2 1945.81 95.59
 -2 1 -2 759.32 46.3
 2 -1 2 714.53 33.6
 -3 1 -2 94.19 5.4
 -3 1 -2 136.29 26
 -3 1 -2 106.79 5.1
 3 -1 2 99.59 5.1
 3 -1 2 101.09 5.7
 3 -1 2 96.09 7.2
 3 -1 2 92.89 5
 -4 1 -2 264.67 13.1
 -4 1 -2 291.97 12.9
 -4 1 -2 273.97 40.7
 4 -1 2 244.28 12.8
 4 -1 2 261.27 13.1
 4 -1 2 256.47 15.2
 4 -1 2 274.77 13.6
 5 -1 2 778.72 37.2
 5 -1 2 800.62 37.8
 -6 1 -2 150.38 8.2
 6 -1 2 147.09 7.5
 6 -1 2 149.29 9.2
 -7 1 -2 110.59 5.9
 -7 1 -2 105.79 6
 -7 1 -2 119.79 7
 7 -1 2 100.99 8.1
 7 -1 2 108.59 6.8
 7 -1 2 116.99 7
 7 -1 2 107.69 6.4
 -8 1 -2 23.5 2.9
 -8 1 -2 30.7 4.3
 -8 1 -2 23.9 2.7
 8 -1 2 21.1 2.9
 8 -1 2 24.3 3.7
 8 -1 2 30.8 3.5
 -9 1 -2 76.89 5.3
 -9 1 -2 79.59 4.3
 9 -1 2 67.79 6.4
 9 -1 2 74.89 4.9
 9 -1 2 72.49 5.2
 -10 1 -2 18.9 2.7
 -10 1 -2 19.5 1.9
 10 -1 2 20.7 2.6
 10 0 -2 6.6 1.3
 -10 0 2 8.9 2
 -10 0 2 7.5 1.5
 -10 0 2 9.7 1.3
 9 0 -2 -0.7 85.19
 9 0 -2 12.3 1.7
 9 0 -2 11.2 2.1
 9 0 -2 14.2 3.3
 -9 0 2 14 2.8
 -9 0 2 16.9 2.3
 -9 0 2 10.4 1.7
 8 0 -2 33.7 60.69
 8 0 -2 -1.7 3.2
 8 0 -2 3.5 2.7
 8 0 -2 0.1 1.8
 8 0 -2 2 3.2
 -8 0 2 0.5 1.3
 -8 0 2 2.6 2.6
 7 0 -2 8.3 2.1
 7 0 -2 7 2.5
 7 0 -2 3.2 3.6
 7 0 -2 -11.5 39.1
 -7 0 2 5.4 1.3
 -7 0 2 5.9 1.8
 -7 0 2 7.9 1.7
 6 0 -2 439.16 21.2
 6 0 -2 413.46 20.3
 6 0 -2 426.56 21
 -6 0 2 438.56 20.4
 -6 0 2 398.16 20.5
 5 0 -2 1126.09 53.59
 5 0 -2 1112.29 52.19
 5 0 -2 1116.29 52.39
 4 0 -2 134.79 7.2
 4 0 -2 123.59 7.1
 4 0 -2 128.69 8.1
 -4 0 2 128.19 6.4
 3 0 -2 4827.22 222.28
 2 0 -2 3237.68 149.69
 2 0 -2 2895.71 140.59
 1 0 -2 130.49 14.3
 1 0 -2 149.49 6.7
 1 0 -2 140.59 6.9
 1 0 -2 139.89 6.9
 -1 0 2 134.09 6.6
 0 0 -2 7.4 1
 0 0 -2 6.3 0.8
 0 0 2 6.2 0.6
 0 0 2 6.3 0.6
 -1 0 -2 21.6 1.3
 -1 0 -2 17 2.3
 1 0 2 19.7 1.7
 1 0 2 22.6 1.7
 2 0 2 650.83 43.2
 -3 0 -2 158.98 8.2
 -3 0 -2 177.18 8
 3 0 2 155.78 7.9
 3 0 2 164.18 8.5
 3 0 2 170.38 8
 -4 0 -2 228.98 11.3
 4 0 2 239.68 11
 4 0 2 223.68 11.6
 4 0 2 202.88 28
 4 0 2 213.98 10.9
 -5 0 -2 108.99 5.7
 -5 0 -2 108.49 6.3
 5 0 2 102.59 6.6
 5 0 2 192.48 46
 5 0 2 108.89 6.8
 -6 0 -2 28.3 2.8
 -6 0 -2 33.3 2.6
 -6 0 -2 31.9 2.7
 -6 0 -2 29.9 3.5
 6 0 2 33.9 3.4
 6 0 2 33.6 4.6
 6 0 2 70.29 44.3
 6 0 2 37.7 5.9
 -7 0 -2 123.19 6.9
 -7 0 -2 135.79 6.9
 -7 0 -2 128.49 7.3
 -7 0 -2 134.99 7.7
 7 0 2 136.19 7.7
 7 0 2 132.49 7.2
 7 0 2 127.69 7.5
 7 0 2 127.99 8.7
 7 0 2 172.88 59.79
 -8 0 -2 554.84 26.6
 -8 0 -2 563.54 25.9
 -8 0 -2 529.65 25.8
 8 0 2 540.95 26.4
 8 0 2 532.45 26
 8 0 2 558.14 28
 8 0 2 558.34 26.5
 -9 0 -2 61.69 5
 -9 0 -2 52.99 4.3
 9 0 2 56.59 5.5
 9 0 2 51.59 4.6
 9 0 2 55.09 4.2
 -10 0 -2 2.3 1.7
 -10 0 -2 1.3 1
 10 0 2 -0.2 1.4
 10 0 2 2.3 1.6
 11 0 2 1.1 1
 11 0 2 1 0.8
 10 -1 -2 24.7 3
 10 -1 -2 20.2 2.5
 -10 1 2 27 2.8
 9 -1 -2 -1.1 1.2
 9 -1 -2 4.9 2.8
 9 -1 -2 -0.6 1.6
 -9 1 2 1.8 1.6
 -9 1 2 -1 2
 -9 1 2 -1.6 1.2
 8 -1 -2 586.94 94.49
 8 -1 -2 389.56 19.6
 8 -1 -2 373.36 19.1
 8 -1 -2 423.06 21.1
 -8 1 2 395.06 19.1
 -8 1 2 396.46 19.9
 -8 1 2 413.36 19.1
 7 -1 -2 1.2 1.6
 7 -1 -2 -27.7 43.6
 -7 1 2 0.9 1.9
 6 -1 -2 312.37 16.3
 6 -1 -2 315.77 15.6
 6 -1 -2 325.27 18.9
 6 -1 -2 356.86 17.5
 -6 1 2 314.67 15.7
 -6 1 2 314.87 15.5
 5 -1 -2 520.45 24.4
 5 -1 -2 519.75 24.6
 5 -1 -2 502.95 26.1
 -5 1 2 482.05 24.2
 4 -1 -2 718.63 33.4
 4 -1 -2 693.53 33.2
 3 -1 -2 2351.66 109.29
 2 -1 -2 1945.01 90.19
 1 -1 -2 974.3 45.3
 0 -1 -2 1.8 0.9
 0 -1 -2 0.9 0.4
 0 1 2 1 0.5
 -1 -1 -2 3904.81 182.18
 1 1 2 4025.5 187.28
 -2 -1 -2 48.7 2.4
 -2 -1 -2 42.1 3.8
 2 1 2 40.3 14.5
 2 1 2 40.3 2.8
 2 1 2 43.1 2.5
 2 1 2 45.7 2.5
 -3 -1 -2 3.2 3.1
 3 1 2 27.6 15.6
 -4 -1 -2 242.38 11.2
 -4 -1 -2 219.58 11.2
 4 1 2 221.18 11.5
 4 1 2 212.48 10.9
 4 1 2 239.38 31.1
 4 1 2 227.58 10.9
 -5 -1 -2 434.86 19.8
 -5 -1 -2 392.26 20
 5 1 2 463.85 49.4
 5 1 2 410.26 19.9
 5 1 2 432.26 20.6
 -6 -1 -2 12.7 2.1
 -6 -1 -2 16.5 2.1
 -6 -1 -2 14.7 2
 6 1 2 9.7 2.1
 6 1 2 18.9 34.2
 -7 -1 -2 0.2 1.7
 -7 -1 -2 1.4 1.2
 -7 -1 -2 1.2 1.5
 -7 -1 -2 -0.8 1.2
 7 1 2 1.2 1.5
 7 1 2 -0.5 1.7
 7 1 2 0.4 1.4
 7 1 2 3.1 53.79
 7 1 2 1.3 1.8
 -8 -1 -2 -1.3 1.4
 -8 -1 -2 0.7 2.2
 -8 -1 -2 0.2 1.5
 8 1 2 -0.6 1.6
 8 1 2 -1.4 1.8
 8 1 2 -17.4 44.4
 8 1 2 0 2
 -9 -1 -2 34.7 2.9
 -9 -1 -2 26.5 2.7
 9 1 2 28.7 3.7
 9 1 2 55.39 123.39
 9 1 2 41.4 5.5
 9 1 2 29.2 3.7
 -10 -1 -2 14.5 1.9
 -10 -1 -2 16.7 3.1
 10 1 2 15.5 2.7
 10 1 2 17.3 2.2
 -11 -1 -2 2.9 0.7
 11 1 2 1.2 1
 11 1 2 3.2 1.2
 10 -2 -2 9.5 1.2
 10 -2 -2 7.3 1.7
 -10 2 2 11.5 1.3
 9 -2 -2 10.8 1.6
 9 -2 -2 13.4 2.1
 -9 2 2 13.6 2.8
 8 -2 -2 127.69 120.49
 -8 2 2 67.69 4.5
 -8 2 2 80.29 6.2
 -8 2 2 70.19 4.4
 7 -2 -2 167.38 9.1
 7 -2 -2 165.88 9.3
 7 -2 -2 173.48 11.6
 7 -2 -2 173.78 10
 -7 2 2 161.88 9
 -7 2 2 158.68 8.7
 -7 2 2 181.58 9.5
 6 -2 -2 175.08 9.5
 6 -2 -2 190.78 10.5
 6 -2 -2 183.58 10.7
 6 -2 -2 196.38 14.2
 6 -2 -2 185.58 9.9
 -6 2 2 177.68 9.4
 -6 2 2 180.68 9.2
 -6 2 2 187.58 9.5
 5 -2 -2 -1.5 3.6
 5 -2 -2 0 1
 -5 2 2 0.6 1.2
 4 -2 -2 129.89 7.3
 4 -2 -2 119.19 7.1
 4 -2 -2 119.29 8.9
 -4 2 2 127.99 6.4
 3 -2 -2 9.1 2.2
 3 -2 -2 7.9 2.9
 -3 2 2 9.9 1.7
 2 -2 -2 57.09 3.3
 2 -2 -2 49.2 3.2
 2 -2 -2 53.29 4.4
 2 -2 -2 49.6 3.2
 -2 2 2 51.59 2.8
 1 -2 -2 204.18 9.5
 1 -2 -2 192.58 9.2
 1 -2 -2 182.18 10
 -1 -2 -2 252.47 11.9
 -1 -2 -2 260.67 12.5
 1 2 2 268.67 23
 1 2 2 244.78 11.9
 -2 -2 -2 15.8 1.2
 -2 -2 -2 18.1 3
 2 2 2 5.8 15.4
 -3 -2 -2 1141.89 55.79
 3 2 2 1255.27 67.89
 4 2 2 717.83 33.6
 4 2 2 726.93 33.5
 4 2 2 713.13 34
 4 2 2 724.53 51.29
 -5 -2 -2 450.35 22.7
 -5 -2 -2 475.55 21.7
 5 2 2 459.95 22.5
 5 2 2 467.45 21.9
 5 2 2 414.86 47.4
 -6 -2 -2 62.39 3.8
 -6 -2 -2 58.49 3.7
 -6 -2 -2 55.29 4.2
 6 2 2 65.59 5.3
 6 2 2 65.19 29.5
 -7 -2 -2 784.22 36.6
 -7 -2 -2 797.62 36.7
 -7 -2 -2 831.42 37
 -7 -2 -2 833.52 38.6
 7 2 2 765.12 36.7
 7 2 2 741.13 36.9
 7 2 2 747.33 37
 -8 -2 -2 3.1 1.5
 -8 -2 -2 -1.7 1.4
 -8 -2 -2 2.8 1.6
 -8 -2 -2 4.2 2.4
 8 2 2 1.1 1.7
 8 2 2 -38.2 46.8
 8 2 2 3.1 1.9
 8 2 2 1 2.1
 -9 -2 -2 -1 1.3
 -9 -2 -2 -0.8 3.1
 -9 -2 -2 0.7 1.4
 9 2 2 -2.1 1.7
 9 2 2 -0.2 1.7
 9 2 2 -67.99 70.79
 9 2 2 -2.5 1.5
 -10 -2 -2 31.1 4
 -10 -2 -2 37.8 2.8
 -10 -2 -2 40.1 3.1
 10 2 2 37.8 3.1
 10 2 2 41.4 3.5
 10 2 2 34.5 3.9
 -11 -2 -2 3.2 1.4
 -11 -2 -2 2.1 0.8
 11 2 2 1.8 1.2
 11 2 2 1.5 1.1
 10 -3 -2 5.6 0.9
 -10 3 2 6.3 0.8
 9 -3 -2 17.8 2
 -9 3 2 16.2 2.2
 -9 3 2 23.5 2.4
 8 -3 -2 24.8 2.9
 8 -3 -2 152.98 133.79
 -8 3 2 24.9 3.7
 -8 3 2 31.4 2.7
 -8 3 2 27 2.6
 7 -3 -2 5.9 2.2
 7 -3 -2 16.8 4
 7 -3 -2 5.5 2.4
 -7 3 2 11.5 2.4
 -7 3 2 11.2 1.8
 6 -3 -2 39.5 5.3
 6 -3 -2 41.8 4.1
 6 -3 -2 46.4 4.7
 -6 3 2 49.2 3.4
 -6 3 2 46.5 3.6
 -6 3 2 47.3 3.6
 5 -3 -2 14.1 2
 5 -3 -2 21.6 6
 5 -3 -2 18.4 3.1
 4 -3 -2 1.4 3.1
 4 -3 -2 0.8 2
 4 -3 -2 -0.5 1
 -4 3 2 0.5 1.2
 3 -3 -2 224.18 12.5
 3 -3 -2 196.08 10.5
 3 -3 -2 219.08 10.7
 -3 3 2 207.08 9.8
 -3 3 2 186.78 9.9
 -3 3 2 185.18 10.5
 2 -3 -2 72.39 4.9
 2 -3 -2 71.09 4.3
 2 -3 -2 81.69 4.9
 2 -3 -2 88.89 7
 -2 3 2 71.39 4.9
 1 -3 -2 17.2 1.7
 1 -3 -2 11.2 2.3
 1 -3 -2 12.7 2.1
 -1 3 2 19 1.4
 -1 3 2 15.6 2.3
 -1 3 2 49.9 33.7
 0 -3 -2 98.19 5.2
 0 -3 -2 113.79 6.2
 0 3 2 99.39 5
 0 3 2 121.19 17.5
 -1 -3 -2 129.39 6.4
 1 3 2 164.48 18.1
 1 3 2 129.59 6.3
 -2 -3 -2 7457.65 354.36
 2 3 2 7982.3 362.06
 -3 -3 -2 75.79 3.7
 3 3 2 69.39 16.1
 3 3 2 62.99 3.7
 4 3 2 1260.07 73.69
 -5 -3 -2 360.46 17.7
 -5 -3 -2 345.57 17.4
 -5 -3 -2 390.86 17.4
 5 3 2 367.36 42.4
 5 3 2 366.86 17.7
 -6 -3 -2 18.7 2.1
 -6 -3 -2 18 2.1
 -6 -3 -2 18 3
 6 3 2 16.7 2.6
 6 3 2 29 26.5
 -7 -3 -2 111.19 5.9
 -7 -3 -2 110.89 6.2
 -7 -3 -2 109.59 6
 7 3 2 105.79 56.29
 7 3 2 111.59 6
 7 3 2 109.09 6.5
 7 3 2 103.79 6.6
 -8 -3 -2 2.8 1.4
 -8 -3 -2 6.7 1.6
 -8 -3 -2 3.3 2.3
 -8 -3 -2 0.3 1.4
 8 3 2 2 1.7
 8 3 2 18.5 52.79
 8 3 2 2.9 2.1
 8 3 2 3.6 1.8
 -9 -3 -2 17.5 2.7
 -9 -3 -2 24.7 2.8
 -9 -3 -2 26.8 2.7
 9 3 2 22.8 2.8
 9 3 2 48.4 88.69
 9 3 2 26.5 3.4
 9 3 2 23.9 3.7
 -10 -3 -2 36.9 4.3
 -10 -3 -2 33.1 4.1
 -10 -3 -2 37.7 2.8
 10 3 2 35.8 2.9
 10 3 2 30.6 3.9
 10 3 2 38.3 3.4
 -11 -3 -2 -1.4 1.1
 -11 -3 -2 0.9 1.6
 11 3 2 -0.6 1.2
 11 3 2 -0.5 1.2
 9 -4 -2 -0.2 1.6
 9 -4 -2 -0.1 1.1
 -9 4 2 -0.3 0.8
 8 -4 -2 42.7 3.9
 -8 4 2 46.9 3
 7 -4 -2 1 2.4
 7 -4 -2 -2.8 2
 -7 4 2 2.5 1.3
 -7 4 2 0.4 1.3
 6 -4 -2 -11.2 6.5
 6 -4 -2 -2 2.3
 6 -4 -2 -2.8 1.9
 -6 4 2 -1.5 1.5
 5 -4 -2 7.6 2.2
 5 -4 -2 5.4 2.7
 5 -4 -2 23.2 8.9
 5 -4 -2 6.7 2.6
 -5 4 2 8 1.5
 -5 4 2 6.5 1.4
 -5 4 2 8.3 1.8
 4 -4 -2 143.49 11.6
 4 -4 -2 137.99 8.5
 4 -4 -2 137.99 8.3
 -4 4 2 140.49 7.1
 -4 4 2 129.09 7.2
 -4 4 2 139.29 8
 -4 4 2 136.79 7.1
 3 -4 -2 -1.3 2.2
 -3 4 2 0.8 2.3
 -3 4 2 1 1.2
 -3 4 2 0.5 0.8
 2 -4 -2 261.27 12.9
 2 -4 -2 265.77 13.5
 2 -4 -2 258.47 14.9
 -2 4 2 271.47 12.6
 -2 4 2 253.87 13.2
 1 -4 -2 413.06 19.9
 1 -4 -2 409.06 20.9
 1 -4 -2 407.36 19.4
 -1 4 2 409.06 19.7
 0 -4 -2 100.69 6.6
 0 -4 -2 93.49 5
 0 4 2 89.49 5.5
 0 4 2 105.39 28.5
 0 4 2 100.39 4.8
 -1 -4 -2 83.69 4.5
 -1 -4 -2 82.79 5.8
 1 4 2 109.99 17.8
 1 4 2 87.99 4.4
 -2 -4 -2 9.9 1.4
 2 4 2 8.1 1.4
 2 4 2 11.7 12.4
 3 4 2 3760.22 183.68
 4 4 2 -19.8 18.2
 -5 -4 -2 159.38 8.3
 -5 -4 -2 153.68 8
 -5 -4 -2 155.68 7.8
 5 4 2 155.28 24.8
 -6 -4 -2 11.3 1.9
 -6 -4 -2 14.5 2
 -6 -4 -2 16.4 2.3
 6 4 2 46.7 28.3
 -7 -4 -2 88.39 5.4
 -7 -4 -2 97.49 5.1
 -7 -4 -2 92.69 5.1
 7 4 2 84.59 5.7
 7 4 2 86.99 5.6
 7 4 2 89.69 5.2
 7 4 2 113.09 32.8
 8 4 2 66.19 51.09
 -9 -4 -2 68.39 4.1
 -9 -4 -2 66.29 4.3
 9 4 2 59.49 5
 9 4 2 63.79 4.6
 9 4 2 67.49 4.3
 9 4 2 45.9 62.49
 -10 -4 -2 45.5 3.8
 -10 -4 -2 48.8 4.4
 -10 -4 -2 49.2 3.3
 10 4 2 48.1 4.3
 10 4 2 46 3.3
 10 4 2 49.8 3.8
 -11 -4 -2 -1.9 1
 -11 -4 -2 1.5 1.6
 11 4 2 -1.8 1.5
 9 -5 -2 -0.4 0.9
 8 -5 -2 8 1.8
 -8 5 2 12.7 1.7
 5 -5 -2 9.8 2.7
 5 -5 -2 11.1 3.1
 -5 5 2 15.4 2.4
 -5 5 2 14.4 2.9
 4 -5 -2 369.86 17.6
 4 -5 -2 370.96 18.7
 4 -5 -2 354.96 18.6
 -4 5 2 366.46 18.2
 -4 5 2 378.46 17.4
 -4 5 2 356.46 17.5
 3 -5 -2 119.09 8.1
 -3 5 2 131.09 6.6
 -3 5 2 121.19 7.5
 -3 5 2 128.99 6.5
 2 -5 -2 151.18 8.9
 2 -5 -2 153.58 7.9
 2 -5 -2 151.78 8
 -2 5 2 145.79 8.4
 -2 5 2 156.58 7.6
 1 -5 -2 122.99 6.7
 1 -5 -2 112.89 7.5
 -1 5 2 127.99 29.3
 -1 5 2 140.09 7.2
 -1 5 2 124.49 7.7
 0 -5 -2 389.76 20
 0 5 2 449.76 39
 0 5 2 428.56 20.4
 0 5 2 445.06 19.9
 1 5 2 -7.8 16.1
 1 5 2 1 2.2
 1 5 2 1.5 0.8
 2 5 2 2551.74 129.49
 -3 -5 -2 144.69 7.3
 3 5 2 138.29 22.1
 -4 -5 -2 60.59 3.8
 -4 -5 -2 67.09 3.8
 4 5 2 68.09 21
 -5 -5 -2 5.2 1
 -5 -5 -2 7.6 1.3
 5 5 2 -1.7 19.6
 -6 -5 -2 3.8 2
 -6 -5 -2 1.3 1.1
 -6 -5 -2 -0.1 1.5
 6 5 2 2.3 1.3
 6 5 2 0.9 2
 6 5 2 -1.1 1.5
 6 5 2 19 25.7
 -7 -5 -2 32.9 3.1
 -7 -5 -2 39.9 3
 -7 -5 -2 46.5 6.2
 -7 -5 -2 40 3
 7 5 2 33.4 40.5
 7 5 2 31 3.7
 7 5 2 33.4 4.1
 7 5 2 33.3 3
 -8 -5 -2 11.3 1.7
 -8 -5 -2 9.9 2.3
 -8 -5 -2 8 2.3
 8 5 2 7.6 2.4
 8 5 2 26.8 49.8
 8 5 2 10.7 2.3
 9 5 2 43.7 67.89
 -10 -5 -2 0.1 1.5
 -10 -5 -2 3.5 3.1
 -10 -5 -2 0.9 1.2
 10 5 2 0.3 1.2
 10 5 2 0.9 1.7
 10 5 2 0.5 1.4
 -11 -5 -2 -1.5 1.2
 -11 -5 -2 -0.4 1.2
 11 5 2 -3 1.8
 11 5 2 -1.1 1.3
 11 5 2 -1.5 1.1
 8 -6 -2 16.5 2
 7 -6 -2 4.9 1.8
 -7 6 2 5.5 1.1
 6 -6 -2 19.2 2.8
 5 -6 -2 22.8 3.3
 5 -6 -2 25 3.1
 -5 6 2 28.2 4.3
 -5 6 2 27.4 2.8
 4 -6 -2 6.4 3.4
 4 -6 -2 0.6 1.8
 -4 6 2 2.2 1.6
 -4 6 2 2.9 2.7
 3 -6 -2 18.6 3.3
 3 -6 -2 18.6 2.2
 -3 6 2 19.7 3
 -3 6 2 19 2.6
 -3 6 2 15.2 2.9
 2 -6 -2 589.04 28.8
 2 -6 -2 581.34 28
 2 -6 -2 592.84 27.7
 -2 6 2 588.44 28.3
 1 -6 -2 4.2 1.4
 1 -6 -2 6 1.7
 1 -6 -2 6.9 1.4
 -1 6 2 9.6 2.6
 0 -6 -2 146.59 7.6
 0 -6 -2 138.99 8.2
 0 6 2 156.28 26.9
 -1 -6 -2 71.09 4.5
 -1 -6 -2 75.79 4.7
 1 6 2 70.59 18.9
 1 6 2 86.99 5.5
 -2 -6 -2 407.36 19.4
 -2 -6 -2 390.46 19.3
 2 6 2 424.46 19.8
 2 6 2 429.46 37.9
 -3 -6 -2 693.43 32.2
 -3 -6 -2 672.73 32.3
 3 6 2 736.13 50.99
 4 6 2 2715.73 141.19
 -5 -6 -2 80.09 4.5
 5 6 2 100.39 25.3
 -6 -6 -2 207.28 9.6
 -6 -6 -2 203.58 9.8
 6 6 2 189.38 9.5
 6 6 2 180.58 10
 6 6 2 180.28 10.2
 6 6 2 184.88 36
 -7 -6 -2 51.19 3.5
 -7 -6 -2 49.2 3.4
 -7 -6 -2 45.9 3.8
 7 6 2 46.4 4.2
 7 6 2 44.7 4.6
 7 6 2 45.5 3.4
 7 6 2 44.8 34.2
 -8 -6 -2 3.8 1.5
 -8 -6 -2 3.5 1.6
 -8 -6 -2 -1.7 1.4
 -8 -6 -2 -0.1 2.1
 8 6 2 1.3 2.2
 8 6 2 0.7 1.3
 8 6 2 2.8 1.8
 8 6 2 -36.5 45
 -9 -6 -2 54.09 3.8
 -9 -6 -2 47.5 4.2
 -9 -6 -2 52.79 4.8
 9 6 2 47.7 5.2
 9 6 2 46.9 3.6
 9 6 2 111.19 67.99
 9 6 2 46.7 4.6
 10 6 2 6.4 1.9
 10 6 2 7.8 1.2
 10 6 2 7.1 1.8
 10 6 2 4.6 1.4
 -11 -6 -2 23.9 2.1
 -11 -6 -2 25.1 2.1
 11 6 2 25.1 1.7
 11 6 2 18.4 2.7
 11 6 2 25.6 2.7
 11 6 2 29.8 2.6
 7 -7 -2 57.69 4.5
 6 -7 -2 37.4 4.4
 6 -7 -2 33 3.9
 -6 7 2 36.9 2.5
 5 -7 -2 27 3.4
 5 -7 -2 19.1 3
 -5 7 2 22.9 2.4
 4 -7 -2 9.3 3.7
 4 -7 -2 -0.3 1.7
 4 -7 -2 2.8 2.8
 -4 7 2 1 1.5
 -4 7 2 2.5 2.8
 3 -7 -2 -1.8 2.6
 3 -7 -2 -2 1.7
 3 -7 -2 2.3 3.1
 -3 7 2 -0.8 1.5
 -3 7 2 -0.1 2.7
 2 -7 -2 55.29 4.1
 2 -7 -2 61.39 4.1
 2 -7 -2 62.49 5.8
 2 -7 -2 49.3 7.7
 -2 7 2 57.49 3.7
 1 -7 -2 363.46 18.4
 1 -7 -2 351.96 16.9
 1 -7 -2 339.87 17.2
 1 -7 -2 348.47 17
 -1 7 2 302.87 46.4
 -1 7 2 359.46 17.7
 0 -7 -2 428.66 20.1
 0 -7 -2 409.56 20.2
 0 -7 -2 411.46 20.9
 0 7 2 432.66 50.09
 0 7 2 431.36 20.7
 -1 -7 -2 11.5 1.8
 -1 -7 -2 13 2.2
 1 7 2 17.6 2.9
 1 7 2 56.79 20.8
 -2 -7 -2 248.78 12.1
 -2 -7 -2 254.47 12.3
 2 7 2 235.18 14.1
 2 7 2 286.37 37.1
 -3 -7 -2 60.39 3.9
 -3 -7 -2 62.79 3.9
 3 7 2 63.89 22.7
 4 7 2 217.88 31.3
 -5 -7 -2 144.99 7.6
 5 7 2 143.89 7.7
 5 7 2 86.39 29.8
 -6 -7 -2 231.18 10.5
 -6 -7 -2 223.58 10.3
 -6 -7 -2 223.08 10.7
 6 7 2 200.98 10.7
 6 7 2 185.38 13.2
 6 7 2 206.28 10.7
 6 7 2 199.38 10.3
 6 7 2 193.38 11
 -7 -7 -2 289.67 13.8
 -7 -7 -2 249.97 12.6
 7 7 2 227.18 14.1
 7 7 2 258.07 13
 7 7 2 230.78 42.8
 -8 -7 -2 12.3 1.9
 8 7 2 -24 49.7
 8 7 2 10.8 5.7
 9 7 2 157.88 95.69
 -10 -7 -2 27.5 2.4
 -10 -7 -2 22.2 2.5
 10 7 2 23.3 2
 10 7 2 25.6 2.9
 10 7 2 25.8 3.2
 -11 -7 -2 22.2 1.9
 -11 -7 -2 26.3 1.9
 11 7 2 27.1 2.4
 11 7 2 23.7 2.6
 11 7 2 18.6 2.2
 6 -8 -2 19.2 2.9
 5 -8 -2 48 4.6
 5 -8 -2 41.1 4.4
 -5 8 2 56.89 5
 4 -8 -2 314.77 17.2
 4 -8 -2 305.07 15
 4 -8 -2 321.37 15.8
 -4 8 2 299.07 16.5
 3 -8 -2 133.79 9.5
 3 -8 -2 123.89 7.1
 -3 8 2 126.69 7.4
 -3 8 2 125.29 8.4
 2 -8 -2 15 2.3
 2 -8 -2 16.6 4
 2 -8 -2 18.8 2.3
 -2 8 2 18.1 2.7
 -2 8 2 18.4 3.2
 1 -8 -2 2.8 1.6
 1 -8 -2 2.8 1.8
 1 -8 -2 2.1 1.2
 1 -8 -2 0.4 1.5
 -1 8 2 0.8 2.7
 -1 8 2 3.2 2.6
 -1 8 2 -0.6 1.7
 0 -8 -2 46.9 3.7
 0 -8 -2 48.9 3.9
 0 -8 -2 39.9 3.5
 0 8 2 42.9 4.9
 0 8 2 43.4 4.9
 0 8 2 53.59 33.1
 -1 -8 -2 239.78 13.4
 -1 -8 -2 262.97 13.7
 -1 -8 -2 251.67 12.6
 1 8 2 255.97 13.2
 1 8 2 257.97 12.4
 1 8 2 312.77 41
 -2 -8 -2 17.1 2.7
 -2 -8 -2 16.1 2.6
 -2 -8 -2 17.3 1.9
 2 8 2 10.2 3.3
 2 8 2 16 1.9
 2 8 2 11.9 2.4
 2 8 2 12.9 3.1
 2 8 2 -8.7 22.5
 -3 -8 -2 189.18 11.2
 -3 -8 -2 200.98 9.8
 3 8 2 200.98 11
 3 8 2 168.68 29.9
 3 8 2 211.28 10.3
 3 8 2 194.18 10.3
 -4 -8 -2 77.89 4.6
 -4 -8 -2 73.59 4.7
 4 8 2 75.29 4.4
 4 8 2 76.29 5.4
 4 8 2 75.29 25.2
 4 8 2 69.39 7
 5 8 2 45.6 58.69
 -6 -8 -2 27.2 2.9
 -6 -8 -2 21.5 3.1
 -6 -8 -2 28.7 2.7
 6 8 2 72.09 35.3
 6 8 2 18.4 3.1
 6 8 2 21.6 3.5
 6 8 2 29 3.8
 6 8 2 24.5 3
 6 8 2 16.3 4.8
 -7 -8 -2 592.44 25.5
 -7 -8 -2 535.35 26
 -7 -8 -2 543.25 26.9
 7 8 2 582.04 26.8
 7 8 2 530.35 25.8
 7 8 2 490.95 27.2
 7 8 2 542.15 25.8
 7 8 2 535.75 25.4
 7 8 2 503.75 26
 7 8 2 572.84 75.89
 -8 -8 -2 396.26 20.8
 -8 -8 -2 432.76 19.4
 -8 -8 -2 423.16 19.6
 8 8 2 398.96 20
 8 8 2 396.96 21.3
 8 8 2 426.66 19.8
 8 8 2 399.46 19.3
 8 8 2 388.66 19.8
 8 8 2 403.86 60.99
 -9 -8 -2 185.58 9
 -9 -8 -2 179.38 8.8
 9 8 2 167.68 9.2
 9 8 2 163.98 8.5
 9 8 2 175.58 9.4
 9 8 2 176.98 69.89
 -10 -8 -2 64.29 4
 -10 -8 -2 69.79 3.8
 10 8 2 59.09 4.2
 10 8 2 62.89 3.7
 10 8 2 72.29 4.3
 10 8 2 66.59 4.5
 -11 -8 -2 3 1.2
 -11 -8 -2 3.1 0.8
 11 8 2 2.6 1.1
 11 8 2 3.9 1.6
 11 8 2 4.3 1.1
 -6 9 2 17.9 2.2
 4 -9 -2 2.9 1.8
 4 -9 -2 0.4 1.9
 -4 9 2 3.7 2.5
 -4 9 2 2.3 1.8
 3 -9 -2 86.29 5.2
 -3 9 2 93.69 5.7
 2 -9 -2 7.6 4
 2 -9 -2 6.1 2
 -2 9 2 5.6 3.2
 -2 9 2 9 2.2
 -2 9 2 5.3 2.7
 1 -9 -2 133.59 7.2
 1 -9 -2 125.59 7.1
 -1 9 2 112.59 7.6
 -1 9 2 128.09 8.6
 -1 9 2 140.99 8.7
 0 -9 -2 506.95 23.6
 0 -9 -2 437.66 21.6
 0 -9 -2 436.66 21.7
 0 -9 -2 447.76 22.1
 0 9 2 314.87 49.99
 0 9 2 436.46 22.1
 0 9 2 465.55 22.5
 0 9 2 459.15 21.6
 -1 -9 -2 55.29 4.2
 -1 -9 -2 41.7 3.8
 -1 -9 -2 50.69 4
 1 9 2 47 5.2
 1 9 2 50.79 3.8
 1 9 2 48.9 5.1
 1 9 2 12.3 39.9
 2 9 2 64.49 37.7
 -3 -9 -2 103.19 6.3
 -3 -9 -2 113.89 6.2
 -3 -9 -2 108.59 6.5
 3 9 2 114.79 6.1
 3 9 2 116.99 7.6
 3 9 2 110.89 6.7
 3 9 2 59.59 45.6
 -4 -9 -2 239.38 12.3
 -4 -9 -2 240.48 11.8
 -4 -9 -2 221.38 12
 4 9 2 249.18 11.8
 4 9 2 246.78 12.2
 4 9 2 257.07 40.5
 4 9 2 242.28 12.8
 -5 -9 -2 3.8 2.2
 -5 -9 -2 2.1 1.6
 -5 -9 -2 1.3 1.6
 5 9 2 23 31.8
 5 9 2 2.4 2
 -6 -9 -2 98.39 6.6
 -6 -9 -2 108.19 5.9
 6 9 2 108.99 5.8
 6 9 2 121.99 11.2
 6 9 2 100.19 6.5
 6 9 2 70.39 33.7
 6 9 2 113.19 7.8
 6 9 2 109.29 6.5
 6 9 2 97.89 6.7
 -7 -9 -2 221.98 10.9
 -7 -9 -2 210.68 11
 -7 -9 -2 224.58 11.8
 7 9 2 213.48 10.7
 7 9 2 224.18 14.5
 7 9 2 197.28 41.4
 7 9 2 217.78 11.6
 7 9 2 220.18 11.3
 7 9 2 209.98 12.2
 7 9 2 226.68 11.3
 -8 -9 -2 3.6 1.7
 -8 -9 -2 3.2 1.4
 8 9 2 4.6 1.9
 8 9 2 5.1 3.2
 8 9 2 56.99 47
 8 9 2 6.1 2.6
 8 9 2 0.4 4.1
 8 9 2 5.2 3.2
 8 9 2 6.2 2.5
 -9 -9 -2 64.29 4.8
 -9 -9 -2 56.79 3.7
 9 9 2 55.79 4.2
 9 9 2 47.4 6.8
 9 9 2 60.19 3.3
 9 9 2 67.79 4.6
 -10 -9 -2 67.49 4.5
 10 9 2 66.49 5.3
 10 9 2 66.79 4.6
 -11 -9 -2 0.2 0.8
 11 9 2 -0.2 0.9
 -5 10 2 14.4 2
 3 -10 -2 52.69 4.2
 3 -10 -2 42.7 3.3
 -3 10 2 41.8 3.6
 -3 10 2 45.6 5.3
 2 -10 -2 44.4 4.8
 -2 10 2 54.39 6.1
 -2 10 2 43.9 5
 -2 10 2 42.9 6.9
 1 -10 -2 132.99 7.3
 1 -10 -2 131.29 11.2
 1 -10 -2 131.79 7.3
 -1 10 2 136.09 8.2
 -1 10 2 138.79 7.4
 0 -10 -2 337.27 16.1
 0 -10 -2 289.37 14.7
 0 -10 -2 286.77 14.7
 0 10 2 293.17 15.7
 0 10 2 255.37 60.99
 0 10 2 297.97 14.7
 0 10 2 293.37 15.3
 -1 -10 -2 85.69 5.6
 -1 -10 -2 104.99 6.3
 -1 -10 -2 84.19 6.9
 1 10 2 90.29 6.8
 1 10 2 90.69 5.5
 1 10 2 56.59 43.2
 1 10 2 91.09 6.9
 -2 -10 -2 27.6 3.6
 2 10 2 -14 36.9
 -3 -10 -2 -1.9 1.7
 -3 -10 -2 1.2 1.8
 3 10 2 1.3 1.5
 3 10 2 -2.6 36.5
 3 10 2 2.6 2.8
 3 10 2 1.9 3.2
 -4 -10 -2 67.09 5.9
 -4 -10 -2 64.29 4.5
 -4 -10 -2 73.19 5.2
 4 10 2 66.59 5.9
 4 10 2 16.8 36
 4 10 2 68.09 4.2
 4 10 2 62.99 5
 4 10 2 63.19 5.8
 -5 -10 -2 1.5 1.7
 -5 -10 -2 1.9 1.6
 5 10 2 3.5 2.3
 5 10 2 3.9 1.5
 5 10 2 6.8 3.1
 5 10 2 1.7 1.9
 5 10 2 3.2 2.6
 5 10 2 -15.1 40.2
 -6 -10 -2 89.59 5.5
 6 10 2 97.39 7.1
 6 10 2 99.89 6
 6 10 2 113.79 39.1
 6 10 2 96.89 6.3
 6 10 2 94.79 5.3
 -7 -10 -2 30.6 3.3
 7 10 2 31.5 4.8
 7 10 2 35.6 5.7
 7 10 2 10.5 44.9
 -8 -10 -2 2.2 2.6
 -8 -10 -2 2.6 1.4
 8 10 2 3.9 1.8
 8 10 2 2.1 1.9
 8 10 2 3.7 2.7
 8 10 2 3.1 1
 -9 -10 -2 9.6 1.7
 -9 -10 -2 12 1.5
 9 10 2 9.1 1.7
 -10 -10 -2 1.2 1
 -10 -10 -2 1.2 0.9
 10 10 2 1.9 1.1
 10 10 2 2.9 1.2
 -4 11 2 1.4 1.2
 2 -11 -2 191.28 9.8
 -2 11 2 209.78 10.3
 -2 11 2 193.58 9.9
 -2 11 2 194.48 10.7
 -2 11 2 196.78 11.8
 1 -11 -2 232.78 11.9
 -1 11 2 233.48 12
 -1 11 2 258.07 13.3
 -1 11 2 242.98 12.5
 0 -11 -2 6.1 2.3
 0 11 2 8 3.8
 0 11 2 -57.99 71.69
 -1 -11 -2 42.2 3.6
 -1 -11 -2 36.7 3.5
 1 11 2 38.1 4.9
 1 11 2 38.3 3.5
 1 11 2 18.3 55.49
 1 11 2 46.9 6.5
 -2 -11 -2 28.2 3.3
 -2 -11 -2 28.5 3.5
 2 11 2 141.39 51.59
 2 11 2 29.9 4.5
 2 11 2 32.9 5.2
 2 11 2 29.1 3
 2 11 2 20 4.4
 -3 -11 -2 32.1 3.6
 -3 -11 -2 28.4 3.2
 3 11 2 32.2 3
 3 11 2 36.9 47.1
 3 11 2 25.6 4
 -4 -11 -2 34.7 3.5
 -4 -11 -2 39.1 3.8
 4 11 2 44.2 3.2
 4 11 2 -6.1 41.2
 4 11 2 43.9 4.2
 4 11 2 51.89 5.9
 4 11 2 34.9 4.7
 4 11 2 34.8 5.2
 -5 -11 -2 40.2 3.9
 -5 -11 -2 46.5 3.6
 5 11 2 17.8 44.4
 5 11 2 51.29 7.6
 5 11 2 55.29 5.4
 5 11 2 53.29 3.4
 5 11 2 52.19 4.4
 5 11 2 48.1 5
 6 11 2 69.39 52.69
 -7 -11 -2 6.5 1.5
 -7 -11 -2 10.8 2.8
 7 11 2 10.1 1.8
 7 11 2 7.6 1.9
 7 11 2 6.7 2.6
 -8 -11 -2 47.2 3.4
 8 11 2 54.09 4.1
 8 11 2 48.6 2.9
 8 11 2 50.99 3.6
 8 11 2 53.49 4.9
 -9 -11 -2 -0.9 1
 9 11 2 6.8 2.7
 9 11 2 0.9 1.8
 9 11 2 1.1 1.1
 -10 -11 -2 12.8 1.5
 10 11 2 12.2 1.6
 10 11 2 13.4 1.5
 -3 12 2 17.6 2.9
 -3 12 2 13.3 1.7
 2 -12 -2 19 1.9
 -2 12 2 19.9 3.1
 -2 12 2 18.3 3.3
 -2 12 2 20.5 3.2
 1 -12 -2 43.6 3.2
 -1 12 2 42 3.3
 -1 12 2 56.19 7.5
 -1 12 2 47.7 4.7
 -1 12 2 48.7 4.1
 0 12 2 19.9 2.9
 0 12 2 19.7 3.3
 0 12 2 16.3 4.6
 0 12 2 22 2.6
 -1 -12 -2 8.2 2.6
 -1 -12 -2 6.1 1.6
 1 12 2 6.9 1.4
 1 12 2 11 2.9
 1 12 2 4.3 2.1
 -2 -12 -2 -1.6 1.6
 -2 -12 -2 0.6 1.5
 2 12 2 1.1 1.3
 2 12 2 5.1 2.7
 2 12 2 -1.4 2.3
 2 12 2 0.3 67.89
 -3 -12 -2 4.2 1.7
 -3 -12 -2 6.4 1.7
 3 12 2 4.7 2.7
 3 12 2 -7.1 57.79
 3 12 2 6.2 2.5
 3 12 2 7.3 2.9
 3 12 2 5.8 1.4
 -4 -12 -2 59.19 4.1
 -4 -12 -2 56.09 4.3
 4 12 2 61.49 5
 4 12 2 60.69 5.5
 4 12 2 60.39 3.8
 4 12 2 104.99 55.19
 4 12 2 56.99 5.6
 -5 -12 -2 3.1 1.9
 -5 -12 -2 0.6 1.5
 5 12 2 1.8 2.1
 5 12 2 1.5 1.1
 5 12 2 0.1 1.6
 5 12 2 2 2.7
 5 12 2 1 2.6
 -6 -12 -2 21.1 3
 -6 -12 -2 21.3 2.6
 6 12 2 23 2
 6 12 2 27.5 3.8
 6 12 2 28.7 3.3
 6 12 2 21.9 3.1
 -7 -12 -2 0.3 1.4
 -7 -12 -2 -0.4 1.2
 7 12 2 1.1 1.4
 7 12 2 0.5 1.2
 7 12 2 0.9 1.7
 7 12 2 3.4 2.4
 -8 -12 -2 33 2.9
 -8 -12 -2 35.9 3.1
 8 12 2 29.2 4.2
 8 12 2 35.7 2.6
 -9 -12 -2 18.4 2.3
 -9 -12 -2 21.8 1.8
 9 12 2 18.3 1.6
 1 -13 -2 42.3 2.7
 -1 13 2 46.4 3.6
 -1 13 2 38.5 2.6
 -1 13 2 43.3 3.2
 -1 -13 -2 7.7 1.5
 1 13 2 8.4 2.7
 1 13 2 7.9 1.4
 1 13 2 4 1.9
 -2 -13 -2 27.8 2.7
 -2 -13 -2 30.8 2.8
 2 13 2 33.5 4.4
 2 13 2 28.8 2.5
 2 13 2 25.9 3.8
 -3 -13 -2 58.29 3.9
 -3 -13 -2 57.19 4
 3 13 2 70.39 6
 3 13 2 59.69 3.5
 3 13 2 61.09 5.3
 -4 -13 -2 1.9 1.5
 -4 -13 -2 0.8 1.4
 4 13 2 1.4 2.3
 4 13 2 1.5 2.4
 4 13 2 0.9 1.8
 4 13 2 0.9 1
 -5 -13 -2 0.7 1.3
 -5 -13 -2 0.2 1.3
 5 13 2 0 2.6
 5 13 2 0.1 2.2
 5 13 2 0 1.1
 -6 -13 -2 2.1 1.4
 -6 -13 -2 0.2 1.2
 6 13 2 0.1 2.3
 -7 -13 -2 4.1 1.2
 -7 -13 -2 2.7 1.2
 7 13 2 2.1 2.1
 -8 -13 -2 4 1.1
 8 13 2 4.9 2
 -1 -14 -2 0.5 0.9
 1 14 2 1.3 1.2
 1 14 2 0.7 0.8
 1 14 2 0 1.8
 -2 -14 -2 3 1
 2 14 2 2.7 0.8
 2 14 2 4.6 1.6
 2 14 2 4.5 2
 -3 -14 -2 4.7 1.2
 3 14 2 4.1 0.8
 3 14 2 6 2.1
 3 14 2 5.3 1.6
 -4 -14 -2 1.1 1
 -4 -14 -2 2.1 1.1
 4 14 2 1.4 1.3
 4 14 2 3.7 1.7
 4 14 2 2.9 1.8
 -5 -14 -2 3.2 1.2
 -5 -14 -2 5.2 1.2
 5 14 2 6.1 1.8
 5 14 2 5.2 2
 5 14 2 5.7 1.5
 -6 -14 -2 2.6 1
 -6 -14 -2 1.6 1
 6 14 2 3.6 1.6
 5 14 -3 3.2 1
 5 14 -3 4.3 1.8
 5 14 -3 4.5 1
 -5 -14 3 4.7 1.1
 4 14 -3 1.7 1.5
 4 14 -3 0.4 0.8
 4 14 -3 1.2 1.8
 -4 -14 3 0.1 1
 -4 -14 3 0.6 1
 3 14 -3 0.8 1.2
 3 14 -3 0.7 0.8
 3 14 -3 -0.2 1.6
 -3 -14 3 -0.3 1
 -3 -14 3 0.3 1
 2 14 -3 -0.5 1.4
 2 14 -3 -1.3 1.5
 -2 -14 3 0.6 0.9
 -2 -14 3 -0.1 1
 1 14 -3 1.1 1.3
 1 14 -3 0.4 1.4
 -1 -14 3 0.6 0.8
 7 13 -3 -1 1.6
 7 13 -3 0.7 0.9
 -7 -13 3 -0.1 1.1
 6 13 -3 1.5 1.9
 6 13 -3 2.1 1
 -6 -13 3 1.5 1.2
 5 13 -3 0.9 1.4
 5 13 -3 1.5 2.2
 5 13 -3 1 2.2
 -5 -13 3 1.3 1.5
 4 13 -3 15.7 3.5
 4 13 -3 14.3 3
 4 13 -3 12.8 2.2
 -4 -13 3 16.6 2.4
 3 13 -3 5.3 2.7
 3 13 -3 3.2 2.5
 3 13 -3 4 2.2
 -3 -13 3 3.9 2
 -3 -13 3 4 1.5
 2 13 -3 28.4 4.4
 2 13 -3 35.5 4.1
 -2 -13 3 35.9 3
 -2 -13 3 46.3 4.1
 1 13 -3 -0.1 2.1
 1 13 -3 2.2 2.5
 1 13 -3 3.1 2
 -1 -13 3 0 1.6
 -1 -13 3 1.2 1.2
 0 13 -3 14.1 2.2
 0 13 -3 14.1 2.2
 0 13 -3 15 2.5
 0 -13 3 14.7 1.7
 0 -13 3 14.7 2
 -1 13 -3 41.3 3.7
 -1 13 -3 34.1 3
 1 -13 3 31 2.5
 1 -13 3 34.7 2.6
 8 12 -3 2.7 1.8
 8 12 -3 4 1.1
 -8 -12 3 3 1.1
 7 12 -3 -0.9 2.8
 7 12 -3 1.6 1.5
 -7 -12 3 -0.1 1.5
 6 12 -3 3.3 1.5
 6 12 -3 1.1 2.1
 -6 -12 3 1.3 1.4
 5 12 -3 8.6 2.3
 5 12 -3 10.3 2.6
 5 12 -3 10.3 1.7
 -5 -12 3 8.5 1.8
 4 12 -3 39.7 3.4
 4 12 -3 43.4 4
 4 12 -3 35.3 4.5
 4 12 -3 36.3 4.5
 -4 -12 3 45.8 5
 3 12 -3 9.8 2.6
 3 12 -3 17.3 2.6
 3 12 -3 13.1 2.7
 3 12 -3 17.6 2.6
 -3 -12 3 16.1 2.5
 2 12 -3 13.7 1.9
 2 12 -3 15.9 2.6
 2 12 -3 16.7 2.9
 2 12 -3 11.6 2.6
 2 12 -3 10.7 2.5
 -2 -12 3 20.5 3.2
 1 12 -3 10.1 2.4
 1 12 -3 11.3 1.7
 1 12 -3 14.8 2.5
 1 12 -3 7.6 2.3
 -1 -12 3 14.1 2.2
 -1 -12 3 13.1 2.1
 0 12 -3 7.2 2.2
 0 12 -3 4.8 2.2
 0 12 -3 2.9 1.8
 0 12 -3 6.5 0.9
 0 -12 3 6.4 1.6
 0 -12 3 7 1.8
 -1 12 -3 40.2 4.5
 -1 12 -3 34.5 3.8
 1 -12 3 36.7 3.3
 1 -12 3 38.7 3
 -2 12 -3 0.8 0.7
 -2 12 -3 -0.1 1.6
 -2 12 -3 -0.4 2.7
 2 -12 3 2.3 1.1
 2 -12 3 1.2 1.8
 -3 12 -3 5.7 1.6
 3 -12 3 7.6 1.1
 9 11 -3 5.9 1.1
 -9 -11 3 5.2 1.3
 8 11 -3 8.6 3.4
 8 11 -3 -1.8 2.5
 -8 -11 3 2.7 1.8
 7 11 -3 8.4 2.5
 7 11 -3 13.2 1.9
 7 11 -3 9.5 1.7
 -7 -11 3 9.9 1.7
 6 11 -3 63.09 5.4
 -6 -11 3 55.99 4.7
 5 11 -3 32.6 3.7
 5 11 -3 24.5 3.7
 5 11 -3 38 5.1
 -5 -11 3 27.9 3.2
 3 11 -3 196.58 11.1
 3 11 -3 197.18 10.1
 3 11 -3 198.08 10.7
 3 11 -3 190.38 10.8
 -3 -11 3 214.18 10.4
 -3 -11 3 185.08 10.2
 2 11 -3 129.09 7.1
 2 11 -3 123.69 8
 2 11 -3 115.69 7.7
 2 11 -3 130.49 7.9
 2 11 -3 140.19 8.6
 -2 -11 3 139.09 7.4
 -2 -11 3 124.89 7.3
 1 11 -3 11.3 3.2
 -1 -11 3 18.5 3.2
 0 11 -3 3.4 2.4
 0 11 -3 1.8 3.2
 0 11 -3 1.9 1.6
 0 11 -3 3 3
 0 11 -3 3.7 1.2
 0 11 -3 3.1 2.6
 0 -11 3 1.8 1.8
 0 -11 3 4 1.8
 -1 11 -3 106.39 5.8
 -1 11 -3 111.89 7.5
 -1 11 -3 122.19 7.7
 -1 11 -3 103.19 80.79
 -1 11 -3 111.09 6.9
 -1 11 -3 110.59 7
 1 -11 3 110.69 6.4
 1 -11 3 109.59 6.4
 -2 11 -3 3.3 2.4
 -2 11 -3 3.6 3.8
 -2 11 -3 2.1 1.1
 -2 11 -3 2 1.8
 2 -11 3 2.8 1.5
 2 -11 3 0.1 1.6
 -3 11 -3 0.8 1.8
 -3 11 -3 1.4 2.7
 -3 11 -3 2.5 2.6
 3 -11 3 -0.7 1.6
 3 -11 3 2.4 1.5
 -4 11 -3 1.5 0.9
 -4 11 -3 2.4 1.7
 4 -11 3 1.2 1
 4 -11 3 1.8 1.2
 10 10 -3 157.68 9.1
 10 10 -3 138.19 6.9
 -10 -10 3 129.79 7.4
 9 10 -3 38.4 3.6
 -9 -10 3 32.3 2.6
 8 10 -3 -2.4 2.5
 8 10 -3 0.4 1.5
 8 10 -3 2 1.4
 -8 -10 3 1.2 1.3
 7 10 -3 6 1.9
 7 10 -3 3.3 2.9
 7 10 -3 6.3 1.8
 6 10 -3 220.38 14.6
 6 10 -3 228.48 12.6
 6 10 -3 217.28 11.3
 4 10 -3 2.4 3
 4 10 -3 4.2 4.8
 4 10 -3 3.7 2.2
 4 10 -3 1 1.8
 3 10 -3 6.9 3.2
 3 10 -3 8.3 2.7
 3 10 -3 8 1.9
 3 10 -3 1 3.2
 2 10 -3 33.3 4.6
 2 10 -3 39.9 5.4
 2 10 -3 40 3.7
 2 10 -3 39.6 2.7
 2 10 -3 38.8 28.5
 2 10 -3 41.7 5
 2 10 -3 39.6 5.5
 -2 -10 3 29.8 4.3
 -2 -10 3 46.7 3.7
 1 10 -3 0.7 2.9
 1 10 -3 -0.6 3
 1 10 -3 0.3 1.7
 1 10 -3 -0.2 1.1
 1 10 -3 -11.6 42.8
 1 10 -3 -3.9 2.3
 1 10 -3 0.6 2.5
 -1 -10 3 0 1.7
 0 10 -3 69.89 6.8
 0 10 -3 67.19 5.9
 0 10 -3 65.49 4.7
 0 10 -3 87.39 42.8
 0 10 -3 58.19 5.4
 0 10 -3 63.29 6.1
 0 10 -3 68.89 4.2
 0 -10 3 69.09 4.9
 0 -10 3 70.59 4.8
 0 -10 3 75.69 5
 -1 10 -3 10.6 2
 -1 10 -3 6.3 1.4
 -1 10 -3 4.5 3.3
 -1 10 -3 8.9 3.2
 -1 10 -3 10 2.9
 -1 10 -3 -7.5 48.9
 -1 10 -3 7.8 2.6
 1 -10 3 11.4 2
 1 -10 3 6.9 2.2
 -2 10 -3 165.28 63.59
 -2 10 -3 37.6 3.4
 -2 10 -3 35.7 5.4
 -2 10 -3 42.4 5.7
 2 -10 3 43.5 3.6
 2 -10 3 32.4 3.8
 -3 10 -3 68.39 5.7
 -3 10 -3 65.59 6.2
 -3 10 -3 57.69 4.5
 -3 10 -3 57.29 3.9
 3 -10 3 62.49 4.2
 3 -10 3 63.49 4.3
 -4 10 -3 5.8 2.7
 -4 10 -3 3.1 2.3
 -4 10 -3 0.9 1.1
 4 -10 3 0.6 1.7
 4 -10 3 0.2 1.3
 -5 10 -3 1.1 0.9
 -5 10 -3 3.4 1.6
 5 -10 3 0.4 1
 5 -10 3 2.3 1.4
 10 9 -3 5.1 2.3
 10 9 -3 2.7 1
 -10 -9 3 1.8 0.9
 9 9 -3 5 2.5
 9 9 -3 0.6 1.4
 -9 -9 3 1.3 1.2
 8 9 -3 0.3 1.6
 8 9 -3 -2.9 3.1
 8 9 -3 -0.5 1.7
 -8 -9 3 -0.6 2
 7 9 -3 273.27 14.2
 7 9 -3 294.87 16.4
 7 9 -3 282.27 15.8
 -7 -9 3 298.67 15.1
 6 9 -3 249.18 14.9
 6 9 -3 245.48 12.5
 6 9 -3 243.38 12.4
 6 9 -3 243.78 13.4
 -6 -9 3 238.58 12.2
 5 9 -3 345.87 18.6
 5 9 -3 376.06 17.6
 5 9 -3 367.46 18.4
 5 9 -3 365.66 17.7
 5 9 -3 365.16 19.9
 -5 -9 3 330.47 17.4
 3 9 -3 39.9 4.9
 3 9 -3 53.39 6.7
 3 9 -3 48.2 4
 3 9 -3 41.6 3.9
 3 9 -3 46.2 5.1
 3 9 -3 43.4 5.2
 -3 -9 3 48.2 3.4
 2 9 -3 8.5 3.2
 2 9 -3 11.7 3.2
 2 9 -3 11.5 2.1
 2 9 -3 7.7 2.7
 2 9 -3 -12.3 24.3
 2 9 -3 11.2 1.4
 2 9 -3 5.2 3.3
 -2 -9 3 15.7 2.3
 1 9 -3 13.6 3.3
 1 9 -3 32.9 29.4
 1 9 -3 17 2.2
 1 9 -3 15.7 1.7
 1 9 -3 10.1 3.5
 1 9 -3 19.7 3.5
 1 9 -3 14.8 2.8
 1 9 -3 15 3
 -1 -9 3 18.6 2.6
 -1 -9 3 17 2.3
 0 9 -3 160.08 9.4
 0 9 -3 168.18 38.5
 0 -9 3 152.28 14
 0 -9 3 158.68 8.5
 -1 9 -3 26.3 4.4
 -1 9 -3 31.9 3.1
 -1 9 -3 28.9 3.4
 -1 9 -3 -5.1 40.8
 -1 9 -3 33.3 4.1
 -1 9 -3 25.9 3.9
 1 -9 3 41.9 8.8
 1 -9 3 38.4 4.8
 1 -9 3 38.8 3.7
 1 -9 3 28.4 3
 -2 9 -3 4.3 2.6
 -2 9 -3 4.5 1.5
 -2 9 -3 88.29 51.29
 -2 9 -3 8.3 3.3
 2 -9 3 7.8 1.8
 2 -9 3 5.3 1.8
 2 -9 3 8.1 2.3
 2 -9 3 2.4 3.3
 -3 9 -3 86.59 5.2
 -3 9 -3 78.69 7
 -3 9 -3 50.29 62.19
 3 -9 3 94.49 5.6
 3 -9 3 91.89 14.2
 3 -9 3 90.99 5.6
 -4 9 -3 76.89 6.2
 -4 9 -3 69.99 4.6
 -4 9 -3 73.49 5.4
 -4 9 -3 83.29 6.5
 4 -9 3 89.19 5.4
 4 -9 3 71.09 4.8
 -5 9 -3 11.2 1.5
 -5 9 -3 12.5 2.7
 5 -9 3 11.8 1.6
 5 -9 3 10.3 2
 -6 9 -3 25.8 2.9
 -6 9 -3 35.6 3.3
 -6 9 -3 28.4 2.2
 6 -9 3 32.5 2.9
 10 8 -3 1.5 1.2
 10 8 -3 7.5 4.5
 -10 -8 3 3.1 1.1
 8 8 -3 2.2 2.3
 8 8 -3 0.4 1.9
 8 8 -3 -0.5 2.3
 8 8 -3 3.3 4.3
 7 8 -3 39.4 4
 7 8 -3 40.2 7.5
 7 8 -3 37.6 4
 7 8 -3 35.2 5.5
 7 8 -3 35 4.2
 -7 -8 3 34.3 3.2
 6 8 -3 58.19 4.6
 6 8 -3 43 6.2
 6 8 -3 53.99 4.6
 6 8 -3 61.09 8
 6 8 -3 55.29 4.9
 -6 -8 3 57.09 3.8
 5 8 -3 724.63 33.1
 5 8 -3 747.43 33.9
 5 8 -3 708.63 33.1
 5 8 -3 712.23 33.2
 5 8 -3 667.93 34.7
 5 8 -3 667.73 34.3
 -5 -8 3 675.53 32.9
 4 8 -3 1.2 1.8
 4 8 -3 -1.1 2
 4 8 -3 -1.3 3.1
 4 8 -3 -0.4 3.1
 4 8 -3 -1.6 4
 3 8 -3 84.29 6.3
 3 8 -3 91.39 5.3
 3 8 -3 91.09 5.4
 3 8 -3 69.99 6.6
 -3 -8 3 81.49 4.8
 2 8 -3 21.7 3.1
 2 8 -3 19.2 3.7
 2 8 -3 23.1 2.6
 2 8 -3 25.4 20.6
 2 8 -3 26.3 3.9
 -2 -8 3 24.9 2.3
 1 8 -3 475.65 23.1
 1 8 -3 536.55 58.09
 1 8 -3 505.65 22.9
 1 8 -3 467.25 21.9
 1 8 -3 460.85 23.4
 1 8 -3 480.55 22.7
 1 8 -3 483.15 22.1
 -1 -8 3 432.76 23.6
 -1 -8 3 416.26 22.2
 0 8 -3 58.09 4.7
 0 8 -3 48.8 5.9
 0 8 -3 58.29 4.2
 0 8 -3 57.49 3.7
 0 8 -3 56.79 5.8
 0 8 -3 15.1 27.5
 0 -8 3 62.49 4.3
 0 -8 3 70.69 6.7
 0 -8 3 56.39 4
 -1 8 -3 -3.1 2.4
 -1 8 -3 -0.7 2.1
 -1 8 -3 1.7 1.7
 -1 8 -3 1.3 1.4
 -1 8 -3 1 2.9
 -1 8 -3 -14.4 33.1
 1 -8 3 2.8 2
 1 -8 3 2.4 1.8
 -2 8 -3 11.4 3
 -2 8 -3 -20.9 40.3
 2 -8 3 14.3 3.4
 -3 8 -3 -3.5 2.6
 -3 8 -3 -2.3 2.6
 -3 8 -3 -33.7 52.69
 -3 8 -3 0.7 1.6
 3 -8 3 1.4 1.5
 3 -8 3 -1 1.9
 3 -8 3 1.5 1.8
 -4 8 -3 90.19 7.7
 -4 8 -3 36.6 77.59
 -4 8 -3 73.49 4.9
 4 -8 3 76.19 5.1
 -5 8 -3 65.69 5.8
 -5 8 -3 63.89 4.3
 -5 8 -3 76.79 6
 5 -8 3 62.69 4.3
 5 -8 3 60.79 5.4
 -6 8 -3 58.69 3.8
 6 -8 3 51.29 3.8
 6 -8 3 64.69 4.5
 -7 8 -3 1.4 0.9
 -7 8 -3 1.7 1.5
 7 -8 3 2.6 1.1
 11 7 -3 -2.9 1.3
 -11 -7 3 1.3 0.7
 -11 -7 3 0.2 0.8
 9 7 -3 11.2 1.8
 9 7 -3 13.7 3.4
 -9 -7 3 16.3 2.2
 8 7 -3 22.9 4
 8 7 -3 24.5 3.5
 -8 -7 3 17.4 2.7
 7 7 -3 24.7 2.8
 7 7 -3 22.6 2.9
 7 7 -3 28.7 3.6
 7 7 -3 18.2 3.9
 -7 -7 3 19.9 2.6
 6 7 -3 73.39 7.8
 6 7 -3 72.89 5.2
 6 7 -3 68.19 5.3
 6 7 -3 67.99 6.6
 6 7 -3 73.29 5
 6 7 -3 53.19 9.1
 6 7 -3 75.59 7.5
 -6 -7 3 76.69 4.3
 5 7 -3 50.99 4.6
 5 7 -3 54.69 4.1
 5 7 -3 48.4 5.4
 5 7 -3 41.8 6.6
 5 7 -3 48.9 4.2
 5 7 -3 52.99 6.7
 -5 -7 3 57.69 3.3
 4 7 -3 76.39 5.5
 4 7 -3 95.99 6.7
 4 7 -3 71.19 10.6
 3 7 -3 244.18 14.2
 3 7 -3 287.27 13.4
 2 7 -3 248.58 28.2
 -2 -7 3 221.98 11
 1 7 -3 536.45 25.5
 1 7 -3 555.34 42.7
 -1 -7 3 511.95 25.6
 0 7 -3 122.49 7.7
 0 7 -3 135.39 27.8
 0 7 -3 133.79 7.7
 0 7 -3 141.49 7.5
 0 7 -3 128.09 8.1
 0 -7 3 136.89 8.6
 0 -7 3 132.49 7
 -1 7 -3 40.5 4.7
 -1 7 -3 48.8 27.1
 -1 7 -3 44.2 5.5
 -1 7 -3 43.7 4.4
 1 -7 3 52.19 5.9
 1 -7 3 53.29 4.1
 1 -7 3 56.09 3.7
 -2 7 -3 14.2 2.1
 -2 7 -3 10.1 35.7
 -2 7 -3 12.5 1.9
 -2 7 -3 10.1 2.8
 2 -7 3 13.9 2.2
 2 -7 3 11.9 2.3
 2 -7 3 12.5 1.8
 -3 7 -3 36 47.6
 -4 7 -3 46.8 5.5
 -4 7 -3 88.39 61.59
 -4 7 -3 51.19 4.1
 4 -7 3 55.99 4.4
 4 -7 3 49.4 4.2
 4 -7 3 55.49 4.5
 -5 7 -3 25.4 3.3
 5 -7 3 24.4 3.5
 5 -7 3 29.3 2.9
 5 -7 3 23.8 3.2
 -6 7 -3 36.2 3.3
 -6 7 -3 41.2 5
 6 -7 3 39.1 3.1
 6 -7 3 37.2 4.3
 -8 7 -3 26.5 1.8
 -8 7 -3 21.1 2
 -11 -6 3 0.4 0.6
 -11 -6 3 -0.3 0.8
 10 6 -3 6 2.2
 10 6 -3 3.5 1.8
 10 6 -3 5.6 3.1
 -10 -6 3 7.6 1.3
 9 6 -3 0.2 2.9
 9 6 -3 -0.4 1.8
 9 6 -3 1 1.5
 -9 -6 3 0.5 1.3
 8 6 -3 32.1 3.9
 8 6 -3 50.09 6.7
 8 6 -3 37.3 6.8
 8 6 -3 41.3 3.8
 -8 -6 3 30.3 3.3
 -8 -6 3 45.9 3.4
 7 6 -3 50.19 7.2
 7 6 -3 41.2 6.8
 7 6 -3 37.8 4.3
 7 6 -3 57.89 7
 7 6 -3 46.1 4.2
 -7 -6 3 42.9 3.3
 6 6 -3 325.17 16.6
 6 6 -3 335.77 16.6
 6 6 -3 330.97 18
 6 6 -3 330.17 17.9
 6 6 -3 348.97 18.2
 6 6 -3 324.67 17.5
 -6 -6 3 378.16 16.3
 5 6 -3 62.89 6.2
 5 6 -3 61.19 4.4
 5 6 -3 65.69 5.2
 5 6 -3 61.19 6.6
 5 6 -3 62.59 5.6
 -4 -6 3 54.59 3.1
 -3 -6 3 0.3 0.5
 2 6 -3 49.5 13.5
 -2 -6 3 32.5 2.2
 1 6 -3 21.6 2.9
 1 6 -3 32.2 15.7
 -1 -6 3 19.5 1.8
 0 6 -3 680.13 30.4
 0 6 -3 698.13 47.6
 0 -6 3 619.34 29.7
 0 -6 3 583.24 30.7
 -1 6 -3 29.5 21.4
 -1 6 -3 4.9 2.4
 1 -6 3 6.2 1.6
 1 -6 3 7.9 1.2
 1 -6 3 10.1 1.9
 -2 6 -3 61.39 4.6
 -2 6 -3 24.8 27.3
 -2 6 -3 52.39 4.5
 -2 6 -3 54.59 3.8
 -2 6 -3 50.59 3.8
 2 -6 3 55.79 3.9
 2 -6 3 61.99 4
 2 -6 3 46 6.1
 -3 6 -3 7.1 2.7
 -3 6 -3 0.1 1.7
 3 -6 3 2.3 1.3
 3 -6 3 1.8 1.8
 3 -6 3 0.9 1.6
 3 -6 3 -0.4 1.7
 -4 6 -3 71.09 5.9
 -4 6 -3 80.69 49.6
 -4 6 -3 70.69 5
 4 -6 3 75.89 4.9
 4 -6 3 76.69 5
 4 -6 3 77.99 5.2
 4 -6 3 63.59 7.8
 -5 6 -3 71.99 5.8
 -5 6 -3 68.19 4.8
 5 -6 3 57.79 5.8
 5 -6 3 64.99 4.7
 5 -6 3 66.09 4.5
 6 -6 3 17.5 4.7
 -7 6 -3 -0.1 1.4
 7 -6 3 -0.8 1.8
 7 -6 3 -0.1 1.3
 -8 6 -3 45.4 3.1
 8 -6 3 50.59 4
 11 5 -3 4.3 3.1
 11 5 -3 6.1 1.5
 -11 -5 3 9.5 1.2
 10 5 -3 -1.5 1.8
 10 5 -3 0.5 1.4
 10 5 -3 2.2 2.4
 10 5 -3 4.6 3
 -10 -5 3 1.2 1.3
 -10 -5 3 -0.1 1.1
 9 5 -3 107.19 6.3
 9 5 -3 107.09 6.6
 9 5 -3 114.89 8.7
 9 5 -3 124.69 9
 -9 -5 3 117.19 6.2
 8 5 -3 42.9 3.7
 8 5 -3 35.1 4
 8 5 -3 50.39 6.9
 8 5 -3 35.3 6.7
 -8 -5 3 42 3.1
 -8 -5 3 34 3.1
 7 5 -3 1.8 1.9
 7 5 -3 1.4 5.1
 7 5 -3 4.7 3.6
 7 5 -3 -2.9 3
 7 5 -3 2.5 2.2
 -7 -5 3 0.5 0.9
 6 5 -3 19.9 3.5
 6 5 -3 14.9 3.2
 6 5 -3 19.5 3.7
 6 5 -3 21.1 3.1
 6 5 -3 22.9 4.1
 -6 -5 3 21.2 1.9
 5 5 -3 143.69 8.4
 -5 -5 3 150.38 7.2
 4 5 -3 24.7 3.2
 -4 -5 3 21.3 1.6
 2 5 -3 74.79 11.8
 2 5 -3 71.49 4.4
 -2 -5 3 68.69 3.6
 1 5 -3 354.66 30.4
 1 5 -3 335.47 15.4
 -1 -5 3 277.67 14.6
 0 5 -3 65.69 5.4
 0 5 -3 95.19 17.6
 0 -5 3 67.89 3.8
 -1 5 -3 350.06 35.6
 1 -5 3 297.17 14.2
 1 -5 3 284.87 15.2
 -2 5 -3 15.6 2.7
 -2 5 -3 31.7 26.2
 2 -5 3 18.4 2.3
 2 -5 3 17.2 2.6
 2 -5 3 17.7 3.8
 -3 5 -3 35.1 3.8
 -3 5 -3 53.39 34.2
 -3 5 -3 25.2 3.5
 3 -5 3 33.9 3
 3 -5 3 29.8 5
 -4 5 -3 222.68 55.89
 -4 5 -3 132.89 10.4
 -4 5 -3 146.69 8
 4 -5 3 138.09 10
 4 -5 3 151.68 7.8
 4 -5 3 147.59 8.2
 4 -5 3 156.78 7.9
 -5 5 -3 -2.7 2.4
 -5 5 -3 -4.6 2.3
 5 -5 3 -3.8 2.3
 5 -5 3 -2.2 1.5
 -6 5 -3 -2.7 2
 6 -5 3 -3.4 2.5
 6 -5 3 -2.4 1.6
 6 -5 3 -3.2 2.3
 -7 5 -3 5.1 1.8
 7 -5 3 10.3 2.4
 7 -5 3 4 2.2
 7 -5 3 7.4 1.7
 -8 5 -3 2.2 1.9
 8 -5 3 1.7 1.7
 -9 5 -3 17.1 1.8
 9 -5 3 17.7 2
 9 -5 3 21.1 1.9
 11 4 -3 100.49 5.7
 11 4 -3 113.79 7.7
 -11 -4 3 116.19 5.4
 -11 -4 3 92.99 5.3
 10 4 -3 5.3 1.5
 10 4 -3 5.8 2.7
 10 4 -3 3 3.1
 -10 -4 3 8.4 2
 -10 -4 3 5.7 1.3
 -10 -4 3 3 2
 9 4 -3 12.5 2
 9 4 -3 6.5 3.1
 9 4 -3 12 2.3
 9 4 -3 6.1 4
 -9 -4 3 10.8 2.6
 -9 -4 3 14.4 2.2
 8 4 -3 6 2.3
 8 4 -3 7.2 3.4
 8 4 -3 10.1 3.4
 8 4 -3 6.2 1
 8 4 -3 7.6 1.9
 8 4 -3 5.7 3.5
 -8 -4 3 6 1.5
 -8 -4 3 0.8 2.6
 7 4 -3 1.1 0.9
 7 4 -3 0.7 3.1
 7 4 -3 5.4 3.2
 7 4 -3 1.7 1.7
 7 4 -3 -4.3 2.6
 7 4 -3 10.6 19.1
 7 4 -3 1 2.7
 -7 -4 3 -1.9 2.2
 6 4 -3 201.98 9.9
 6 4 -3 194.18 11.6
 6 4 -3 212.08 11.2
 6 4 -3 213.68 12.1
 6 4 -3 180.38 24.8
 -6 -4 3 215.28 10.1
 5 4 -3 9.3 10.2
 5 4 -3 20.8 3.4
 -5 -4 3 20.5 1.6
 4 4 -3 177.38 9.4
 -4 -4 3 181.08 8.5
 3 4 -3 40.9 3.7
 1 4 -3 1199.98 56.69
 1 4 -3 1207.08 56.69
 1 4 -3 1272.07 62.29
 0 4 -3 715.53 34
 0 4 -3 742.13 44.3
 -1 4 -3 -4 2.4
 -1 4 -3 -12.5 15.3
 1 -4 3 1.2 0.9
 -2 4 -3 19.3 18.1
 2 -4 3 4.3 1.4
 -3 4 -3 368.96 18.7
 -3 4 -3 387.26 52.79
 3 -4 3 390.76 19.4
 3 -4 3 388.96 18.3
 3 -4 3 382.06 18.4
 -4 4 -3 11.6 2.5
 -4 4 -3 -14.7 35.7
 -4 4 -3 6.8 2.6
 4 -4 3 9.3 1.7
 4 -4 3 11.1 2.2
 4 -4 3 6.3 2.9
 4 -4 3 10.4 1.9
 -5 4 -3 57.59 4.3
 5 -4 3 56.39 3.9
 5 -4 3 52.29 4.1
 5 -4 3 57.49 4
 5 -4 3 43.6 6
 -6 4 -3 -3.6 2.1
 6 -4 3 -3 1.6
 6 -4 3 -5.3 2.3
 6 -4 3 -3 1.8
 -7 4 -3 83.79 5.6
 7 -4 3 91.69 6.6
 7 -4 3 77.29 6
 7 -4 3 88.89 5.2
 -8 4 -3 3.9 1.8
 8 -4 3 3.6 1.8
 9 -4 3 0.9 1.6
 9 -4 3 -0.1 1.2
 11 3 -3 6.1 3.4
 -11 -3 3 3.5 0.8
 -11 -3 3 3.3 1
 10 3 -3 5.9 2.7
 10 3 -3 4.8 1.6
 10 3 -3 0.9 3.7
 -10 -3 3 6 1.4
 -10 -3 3 3.3 1.2
 -10 -3 3 1.9 2
 9 3 -3 16.2 3.9
 9 3 -3 23.6 3.1
 9 3 -3 18.1 4.2
 9 3 -3 20.1 1.7
 -9 -3 3 16.8 2.4
 -9 -3 3 18.6 2.4
 -9 -3 3 12.8 3
 8 3 -3 1.4 3.1
 8 3 -3 5.5 3.3
 8 3 -3 3.1 1.1
 8 3 -3 6.5 1.9
 8 3 -3 9.3 42.4
 8 3 -3 -3 3
 8 3 -3 3.7 3.2
 -8 -3 3 2.7 1.3
 -8 -3 3 1.6 1.1
 -8 -3 3 0.5 2.4
 7 3 -3 54.29 23.6
 7 3 -3 11 1.9
 7 3 -3 14.8 1.9
 7 3 -3 13.8 3.5
 7 3 -3 14.3 3.7
 7 3 -3 11.8 3.4
 7 3 -3 11.8 3.3
 -7 -3 3 10.5 1.9
 -7 -3 3 8.2 1.2
 6 3 -3 115.49 6.8
 6 3 -3 123.29 7.8
 6 3 -3 118.79 6.2
 6 3 -3 124.39 21.3
 -6 -3 3 140.79 7
 5 3 -3 14.8 2.5
 5 3 -3 13 12.7
 -5 -3 3 15.6 1.5
 4 3 -3 2155.08 97.59
 4 3 -3 1847.42 100.09
 3 3 -3 63.19 4.4
 -3 -3 3 67.09 3.2
 1 3 -3 69.89 3.7
 -1 -3 3 62.49 3
 -1 -3 3 61.79 3.1
 0 3 -3 1211.48 58.19
 0 3 -3 1315.07 64.79
 -1 3 -3 199.98 22.2
 1 -3 3 153.58 7.5
 1 -3 3 152.68 8.2
 -2 3 -3 148.59 8.5
 -2 3 -3 158.28 26.5
 2 -3 3 168.88 8.9
 2 -3 3 168.08 8.1
 -3 3 -3 2.8 20.5
 -3 3 -3 11.4 2.5
 3 -3 3 8.7 1.6
 -4 3 -3 272.07 41.6
 -4 3 -3 335.57 17.1
 4 -3 3 364.16 17.9
 4 -3 3 353.36 16.9
 4 -3 3 352.86 16.7
 -5 3 -3 205.18 11.8
 -5 3 -3 235.58 11.1
 -5 3 -3 238.18 11.7
 -5 3 -3 227.28 11.9
 5 -3 3 231.48 13.1
 5 -3 3 240.08 11.6
 5 -3 3 228.08 11.7
 -6 3 -3 -1.3 1.9
 -6 3 -3 0.4 1.3
 6 -3 3 0.6 1.5
 6 -3 3 -0.6 2.3
 6 -3 3 -1.8 1.5
 -7 3 -3 13.9 1.6
 -7 3 -3 15.1 2.5
 7 -3 3 11.2 2.7
 7 -3 3 10.4 3
 7 -3 3 11.1 2.1
 7 -3 3 8.1 2.6
 8 -3 3 14.9 2.4
 8 -3 3 19.9 2.6
 9 -3 3 127.99 7.4
 10 -3 3 19.1 2.1
 10 -3 3 19.3 1.8
 -11 -2 3 6.9 1
 -11 -2 3 5.7 1.1
 10 2 -3 8.2 4.3
 10 2 -3 7.3 1.9
 -10 -2 3 4.6 1.2
 -10 -2 3 2.3 2
 -10 -2 3 6.1 1.3
 9 2 -3 4 3.3
 9 2 -3 2.5 1.6
 9 2 -3 4.3 3.4
 9 2 -3 2.4 2.9
 9 2 -3 1.8 1
 -9 -2 3 -0.3 2.5
 -9 -2 3 2.6 1.4
 -9 -2 3 3 1.5
 8 2 -3 11.5 1.4
 8 2 -3 15.4 56.49
 8 2 -3 14.3 3.8
 8 2 -3 13.1 3.4
 8 2 -3 10.1 3.5
 8 2 -3 11.8 3.6
 8 2 -3 10.3 1.9
 -8 -2 3 13.1 1.9
 -8 -2 3 10.2 1.6
 -8 -2 3 8.6 2.7
 7 2 -3 121.39 6.3
 7 2 -3 130.29 9.2
 7 2 -3 144.89 32.5
 7 2 -3 123.19 6.9
 7 2 -3 125.79 8
 7 2 -3 127.69 8.9
 7 2 -3 123.19 9.1
 -7 -2 3 126.69 6.7
 -7 -2 3 118.19 6.6
 6 2 -3 158.88 8.6
 6 2 -3 139.09 11.5
 6 2 -3 158.08 25.4
 6 2 -3 178.48 11.4
 6 2 -3 160.28 10.1
 6 2 -3 167.68 9.5
 6 2 -3 159.28 7.9
 -6 -2 3 167.88 8.4
 5 2 -3 1117.09 53.49
 5 2 -3 1189.48 65.69
 4 2 -3 110.39 14.9
 4 2 -3 83.69 5.6
 -4 -2 3 89.89 4.5
 3 2 -3 513.55 36.5
 3 2 -3 463.05 22.6
 3 2 -3 474.95 27
 2 2 -3 426.86 20
 0 2 -3 1294.67 59.79
 -1 2 -3 51.19 11.3
 1 -2 3 47.8 2.7
 1 -2 3 53.59 3.4
 -2 2 -3 493.25 23.1
 -2 2 -3 535.85 39.7
 2 -2 3 463.55 22.7
 2 -2 3 499.75 23.3
 -3 2 -3 487.95 24.4
 -3 2 -3 588.74 49.6
 -3 2 -3 522.55 24.4
 3 -2 3 507.65 24.2
 3 -2 3 530.65 24.9
 -4 2 -3 351.96 16.5
 -4 2 -3 408.86 51.49
 -4 2 -3 322.57 16.5
 4 -2 3 341.27 16.3
 4 -2 3 329.27 16.3
 4 -2 3 350.86 17.2
 -5 2 -3 205.78 10.6
 5 -2 3 199.98 10.5
 5 -2 3 202.68 11.6
 5 -2 3 204.28 10.2
 5 -2 3 225.28 11.2
 -6 2 -3 71.99 4.3
 6 -2 3 68.09 5.2
 6 -2 3 72.39 6.5
 6 -2 3 77.29 4.5
 -7 2 -3 56.29 4.8
 -7 2 -3 53.19 3.6
 7 -2 3 51.69 5.6
 7 -2 3 52.99 3.8
 7 -2 3 51.69 4.8
 7 -2 3 49 6.7
 -8 2 -3 292.67 13.3
 8 -2 3 279.77 17.1
 8 -2 3 283.47 14.6
 8 -2 3 259.57 14.1
 8 -2 3 270.27 14.3
 -9 2 -3 -0.5 1
 -9 2 -3 1.4 2
 9 -2 3 -2.2 1.6
 9 -2 3 -0.2 1.4
 9 -2 3 -0.5 1.8
 10 -2 3 0.3 1.2
 10 -2 3 -1.2 1.1
 -11 -1 3 -0.9 0.7
 -10 -1 3 56.99 3.6
 -10 -1 3 63.89 4.1
 9 1 -3 101.49 9
 9 1 -3 106.29 5.5
 9 1 -3 108.59 61.39
 9 1 -3 104.29 8.1
 9 1 -3 101.99 6.2
 9 1 -3 111.19 10
 -9 -1 3 111.09 7.1
 -9 -1 3 104.29 5.9
 -9 -1 3 110.79 5.9
 8 1 -3 10.8 2.8
 8 1 -3 15.8 2.2
 8 1 -3 9.5 3.2
 8 1 -3 17.1 4
 8 1 -3 15.8 3.7
 8 1 -3 76.09 41.8
 8 1 -3 10.3 1.5
 -8 -1 3 13.2 1.8
 -8 -1 3 11.4 1.8
 -8 -1 3 17.8 3.1
 -8 -1 3 16.4 2.1
 7 1 -3 352.86 18
 7 1 -3 359.86 19
 7 1 -3 348.17 16.7
 7 1 -3 366.36 44.3
 7 1 -3 361.26 18.4
 7 1 -3 355.56 18.8
 7 1 -3 345.77 17.2
 -7 -1 3 342.37 17.1
 -7 -1 3 354.46 17
 6 1 -3 327.27 45
 6 1 -3 290.57 15.1
 6 1 -3 294.47 14.4
 6 1 -3 309.47 18.3
 -6 -1 3 293.07 14.2
 -6 -1 3 287.57 14.3
 5 1 -3 5.8 2.2
 -5 -1 3 4.1 0.8
 4 1 -3 0.9 2
 3 1 -3 766.62 36
 2 1 -3 610.94 31.3
 2 1 -3 577.04 26.9
 -2 -1 3 557.14 26.6
 0 1 -3 2.8 0.9
 0 1 -3 1.2 0.7
 0 1 -3 2.1 1
 0 -1 3 1.6 0.3
 0 -1 3 1.9 0.3
 -2 1 -3 102.29 4.7
 2 -1 3 94.89 5.2
 2 -1 3 92.59 4.7
 2 -1 3 90.79 4.5
 -3 1 -3 21.1 2.7
 -3 1 -3 22.6 2
 3 -1 3 25.6 3.2
 -4 1 -3 28.8 3.4
 -4 1 -3 25.9 3.1
 -4 1 -3 25.3 2.4
 4 -1 3 29.4 3.7
 4 -1 3 21.8 2.3
 4 -1 3 23 2.5
 -5 1 -3 352.66 16.4
 -5 1 -3 343.57 16.9
 -5 1 -3 358.86 16.7
 5 -1 3 341.17 17.5
 5 -1 3 335.67 16.7
 5 -1 3 343.97 16.5
 -6 1 -3 65.89 4.9
 -6 1 -3 62.09 3.9
 -6 1 -3 67.89 3.9
 6 -1 3 65.39 4
 6 -1 3 64.69 4.8
 6 -1 3 62.59 5.7
 -7 1 -3 29.8 3.8
 -7 1 -3 30.3 4.1
 7 -1 3 29.8 4.6
 7 -1 3 27.8 2.9
 -8 1 -3 36.3 2.9
 8 -1 3 31.5 6
 8 -1 3 34.6 3.7
 8 -1 3 33.1 4.3
 8 -1 3 36.3 4.1
 -9 1 -3 9.8 2.2
 -9 1 -3 10.9 1.4
 9 -1 3 8.2 2.1
 9 -1 3 15.6 2.2
 -10 1 -3 2.6 1.8
 10 -1 3 -0.7 1.5
 10 -1 3 0.5 1.8
 10 0 -3 16.1 1.9
 10 0 -3 19 2.1
 -10 0 3 19.2 1.9
 -10 0 3 18.2 2.2
 -10 0 3 15.5 2
 9 0 -3 3.6 1.3
 9 0 -3 5.8 1.7
 9 0 -3 4 2.9
 -9 0 3 5.9 1.6
 -9 0 3 7.6 1.7
 -9 0 3 6.1 2.3
 8 0 -3 -1.8 3.1
 8 0 -3 5.8 2.8
 8 0 -3 10.9 51.99
 8 0 -3 -1.3 3.4
 8 0 -3 1.1 1.6
 8 0 -3 1.4 3.3
 8 0 -3 -1.3 1.2
 -8 0 3 -0.6 1.3
 -8 0 3 -1.6 1.6
 -8 0 3 5.8 3.5
 7 0 -3 11.5 3.4
 7 0 -3 6.7 4.9
 7 0 -3 10.1 3.4
 7 0 -3 7.8 2
 7 0 -3 -14.9 39.8
 -7 0 3 3.3 1.4
 -7 0 3 5.8 1.9
 -7 0 3 6.2 1.7
 6 0 -3 1203.38 58.69
 6 0 -3 1202.08 57.89
 6 0 -3 1285.47 58.69
 6 0 -3 1283.77 60.19
 6 0 -3 1204.48 57.19
 5 0 -3 202.58 10.5
 5 0 -3 204.78 11.7
 5 0 -3 201.88 10.5
 -5 0 3 195.68 9.8
 -5 0 3 193.28 9.9
 4 0 -3 365.56 17.3
 4 0 -3 359.06 17.4
 4 0 -3 345.87 18.1
 3 0 -3 474.95 22.5
 3 0 -3 478.35 22.4
 3 0 -3 469.25 22.9
 2 0 -3 732.83 35
 2 0 -3 777.72 45.3
 1 0 -3 9.9 1.4
 1 0 -3 10 1.3
 -1 0 3 8.8 0.8
 -1 0 3 9.2 0.8
 0 0 -3 1767.02 81.79
 0 0 -3 1784.72 86.29
 -1 0 -3 1691.63 78.29
 -2 0 -3 17.7 1.3
 -2 0 -3 12.8 2.3
 2 0 3 15.6 1.4
 2 0 3 15.6 1.8
 2 0 3 42.7 22.2
 -3 0 -3 590.34 27.3
 3 0 3 626.74 27
 3 0 3 531.85 50.99
 3 0 3 537.15 27.4
 -4 0 -3 1.3 4.3
 4 0 3 -21.2 34.2
 5 0 3 1132.99 54.09
 5 0 3 1126.69 53.39
 5 0 3 1191.28 53.39
 -6 0 -3 2.8 1.8
 -6 0 -3 1.4 1.4
 -6 0 -3 1.4 1.3
 6 0 3 7.3 2.1
 6 0 3 3.4 1.8
 6 0 3 3 1.2
 -7 0 -3 80.09 4.6
 -7 0 -3 81.59 5.7
 -7 0 -3 75.39 4.6
 7 0 3 79.59 4.8
 7 0 3 78.99 6.8
 7 0 3 80.79 5.1
 7 0 3 73.49 5.7
 7 0 3 72.39 5.3
 -8 0 -3 164.58 9.2
 -8 0 -3 158.58 8.1
 8 0 3 143.49 10.3
 8 0 3 161.28 8.9
 8 0 3 161.38 8.6
 8 0 3 158.68 9.1
 -9 0 -3 156.08 8.7
 -9 0 -3 148.99 7.6
 9 0 3 158.18 8.1
 9 0 3 142.39 8.6
 9 0 3 145.09 8.3
 -10 0 -3 -1 1.6
 -10 0 -3 -0.4 0.9
 10 0 3 -1.3 1.5
 10 0 3 -2.8 1.4
 11 0 3 32.5 2.5
 11 0 3 33.9 2.8
 10 -1 -3 9.4 1.2
 -10 1 3 9.2 1.5
 -10 1 3 13.4 2.2
 -10 1 3 11.6 1.6
 9 -1 -3 0.2 1.1
 9 -1 -3 0 2.7
 9 -1 -3 1.6 1.6
 -9 1 3 4.5 2.2
 -9 1 3 2.4 1.3
 -9 1 3 5.2 1.8
 8 -1 -3 6 1.4
 8 -1 -3 -48.1 79.09
 8 -1 -3 8.4 3.4
 7 -1 -3 149.88 10.9
 7 -1 -3 121.49 54.09
 7 -1 -3 160.88 9.4
 7 -1 -3 125.09 9.9
 -7 1 3 151.88 7.9
 -7 1 3 149.69 8.1
 -7 1 3 156.38 8.1
 6 -1 -3 47.8 5.1
 6 -1 -3 38.6 6
 6 -1 -3 53.99 4.5
 6 -1 -3 51.49 4.9
 6 -1 -3 57.29 3.8
 6 -1 -3 44.7 5.9
 -6 1 3 53.69 3.6
 -6 1 3 46.7 3.5
 -6 1 3 57.89 4.5
 5 -1 -3 820.42 38.6
 5 -1 -3 825.12 40.2
 -5 1 3 797.42 37.9
 4 -1 -3 24.5 3.4
 4 -1 -3 33.9 3.1
 4 -1 -3 28.5 3.5
 -4 1 3 31.3 2.3
 3 -1 -3 1.2 0.8
 3 -1 -3 1.4 2
 3 -1 -3 -0.2 1.7
 -3 1 3 0 0.6
 2 -1 -3 350.16 17.2
 2 -1 -3 361.76 16.5
 2 -1 -3 338.37 16.6
 1 -1 -3 373.86 18.7
 1 -1 -3 408.66 18.2
 0 -1 -3 39.9 2.3
 0 -1 -3 47.5 2.9
 0 1 3 42 2.3
 -1 -1 -3 9.5 1.6
 1 1 3 7 1.2
 1 1 3 7.4 1
 -2 -1 -3 523.25 25.6
 2 1 3 536.75 24.9
 2 1 3 542.35 41.5
 -3 -1 -3 12.4 2.1
 -3 -1 -3 7.6 2.9
 -3 -1 -3 13.6 1.4
 3 1 3 -5.2 17.3
 3 1 3 12.4 2.2
 3 1 3 13.3 1.5
 -4 -1 -3 1171.38 57.99
 4 1 3 1309.77 78.59
 -5 -1 -3 50.69 4
 -5 -1 -3 59.79 3.9
 -5 -1 -3 53.39 3.5
 5 1 3 53.69 4.5
 5 1 3 54.79 3.6
 5 1 3 44.8 28
 -6 -1 -3 73.39 5.2
 -6 -1 -3 75.69 4.3
 -6 -1 -3 74.99 4.4
 -6 -1 -3 75.39 4.6
 6 1 3 76.49 5.8
 6 1 3 19.7 30.1
 6 1 3 78.79 5.4
 6 1 3 65.99 6.5
 -7 -1 -3 54.19 4.6
 -7 -1 -3 57.59 3.7
 -7 -1 -3 49.2 4
 -7 -1 -3 59.49 3.7
 7 1 3 49.7 5.4
 7 1 3 50.29 4.3
 7 1 3 56.39 3.9
 7 1 3 51.29 4.5
 -8 -1 -3 -0.3 1.5
 -8 -1 -3 -0.3 2.1
 8 1 3 0.4 1.8
 8 1 3 0.1 2.1
 8 1 3 2.5 2
 8 1 3 -1.1 1.5
 -9 -1 -3 90.39 6.5
 -10 -1 -3 102.99 5.2
 -10 -1 -3 101.09 6.5
 10 1 3 99.49 6.3
 10 1 3 100.59 5.7
 10 1 3 102.89 6
 11 1 3 35.3 2.7
 11 1 3 29.7 2.3
 10 -2 -3 25 1.8
 -10 2 3 22.6 1.7
 9 -2 -3 19 2.3
 9 -2 -3 18.1 3.3
 -9 2 3 24.8 2.3
 -9 2 3 22.2 3.2
 8 -2 -3 96.19 126.29
 7 -2 -3 34.2 4
 7 -2 -3 31.3 3.8
 7 -2 -3 30.4 5.1
 -7 2 3 37.7 3.4
 -7 2 3 31.9 3.4
 -7 2 3 37.4 3.1
 6 -2 -3 542.75 30.3
 6 -2 -3 644.54 32.9
 6 -2 -3 628.64 29.9
 6 -2 -3 618.44 28.9
 -6 2 3 606.14 28.8
 -6 2 3 610.64 28.9
 -6 2 3 640.34 29.1
 5 -2 -3 244.88 14.9
 5 -2 -3 253.17 12.7
 5 -2 -3 233.08 11.8
 -5 2 3 226.58 11.7
 4 -2 -3 279.47 14.5
 4 -2 -3 291.17 16.2
 4 -2 -3 309.37 14.6
 -4 2 3 269.27 13.9
 -4 2 3 296.97 13.9
 3 -2 -3 1015.5 47.9
 3 -2 -3 1067.79 46.7
 -3 2 3 915.61 46.5
 2 -2 -3 1.5 0.7
 2 -2 -3 0 1.9
 -2 2 3 0.8 1.8
 1 -2 -3 327.27 14.7
 1 -2 -3 319.37 14.9
 1 -2 -3 298.67 14.7
 1 -2 -3 303.17 15.5
 0 -2 -3 148.89 7.5
 0 -2 -3 138.09 6.8
 0 2 3 151.68 20.7
 0 2 3 133.99 6.7
 -1 -2 -3 1442.76 66.99
 -2 -2 -3 35.8 2.1
 -2 -2 -3 29.7 3.5
 2 2 3 35.1 17.9
 -3 -2 -3 131.39 5.9
 -3 -2 -3 113.89 6.2
 3 2 3 130.99 23.2
 3 2 3 118.69 6.3
 3 2 3 110.79 5.9
 -4 -2 -3 19.8 2
 -4 -2 -3 16 2.3
 4 2 3 21.3 2.2
 4 2 3 17.3 3.2
 4 2 3 26.6 28
 -5 -2 -3 19 2.5
 -5 -2 -3 17.7 3.1
 -5 -2 -3 14.9 2.1
 5 2 3 38.7 24.4
 -6 -2 -3 233.38 11.7
 -6 -2 -3 227.28 12.1
 -6 -2 -3 240.18 11.5
 6 2 3 254.87 42.9
 6 2 3 243.18 13.2
 -7 -2 -3 11.4 1.7
 -7 -2 -3 8.8 1.6
 -7 -2 -3 9.7 2.3
 7 2 3 9 3.1
 7 2 3 10.6 2.4
 7 2 3 10.5 1.9
 -8 -2 -3 3.1 1.6
 -8 -2 -3 3.2 1.6
 -8 -2 -3 3.8 2.4
 8 2 3 -38.3 47
 8 2 3 2 2.2
 8 2 3 4.4 1.9
 8 2 3 4.2 2
 -9 -2 -3 110.79 5.9
 -9 -2 -3 110.89 6
 9 2 3 100.09 6.7
 9 2 3 105.79 6.4
 9 2 3 111.39 6.2
 -10 -2 -3 3.1 2.5
 -10 -2 -3 2.1 1.1
 10 2 3 4.4 1.6
 10 2 3 4 1.5
 10 2 3 1.9 1.8
 -11 -2 -3 4.5 1.4
 -11 -2 -3 3.4 0.8
 11 2 3 3.7 1.2
 11 2 3 3.5 1.2
 11 2 3 4.3 2
 8 -3 -3 9.7 2
 -8 3 3 10.9 1.5
 -8 3 3 10.5 2.1
 7 -3 -3 34.3 4.2
 7 -3 -3 38.8 5.6
 7 -3 -3 35 4.1
 -7 3 3 38.4 3.4
 -7 3 3 45 3.3
 6 -3 -3 5.9 3.7
 6 -3 -3 11.8 6.1
 -6 3 3 4.4 2
 -6 3 3 7.8 1.6
 5 -3 -3 80.19 6
 5 -3 -3 75.69 5
 5 -3 -3 87.29 10.2
 -5 3 3 71.29 4.8
 -5 3 3 79.59 4.7
 -5 3 3 82.29 4.7
 4 -3 -3 482.05 21.8
 4 -3 -3 472.45 21.9
 4 -3 -3 447.86 23.8
 -4 3 3 407.06 21.2
 -4 3 3 392.46 20.7
 -4 3 3 445.46 20.9
 3 -3 -3 174.58 11
 3 -3 -3 192.58 9.5
 3 -3 -3 175.88 9.5
 -3 3 3 188.08 8.7
 -3 3 3 169.18 9.5
 -3 3 3 160.88 8.8
 2 -3 -3 124.59 7
 2 -3 -3 125.59 8.2
 -2 3 3 124.39 6.1
 -2 3 3 113.29 7.2
 1 -3 -3 47.6 3
 1 -3 -3 48.5 3.2
 1 -3 -3 51.29 4.3
 -1 3 3 50.19 2.8
 0 -3 -3 382.96 18.9
 0 3 3 405.56 19.3
 0 3 3 469.05 36.6
 -1 -3 -3 1377.76 65.99
 1 3 3 1476.45 77.69
 -2 -3 -3 1763.52 84.19
 2 3 3 1877.91 95.49
 -3 -3 -3 230.88 11.3
 -3 -3 -3 246.88 11.1
 -3 -3 -3 224.18 12.7
 3 3 3 255.37 33.5
 3 3 3 222.88 11.1
 -4 -3 -3 245.58 12.4
 -4 -3 -3 273.77 12.2
 4 3 3 247.78 12.2
 4 3 3 219.88 26.6
 -5 -3 -3 523.05 23.9
 -5 -3 -3 476.75 24.2
 -5 -3 -3 520.75 24
 5 3 3 577.14 59.99
 -6 -3 -3 803.72 37.9
 -6 -3 -3 784.72 38.1
 6 3 3 838.92 73.59
 6 3 3 846.82 38.7
 -7 -3 -3 90.79 5
 -7 -3 -3 80.09 5.2
 -7 -3 -3 86.29 5.8
 -7 -3 -3 88.19 4.9
 7 3 3 55.79 49
 7 3 3 82.89 5
 7 3 3 80.59 5.8
 7 3 3 83.19 5.5
 8 3 3 -65.89 48.7
 9 3 3 157.18 105.49
 -10 -3 -3 268.27 13.8
 10 3 3 292.37 13.9
 10 3 3 296.07 14.2
 10 3 3 295.87 14.5
 -11 -3 -3 24.9 1.8
 -11 -3 -3 24.8 2.6
 11 3 3 25.6 2.6
 11 3 3 27.1 2.4
 11 3 3 19.4 3
 9 -4 -3 -0.3 1
 -9 4 3 1.6 0.8
 -8 4 3 7 1.3
 7 -4 -3 44.1 6
 -7 4 3 45 3.2
 -7 4 3 44.5 4.2
 -7 4 3 41.5 4.4
 6 -4 -3 41.7 4.2
 6 -4 -3 37 9.8
 6 -4 -3 46 6.6
 -6 4 3 41.4 3.6
 -6 4 3 44 3.6
 5 -4 -3 -0.9 3.1
 5 -4 -3 -1.3 2
 5 -4 -3 -1.2 7.6
 -5 4 3 -0.4 1.1
 -5 4 3 -1 1.6
 -5 4 3 0.9 1.4
 4 -4 -3 3.7 4.7
 4 -4 -3 0.8 1.7
 4 -4 -3 0.5 3.3
 -4 4 3 -0.6 1.7
 -4 4 3 1.9 2.3
 -4 4 3 3.1 1
 3 -4 -3 53.89 4.5
 3 -4 -3 43.9 4.5
 3 -4 -3 50.59 6.6
 -3 4 3 53.69 3.2
 -3 4 3 55.09 3.5
 -3 4 3 49.2 4.6
 2 -4 -3 636.04 30.9
 2 -4 -3 645.24 29.5
 -2 4 3 585.54 28.7
 -2 4 3 597.64 29.2
 1 -4 -3 160.98 8.9
 1 -4 -3 167.68 10.2
 1 -4 -3 167.28 8.5
 -1 4 3 177.38 8.2
 -1 4 3 160.28 9.2
 0 -4 -3 3135.49 148.89
 0 4 3 3312.57 160.78
 -1 -4 -3 0.6 0.8
 -1 -4 -3 4.4 3
 1 4 3 1.5 0.8
 1 4 3 -1.7 27.9
 1 4 3 2.5 1.9
 -2 -4 -3 261.57 13.6
 -2 -4 -3 252.97 12.4
 2 4 3 268.97 12.8
 2 4 3 321.67 40.4
 2 4 3 250.47 12.4
 -3 -4 -3 862.41 38.7
 3 4 3 743.33 37.9
 3 4 3 886.81 55.79
 -4 -4 -3 658.93 29.8
 -4 -4 -3 607.84 29.9
 4 4 3 682.33 51.99
 -5 -4 -3 0.1 0.8
 -5 -4 -3 0.3 1.2
 -5 -4 -3 0.6 1.5
 5 4 3 -10.1 31.8
 -6 -4 -3 8.7 1.3
 -6 -4 -3 5.3 1.2
 -6 -4 -3 6.1 1.8
 6 4 3 8.2 2.1
 6 4 3 9 1.9
 6 4 3 32.2 29.3
 -7 -4 -3 564.84 26.2
 -7 -4 -3 602.74 26
 -7 -4 -3 515.35 25.9
 -7 -4 -3 549.54 26.4
 7 4 3 549.45 26
 7 4 3 620.04 79.49
 7 4 3 535.75 26.1
 7 4 3 527.25 26.4
 -8 -4 -3 48.5 4.7
 -8 -4 -3 46.5 3.5
 -8 -4 -3 44.2 3.4
 8 4 3 47 4.6
 8 4 3 44.6 4.1
 8 4 3 44.3 3.8
 8 4 3 -13.4 59.89
 -9 -4 -3 90.49 5.3
 -9 -4 -3 86.19 5.1
 9 4 3 87.69 5.2
 9 4 3 87.99 5.9
 9 4 3 93.19 5.7
 9 4 3 194.28 97.59
 -10 -4 -3 31.6 3.4
 -10 -4 -3 28.6 4.2
 -10 -4 -3 31.3 2.6
 10 4 3 30.7 2.8
 10 4 3 33.2 3.2
 10 4 3 31.8 3.6
 -11 -4 -3 -1.3 1.2
 -11 -4 -3 3.9 1.7
 11 4 3 0.2 1.2
 11 4 3 0.8 1.4
 11 4 3 -2.3 1.4
 -8 5 3 32 2.5
 7 -5 -3 10.8 2.3
 -7 5 3 15.8 2.1
 6 -5 -3 111.29 8.5
 6 -5 -3 91.39 6.3
 -6 5 3 90.89 5.5
 -6 5 3 100.09 5.4
 5 -5 -3 71.59 13.8
 5 -5 -3 92.09 7.8
 5 -5 -3 85.49 6.1
 -5 5 3 78.49 5
 -5 5 3 87.59 4.9
 4 -5 -3 148.69 8.4
 4 -5 -3 141.29 15.3
 4 -5 -3 153.28 9.7
 -4 5 3 148.89 8.1
 -4 5 3 165.98 8.2
 -4 5 3 163.58 8
 3 -5 -3 66.09 8.8
 3 -5 -3 64.69 6
 -3 5 3 68.99 5.1
 -3 5 3 76.79 4.2
 -3 5 3 63.19 4.4
 -3 5 3 75.29 4.2
 2 -5 -3 312.67 16
 2 -5 -3 300.87 15.9
 -2 5 3 313.77 15.7
 -2 5 3 310.67 15
 -2 5 3 328.87 15
 1 -5 -3 166.18 8.5
 1 -5 -3 157.88 10.7
 1 -5 -3 162.38 9.1
 -1 5 3 159.88 8.2
 -1 5 3 167.88 8.1
 0 -5 -3 127.49 7.6
 0 -5 -3 135.59 7.1
 0 5 3 131.69 22.9
 0 5 3 138.99 8
 -1 -5 -3 517.65 24.5
 1 5 3 522.15 24.8
 -2 -5 -3 56.89 3.9
 2 5 3 65.49 21.4
 2 5 3 73.59 5.2
 2 5 3 67.59 3.9
 3 5 3 2494.75 135.89
 -4 -5 -3 122.79 6.1
 -4 -5 -3 102.79 6.1
 4 5 3 182.78 35.1
 -5 -5 -3 46.4 3.5
 -5 -5 -3 48.2 3.2
 -5 -5 -3 46.1 3.2
 5 5 3 33.6 28.5
 -6 -5 -3 21.8 2.8
 -6 -5 -3 17.4 3
 -6 -5 -3 23.6 2.3
 6 5 3 18.5 2.5
 6 5 3 16.8 2.2
 6 5 3 7.9 28.8
 -7 -5 -3 121.99 7.3
 -7 -5 -3 124.19 7
 -7 -5 -3 139.49 6.8
 -7 -5 -3 129.39 6.6
 7 5 3 118.69 7
 7 5 3 111.29 7.2
 7 5 3 72.89 47.4
 7 5 3 125.79 6.8
 -8 -5 -3 54.69 4.8
 -8 -5 -3 53.39 3.6
 8 5 3 49 4.8
 8 5 3 45.5 3.8
 8 5 3 -7.2 47.6
 8 5 3 52.79 4.3
 -9 -5 -3 -1.4 1.7
 9 5 3 -118.39 82.09
 -10 -5 -3 1.1 2.5
 -10 -5 -3 -1.5 2.1
 -10 -5 -3 -0.2 1.1
 10 5 3 0.5 1.1
 10 5 3 0.8 1.5
 10 5 3 1 1.7
 -11 -5 -3 34.8 2.7
 11 5 3 45.8 3.1
 11 5 3 38.1 3.4
 11 5 3 44.7 4
 11 5 3 41.8 2.7
 8 -6 -3 -0.4 1
 7 -6 -3 9.5 2.8
 7 -6 -3 2.8 1.8
 -7 6 3 5.1 1.2
 6 -6 -3 24.9 2.9
 -6 6 3 23 2.6
 5 -6 -3 16.8 2.7
 -5 6 3 17.3 3
 -5 6 3 19.7 2.4
 -5 6 3 13.3 2
 4 -6 -3 7.6 2.3
 4 -6 -3 17.9 6.1
 -4 6 3 10.4 2.9
 -4 6 3 7.3 1.6
 3 -6 -3 14.2 3.4
 3 -6 -3 11.3 2
 -3 6 3 16.2 2.3
 -3 6 3 13.8 2.1
 2 -6 -3 16.1 2.1
 2 -6 -3 15.8 3
 2 -6 -3 18.4 4.5
 -2 6 3 17.4 2
 -2 6 3 21 2.3
 -2 6 3 19 2.1
 -2 6 3 15.2 2.8
 1 -6 -3 110.29 7.1
 1 -6 -3 112.19 6.3
 1 -6 -3 113.99 6.2
 -1 6 3 109.39 6.9
 -1 6 3 110.69 5.9
 -1 6 3 110.99 5.8
 0 -6 -3 31.8 3.5
 0 -6 -3 25.2 3
 0 -6 -3 26.6 2.6
 0 6 3 15.2 25.1
 0 6 3 21 2.5
 0 6 3 25.2 2.3
 0 6 3 31.9 4.4
 -1 -6 -3 61.29 4
 1 6 3 96.49 29.7
 1 6 3 70.09 5.5
 -2 -6 -3 129.39 7
 2 6 3 135.79 26.5
 2 6 3 136.29 7.7
 -3 -6 -3 16.3 2.4
 -3 -6 -3 19.1 2.3
 3 6 3 35.5 24.1
 -4 -6 -3 869.91 41.2
 4 6 3 931.21 65.79
 -5 -6 -3 168.08 8
 -5 -6 -3 156.88 8.2
 5 6 3 217.68 35.1
 5 6 3 132.99 9.9
 -6 -6 -3 39.6 3.4
 -6 -6 -3 50.89 5.2
 -6 -6 -3 49.6 3.2
 -6 -6 -3 44.9 3.2
 6 6 3 40.5 3.3
 6 6 3 40 4
 6 6 3 43 4.4
 6 6 3 24.6 37.1
 -7 -6 -3 127.19 6.4
 -7 -6 -3 117.39 7
 -7 -6 -3 129.59 6.6
 -7 -6 -3 121.29 6.9
 7 6 3 107.19 7.5
 7 6 3 118.29 6.5
 7 6 3 117.89 6.9
 7 6 3 71.49 34.7
 -8 -6 -3 6.1 2.2
 -8 -6 -3 6.4 1.5
 -8 -6 -3 5.4 1.7
 8 6 3 4.5 1.9
 8 6 3 5.5 2.3
 8 6 3 2.2 1.4
 -9 -6 -3 30.7 4
 -9 -6 -3 26.5 3
 9 6 3 30 4
 9 6 3 28.8 70.39
 -10 -6 -3 0.9 1.4
 -10 -6 -3 2.6 1.2
 10 6 3 4 1.5
 10 6 3 1.3 1.1
 10 6 3 1.8 1.6
 -11 -6 -3 0.3 0.9
 11 6 3 0.7 0.8
 11 6 3 -0.9 1.2
 11 6 3 1.9 1.2
 11 6 3 0.5 1.4
 7 -7 -3 52.99 4.8
 -6 7 3 12.3 1.4
 -5 7 3 42.8 4.4
 -5 7 3 54.69 5
 4 -7 -3 389.66 20.1
 4 -7 -3 425.36 21.9
 -4 7 3 418.26 20.7
 -4 7 3 419.96 19.6
 3 -7 -3 190.08 9.8
 3 -7 -3 198.98 13
 -3 7 3 196.28 9.8
 -3 7 3 189.78 11
 2 -7 -3 5.9 3
 2 -7 -3 5 1.8
 -2 7 3 6.9 1.7
 -2 7 3 7.8 2.7
 1 -7 -3 12.4 1.9
 1 -7 -3 13.6 2.6
 -1 7 3 5.5 2.8
 -1 7 3 10.9 2.8
 -1 7 3 11.2 1.9
 0 -7 -3 8.1 1.8
 0 7 3 -27.6 49.99
 0 7 3 7.1 2.6
 -1 -7 -3 9.4 1.8
 -1 -7 -3 13.6 2.2
 1 7 3 12.4 2.8
 1 7 3 -0.2 27.5
 2 7 3 16.5 25.7
 -3 -7 -3 57.39 3.7
 -3 -7 -3 56.09 3.8
 3 7 3 47.1 26.2
 -4 -7 -3 39.2 3.1
 -4 -7 -3 39.8 3.2
 4 7 3 40.6 28.5
 4 7 3 44.5 3.5
 -5 -7 -3 64.49 4.1
 -5 -7 -3 64.99 4.3
 5 7 3 37.8 30.8
 5 7 3 61.09 4
 -6 -7 -3 18.4 2.8
 -6 -7 -3 23.2 2.6
 -6 -7 -3 21.2 2.4
 6 7 3 19.3 2.5
 6 7 3 19.8 2.8
 6 7 3 26.4 45.4
 6 7 3 17.3 2.4
 -7 -7 -3 409.16 18.3
 -7 -7 -3 372.06 18.1
 -7 -7 -3 386.46 18.7
 7 7 3 374.26 18.1
 7 7 3 364.76 18.8
 7 7 3 369.66 18.7
 7 7 3 299.07 47
 -8 -7 -3 4.4 1.4
 -8 -7 -3 4 1.7
 8 7 3 27.7 64.09
 8 7 3 4.6 1.8
 8 7 3 3.9 1.4
 8 7 3 4.6 2.2
 -9 -7 -3 -0.6 1.4
 -9 -7 -3 -0.1 1.2
 9 7 3 -109.09 76.59
 9 7 3 0.2 1.2
 9 7 3 -4.4 2
 9 7 3 0.6 1.9
 9 7 3 0.7 1.6
 -10 -7 -3 6.4 1.5
 -10 -7 -3 6.7 1.3
 10 7 3 4.3 1.8
 10 7 3 5.4 1.2
 10 7 3 5.6 1.8
 10 7 3 7.6 1.6
 -11 -7 -3 3 0.9
 11 7 3 3.8 1.3
 11 7 3 5.7 1.2
 11 7 3 3.3 0.8
 11 7 3 1 1.2
 7 -8 -3 3 1.1
 6 -8 -3 17.8 2.4
 5 -8 -3 25.7 3.5
 -5 8 3 24.5 2.4
 3 -8 -3 109.29 6.3
 3 -8 -3 116.99 9.1
 -3 8 3 115.19 8
 -3 8 3 111.49 6.1
 2 -8 -3 41.4 6.6
 -2 8 3 49.2 5.5
 1 -8 -3 100.49 5.9
 1 -8 -3 101.19 5.9
 -1 8 3 108.69 7.5
 -1 8 3 100.39 6.5
 -1 8 3 104.29 7
 -1 8 3 102.69 5.7
 0 -8 -3 85.69 5
 0 -8 -3 79.29 4.9
 0 -8 -3 86.99 5.4
 0 8 3 73.09 6.1
 0 8 3 74.19 5.2
 -1 -8 -3 21.9 2.9
 -1 -8 -3 21.5 2.9
 1 8 3 19.5 3.2
 1 8 3 22.7 3.1
 1 8 3 19.5 3.4
 1 8 3 -3.3 30.8
 -2 -8 -3 1.3 1.6
 -2 -8 -3 1.7 1.7
 2 8 3 6.5 28.6
 2 8 3 -0.7 2.4
 2 8 3 -1.4 2.1
 -3 -8 -3 2.3 1.2
 -3 -8 -3 2.2 1.5
 3 8 3 12.1 28.7
 3 8 3 -0.5 1.8
 -4 -8 -3 34.8 2.8
 -4 -8 -3 31.4 3.1
 -4 -8 -3 32.5 3.2
 4 8 3 32.3 28.2
 4 8 3 26.5 4
 4 8 3 31.5 2.8
 4 8 3 30.8 3.8
 -5 -8 -3 689.03 33.6
 -5 -8 -3 740.13 33.4
 -5 -8 -3 707.03 33.9
 5 8 3 732.13 35.6
 5 8 3 696.93 33.4
 5 8 3 689.03 33.8
 5 8 3 740.63 33.7
 5 8 3 848.02 102.99
 -6 -8 -3 213.78 11.4
 -6 -8 -3 232.28 12.5
 -6 -8 -3 238.88 11.6
 6 8 3 180.98 44.3
 6 8 3 206.48 12.7
 6 8 3 244.88 12
 -7 -8 -3 59.59 5.2
 -7 -8 -3 68.79 4.6
 -7 -8 -3 73.89 4.3
 7 8 3 94.39 50.39
 7 8 3 65.39 5.3
 7 8 3 74.49 5.2
 7 8 3 69.09 4.4
 7 8 3 70.49 5
 -8 -8 -3 40.4 3.1
 -8 -8 -3 35.8 3.5
 -8 -8 -3 44.1 4.2
 8 8 3 42 3.8
 8 8 3 38.7 3.2
 8 8 3 33.4 4.1
 8 8 3 75.39 67.79
 8 8 3 36.5 4.4
 -9 -8 -3 9.9 2
 -9 -8 -3 10 1.5
 9 8 3 10.9 2.2
 9 8 3 11.5 2
 9 8 3 8.6 1.4
 -10 -8 -3 8.1 1.3
 -10 -8 -3 7 1.4
 10 8 3 6 2.1
 10 8 3 8.5 1.9
 10 8 3 8.3 1.3
 -11 -8 -3 0.3 0.7
 11 8 3 0.2 1.3
 11 8 3 -0.3 1.2
 11 8 3 0 1
 -4 9 3 6.5 2.6
 3 -9 -3 67.99 5.7
 -3 9 3 73.29 6.1
 -3 9 3 88.29 8.7
 2 -9 -3 51.59 6.8
 2 -9 -3 32.5 3.5
 -2 9 3 44.9 5.9
 -2 9 3 37 4
 -2 9 3 39.9 5.1
 1 -9 -3 39.6 3.5
 1 -9 -3 33.4 4
 -1 9 3 35.3 5.7
 -1 9 3 32.1 5
 -1 9 3 33.1 4
 0 -9 -3 110.79 6.4
 0 9 3 109.79 7.9
 0 9 3 120.69 9.7
 0 9 3 110.99 6.6
 -1 -9 -3 13.1 2.1
 -1 -9 -3 10 1.9
 1 9 3 10.6 2
 1 9 3 10.1 3.1
 1 9 3 23.4 37.3
 1 9 3 8.9 3
 -2 -9 -3 45.1 3.8
 -2 -9 -3 37.5 3.5
 -2 -9 -3 38.4 3.6
 2 9 3 38.6 47
 2 9 3 40.7 3.5
 2 9 3 45.9 5.3
 2 9 3 42.7 4.9
 -3 -9 -3 225.68 11.1
 -3 -9 -3 212.58 11.5
 -3 -9 -3 207.68 11.2
 3 9 3 233.98 11
 3 9 3 223.38 12
 3 9 3 222.08 11.4
 3 9 3 209.38 40
 -4 -9 -3 167.18 9.1
 -4 -9 -3 149.79 8.7
 -4 -9 -3 169.18 8.6
 4 9 3 154.88 36.4
 4 9 3 165.28 9.6
 4 9 3 174.38 8.5
 4 9 3 164.88 9.1
 -5 -9 -3 33.3 3.6
 -5 -9 -3 45.9 6.8
 5 9 3 44 32.8
 5 9 3 47.5 4.2
 -6 -9 -3 774.32 38.4
 -6 -9 -3 815.12 37.9
 6 9 3 788.72 38.3
 6 9 3 867.41 81.09
 6 9 3 854.91 38.1
 6 9 3 809.02 38
 -7 -9 -3 169.78 8.6
 -7 -9 -3 149.99 8.8
 7 9 3 175.78 9.1
 7 9 3 178.18 9
 7 9 3 162.78 8.6
 7 9 3 173.78 9.5
 7 9 3 168.58 10.1
 7 9 3 333.07 59.19
 -8 -9 -3 32.3 2.8
 -8 -9 -3 28 3.3
 8 9 3 -10.7 104.19
 8 9 3 36.6 3.6
 8 9 3 33.4 5.2
 8 9 3 38.5 4.5
 8 9 3 31.1 2.9
 8 9 3 34.4 3.7
 -9 -9 -3 2.6 1.3
 -9 -9 -3 2.7 1.7
 9 9 3 3.7 1.5
 9 9 3 1.4 1.7
 9 9 3 3.9 1.8
 9 9 3 1.9 1
 -10 -9 -3 18.1 2.1
 -10 -9 -3 14.1 1.9
 10 9 3 17.8 2.5
 10 9 3 17 1.5
 10 9 3 11.9 2.2
 10 9 3 18.5 2.5
 5 -10 -3 16.1 2
 -5 10 3 16.7 2
 -3 10 3 9.9 1.7
 2 -10 -3 9.5 1.9
 -2 10 3 14.5 2.2
 -2 10 3 14 3.3
 -2 10 3 14.4 2.7
 1 -10 -3 10.1 1.9
 1 -10 -3 9.5 4.6
 -1 10 3 10.5 2.1
 -1 10 3 8.7 2.9
 0 -10 -3 139.09 7.6
 0 -10 -3 139.49 7.6
 0 10 3 142.69 9.2
 0 10 3 149.39 7.8
 0 10 3 139.39 8.6
 -1 -10 -3 49 3.9
 1 10 3 49.9 4.1
 1 10 3 44.9 5.5
 1 10 3 18.1 51.59
 1 10 3 51.19 5.4
 -2 -10 -3 49.2 4.1
 -2 -10 -3 59.99 4.6
 2 10 3 60.39 4.2
 2 10 3 59.69 5.7
 2 10 3 8 44.5
 2 10 3 61.89 5.8
 -3 -10 -3 0.1 1.8
 -3 -10 -3 2 2.4
 3 10 3 -53.09 39.7
 3 10 3 3.1 2.9
 3 10 3 2.7 2.1
 3 10 3 3.2 1.7
 -4 -10 -3 214.58 11.4
 -4 -10 -3 227.88 12.1
 4 10 3 239.38 12.4
 4 10 3 223.48 11.3
 4 10 3 234.98 11.8
 -5 -10 -3 190.08 10.7
 -5 -10 -3 220.68 11.4
 -5 -10 -3 215.68 10.6
 5 10 3 205.68 11
 5 10 3 206.78 11.4
 5 10 3 220.78 10.5
 5 10 3 212.88 44.2
 -6 -10 -3 8.4 1.7
 -6 -10 -3 6.5 1.9
 6 10 3 10.6 1.6
 6 10 3 -12.4 43.8
 6 10 3 11.1 2.3
 6 10 3 11.3 2.5
 6 10 3 15.6 3.4
 -7 -10 -3 12.7 2.1
 -7 -10 -3 15.2 2.5
 7 10 3 15.7 2.2
 7 10 3 68.99 50.49
 7 10 3 21.6 2.8
 -8 -10 -3 7.4 2
 8 10 3 11.5 1.9
 8 10 3 10.7 2.9
 8 10 3 11 1.4
 8 10 3 15 2.3
 -9 -10 -3 6.7 1.3
 9 10 3 6.7 1.8
 9 10 3 5.3 1.3
 9 10 3 2.4 1.5
 -10 -10 -3 1.6 0.9
 -10 -10 -3 1.9 1
 10 10 3 4 1.4
 10 10 3 1.2 1
 -3 11 3 49.6 3.8
 2 -11 -3 137.99 7.1
 -2 11 3 125.19 10
 -2 11 3 155.68 8.7
 -2 11 3 146.99 7.5
 1 -11 -3 27.9 2.9
 -1 11 3 37.7 5.1
 -1 11 3 27.2 3.9
 -1 11 3 32.5 3.3
 0 -11 -3 -1.6 2.3
 0 11 3 0.6 2.1
 0 11 3 1.1 3
 -1 -11 -3 49 3.8
 -1 -11 -3 43.8 3.6
 1 11 3 47.1 4.9
 1 11 3 104.49 70.19
 1 11 3 49 3.8
 -2 -11 -3 14.1 2.1
 -2 -11 -3 16.4 2.2
 2 11 3 12.2 2.9
 2 11 3 15.1 3.4
 2 11 3 18.8 2.1
 2 11 3 116.09 55.89
 2 11 3 11.4 3.6
 -3 -11 -3 24.2 3.3
 -3 -11 -3 23.3 3
 3 11 3 25.2 2.9
 3 11 3 11.8 53.09
 3 11 3 20.2 3.7
 3 11 3 15.1 3
 -4 -11 -3 67.59 4.6
 -4 -11 -3 64.19 4.8
 4 11 3 69.39 4.4
 4 11 3 74.09 5.1
 4 11 3 69.39 5.8
 4 11 3 33.1 51.49
 4 11 3 71.19 6.2
 -5 -11 -3 10.7 1.8
 -5 -11 -3 17.3 2.3
 5 11 3 9.9 1.6
 5 11 3 16.4 3.5
 5 11 3 16.3 3.4
 5 11 3 -26.2 47
 5 11 3 18.9 3.9
 -6 -11 -3 40 3.4
 6 11 3 45.5 3.2
 6 11 3 44.5 4.2
 6 11 3 49.1 4.8
 6 11 3 157.18 58.99
 -7 -11 -3 0.8 1.3
 -7 -11 -3 0.6 2.1
 7 11 3 1.8 2.4
 7 11 3 3.4 1.8
 7 11 3 4.1 1.2
 7 11 3 2.1 1.6
 -8 -11 -3 25.6 2.5
 -8 -11 -3 20.9 2.7
 8 11 3 19.4 2.9
 8 11 3 33.9 4
 8 11 3 33.8 3.3
 8 11 3 28.5 2
 -9 -11 -3 -1.7 1.1
 -9 -11 -3 0.1 1.1
 9 11 3 -0.3 1
 9 11 3 3 1.8
 9 11 3 -0.7 1.7
 -10 -11 -3 0.3 0.9
 10 11 3 -0.8 1.1
 -3 12 3 12.2 1.5
 -3 12 3 8.4 2.1
 -2 12 3 2.2 2.4
 1 -12 -3 22.5 2.5
 -1 12 3 25.7 4.1
 -1 12 3 23.7 5.2
 -1 12 3 23.8 2.6
 0 -12 -3 0.6 1.3
 0 12 3 0.2 2
 0 12 3 1 1.4
 0 12 3 2.6 2.8
 -1 -12 -3 19.5 2.5
 1 12 3 15.6 1.9
 1 12 3 18.5 2.9
 -2 -12 -3 23.4 2.8
 -2 -12 -3 22 3.4
 2 12 3 19 3
 2 12 3 27.9 2.8
 -4 -12 -3 14.3 2.2
 -4 -12 -3 17.6 2.1
 4 12 3 16.2 3.1
 4 12 3 19.6 69.69
 4 12 3 16.7 3.2
 4 12 3 16 2.7
 4 12 3 20.4 2.4
 -5 -12 -3 126.89 7
 -5 -12 -3 131.29 8.5
 5 12 3 126.09 8.4
 5 12 3 123.49 7.6
 5 12 3 145.59 7.3
 5 12 3 132.49 6.8
 -6 -12 -3 1.4 1.4
 -6 -12 -3 2 1.7
 6 12 3 1.6 1.5
 6 12 3 2 1.1
 6 12 3 4.1 2.3
 -7 -12 -3 8.8 1.6
 -7 -12 -3 6.1 1.3
 7 12 3 7.3 1.8
 7 12 3 8 2.4
 7 12 3 10.2 1.3
 -8 -12 -3 0.8 1.5
 -8 -12 -3 -0.7 1.2
 8 12 3 1.4 1.5
 8 12 3 2.4 2.1
 -9 -12 -3 1.2 0.9
 9 12 3 1.8 1.1
 -1 13 3 45.3 4
 -1 13 3 34.2 2.6
 -1 13 3 44.3 2.9
 0 -13 -3 24.6 2.1
 0 13 3 25.6 2.9
 0 13 3 31.6 3.1
 -1 -13 -3 5.3 1.8
 1 13 3 10.3 4
 1 13 3 1.8 2.1
 1 13 3 6.8 1.8
 -2 -13 -3 20.4 2.5
 2 13 3 26.7 4.3
 2 13 3 17.3 2.5
 2 13 3 20.8 2.2
 -3 -13 -3 6.9 1.5
 -3 -13 -3 4 1.4
 3 13 3 4.6 3.4
 3 13 3 5.6 1.2
 3 13 3 6.1 2.2
 3 13 3 6.6 2.5
 -4 -13 -3 4.1 1.5
 -4 -13 -3 4 1.4
 4 13 3 1.1 2.3
 4 13 3 2.8 1.9
 4 13 3 7.8 3
 4 13 3 3.6 1.1
 -5 -13 -3 8.8 1.5
 -5 -13 -3 4.9 1.4
 5 13 3 9.8 3.3
 5 13 3 6.7 1.3
 5 13 3 8.7 3.8
 -6 -13 -3 11.6 1.7
 -6 -13 -3 11.5 1.9
 6 13 3 12.6 3
 6 13 3 11.1 1.5
 -7 -13 -3 31.7 2.3
 -7 -13 -3 22.3 2.2
 7 13 3 28.5 3.3
 -8 -13 -3 4.4 1.1
 8 13 3 4.5 1.8
 -1 -14 -3 49.8 2.8
 1 14 3 61.39 3.8
 1 14 3 58.49 3.9
 1 14 3 49 3
 -2 -14 -3 31 2.2
 2 14 3 30.3 2.7
 2 14 3 32.1 2.1
 2 14 3 36.9 3.6
 -3 -14 -3 10.5 1.3
 3 14 3 10 2
 3 14 3 10.7 1.4
 3 14 3 7.7 1.6
 -4 -14 -3 0.5 1
 4 14 3 0.4 0.7
 4 14 3 2.1 1.8
 4 14 3 1.6 1.6
 4 14 3 -0.2 1.4
 -5 -14 -3 3.7 1
 5 14 3 3.6 1.7
 5 14 3 2.2 1.2
 -6 -14 -3 0.9 0.9
 6 14 3 0 1.7
 4 14 -4 73.59 4
 4 14 -4 61.99 3.7
 4 14 -4 69.79 4
 -4 -14 4 72.09 3.9
 3 14 -4 5 1.9
 3 14 -4 2.2 0.7
 -3 -14 4 3.5 1.2
 2 14 -4 0.5 0.9
 2 14 -4 0.6 1.8
 -2 -14 4 0.7 0.9
 -2 -14 4 1.2 0.9
 7 13 -4 20.5 2.7
 7 13 -4 16.9 1.9
 6 13 -4 -0.1 1
 6 13 -4 -0.7 1.6
 -6 -13 4 -1.4 1.3
 5 13 -4 4 2.1
 5 13 -4 7.5 1.8
 -5 -13 4 5.9 1.4
 4 13 -4 38.8 5.2
 4 13 -4 47.9 5.3
 4 13 -4 37 3.2
 -4 -13 4 42.5 3.4
 3 13 -4 80.69 5.3
 3 13 -4 80.69 5.2
 3 13 -4 93.99 6.2
 -3 -13 4 85.59 5.1
 2 13 -4 3.5 3.4
 -2 -13 4 3.1 1.3
 -2 -13 4 2.4 1.4
 1 13 -4 18 2.3
 1 13 -4 21.9 3.4
 1 13 -4 21.2 3.4
 -1 -13 4 18.5 2.4
 -1 -13 4 15.9 2.4
 0 13 -4 1.8 1.6
 0 13 -4 3.4 1.8
 0 13 -4 -1.6 1.5
 0 -13 4 1.9 1.2
 0 -13 4 2 1.1
 -1 13 -4 2.9 2.1
 1 -13 4 1.6 1
 1 -13 4 2.7 1
 8 12 -4 3.3 1
 8 12 -4 2.3 1.6
 7 12 -4 3.4 2.1
 7 12 -4 6 1.8
 -7 -12 4 4.4 1.4
 6 12 -4 23.9 2.7
 6 12 -4 18.7 2.9
 5 12 -4 37.2 4.2
 5 12 -4 38.7 3.2
 5 12 -4 31.7 4.2
 -5 -12 4 32.6 3.2
 4 12 -4 2.6 1.4
 4 12 -4 2.2 2.5
 4 12 -4 1.5 2.3
 -4 -12 4 1.4 1.6
 3 12 -4 6.1 2.4
 3 12 -4 6.7 2.4
 3 12 -4 6.7 1.5
 3 12 -4 9.2 2.2
 -3 -12 4 6.5 2
 2 12 -4 6.2 2.3
 2 12 -4 7.2 1.6
 2 12 -4 9.2 2.4
 2 12 -4 7.6 2.2
 2 12 -4 11.5 2.3
 -2 -12 4 12.1 3.4
 1 12 -4 7 2.1
 1 12 -4 5.5 1.9
 1 12 -4 4.9 1.4
 1 12 -4 7.9 2.3
 -1 -12 4 9.3 2
 -1 -12 4 9.5 1.7
 0 12 -4 35.5 4.1
 0 12 -4 39.1 4.2
 0 12 -4 36 4
 0 -12 4 49.3 5.3
 0 -12 4 38.4 3.2
 -1 12 -4 338.17 15.9
 -1 12 -4 298.37 15.3
 1 -12 4 318.67 15.1
 1 -12 4 271.67 14.6
 -2 12 -4 9.3 2
 2 -12 4 6.3 1.3
 2 -12 4 7.2 1.2
 -3 12 -4 2 1.9
 3 -12 4 0.7 1.1
 6 11 -4 57.69 4.1
 6 11 -4 53.19 6.6
 6 11 -4 57.59 5.2
 5 11 -4 5.5 2.9
 5 11 -4 9 1.7
 4 11 -4 9.5 3.2
 4 11 -4 10.7 2.1
 4 11 -4 14.3 3
 3 11 -4 11.1 2.4
 -3 -11 4 11.7 2.2
 2 11 -4 -2 3.9
 2 11 -4 -1.1 1.5
 -2 -11 4 -0.6 1.6
 1 11 -4 3.5 2.6
 1 11 -4 3.4 3.6
 1 11 -4 2.8 2.1
 1 11 -4 3.2 3.5
 -1 -11 4 3 1.7
 0 11 -4 89.69 6.3
 0 11 -4 93.99 5.6
 0 11 -4 86.69 4.8
 0 11 -4 97.99 6.7
 0 11 -4 92.19 6.5
 0 11 -4 104.49 7
 0 -11 4 100.19 5.9
 0 -11 4 107.59 5.9
 -1 11 -4 129.79 7.3
 -1 11 -4 138.69 8
 -1 11 -4 124.29 7.6
 -1 11 -4 108.89 6
 -1 11 -4 117.39 7.2
 1 -11 4 113.99 7
 1 -11 4 125.59 6.8
 -2 11 -4 14.5 1.6
 -2 11 -4 9.5 2.1
 2 -11 4 16.8 2.5
 -3 11 -4 4.3 2.3
 -3 11 -4 1.3 1.1
 3 -11 4 0.2 1.6
 3 -11 4 1.4 2.7
 3 -11 4 2.3 1.4
 -4 11 -4 6.3 1.6
 4 -11 4 6.2 1.1
 4 -11 4 5.5 1.3
 9 10 -4 18 1.9
 -9 -10 4 15.5 1.8
 8 10 -4 27.2 4.6
 8 10 -4 39.3 3
 7 10 -4 38.3 3.6
 7 10 -4 37.3 3.4
 6 10 -4 75.59 7.7
 6 10 -4 85.49 5.8
 6 10 -4 73.39 5.6
 5 10 -4 25.5 4.1
 5 10 -4 38.5 3.7
 5 10 -4 32.7 5
 4 10 -4 9.1 3.1
 4 10 -4 20.9 5.3
 4 10 -4 12.6 2.2
 3 10 -4 111.29 7.7
 3 10 -4 121.29 7.6
 3 10 -4 117.29 6.7
 3 10 -4 114.39 8.3
 -3 -10 4 119.59 6.5
 2 10 -4 77.79 5
 2 10 -4 70.39 5.9
 2 10 -4 77.49 6.5
 2 10 -4 74.39 6.2
 2 10 -4 71.89 6.4
 -2 -10 4 65.09 6.4
 -2 -10 4 86.19 5
 1 10 -4 5.6 2.7
 1 10 -4 6.9 1.9
 1 10 -4 8.3 1.4
 1 10 -4 3.6 2.9
 1 10 -4 3.8 2.5
 1 10 -4 8.3 3.1
 -1 -10 4 11.8 2.1
 0 10 -4 3.4 1.8
 0 10 -4 -1.5 3.3
 0 10 -4 2.6 2.4
 0 10 -4 3.9 1.1
 0 10 -4 -1.6 2.7
 0 10 -4 2.6 2.7
 0 -10 4 4.2 1.8
 0 -10 4 6 2
 -1 10 -4 13.7 1.6
 -1 10 -4 11.6 3
 1 -10 4 13.4 3
 1 -10 4 12.6 2.1
 1 -10 4 9.5 2
 -2 10 -4 8.6 2.9
 -2 10 -4 5.6 2.3
 -2 10 -4 4.9 3
 -2 10 -4 6.6 1.3
 2 -10 4 9.5 2
 2 -10 4 8.3 1.8
 -3 10 -4 -1.4 2
 -3 10 -4 1.7 1.2
 -3 10 -4 5.1 2.4
 -3 10 -4 1.5 3.3
 3 -10 4 1.9 1.5
 3 -10 4 2.3 1.8
 -4 10 -4 36.3 3.2
 4 -10 4 44 3.5
 4 -10 4 47.3 4.3
 4 -10 4 31.9 4.9
 -5 10 -4 6.1 1.7
 -5 10 -4 8 1
 5 -10 4 7.9 1.1
 5 -10 4 9.1 1.4
 10 9 -4 11.6 1.6
 10 9 -4 7.8 2.1
 -10 -9 4 7.8 1.2
 9 9 -4 9.4 2.9
 9 9 -4 10 2
 7 9 -4 0.9 2.2
 7 9 -4 0.8 1.7
 7 9 -4 -3 2.8
 6 9 -4 106.09 6.5
 6 9 -4 121.79 10.1
 6 9 -4 120.79 6.6
 6 9 -4 92.79 7.7
 5 9 -4 169.58 8.9
 5 9 -4 163.08 8.9
 5 9 -4 166.68 10
 5 9 -4 159.68 10.3
 -5 -9 4 155.78 8.3
 4 9 -4 23.4 5.3
 4 9 -4 25.4 2.8
 4 9 -4 22.8 3.8
 4 9 -4 15.9 4.2
 -4 -9 4 30.9 2.5
 3 9 -4 29.4 6
 3 9 -4 27.6 3.4
 2 9 -4 9.5 2.8
 2 9 -4 8.5 3.9
 2 9 -4 11.3 4.5
 2 9 -4 3.7 3.6
 -2 -9 4 11.3 1.9
 1 9 -4 28 28.4
 1 9 -4 25.8 3.5
 -1 -9 4 30.1 4.1
 0 9 -4 86.39 38
 0 9 -4 46.1 6.1
 0 9 -4 44.7 3.9
 0 9 -4 40 4.8
 0 9 -4 40.9 5.1
 0 9 -4 48.6 3.2
 0 9 -4 36.6 5.3
 0 -9 4 45.7 4
 0 -9 4 48.4 3.8
 -1 9 -4 287.87 13.7
 -1 9 -4 276.07 14
 -1 9 -4 283.47 14.8
 -1 9 -4 286.67 15
 -1 9 -4 279.57 15.2
 -1 9 -4 357.36 52.89
 -1 9 -4 279.57 14.5
 1 -9 4 290.87 18
 1 -9 4 285.97 14.2
 1 -9 4 274.17 14.4
 -2 9 -4 31.6 50.89
 -2 9 -4 11.7 5.5
 -2 9 -4 15.2 3.2
 -2 9 -4 13.2 1.7
 -2 9 -4 15.2 2.9
 2 -9 4 16.6 2.4
 2 -9 4 16.2 2.5
 2 -9 4 11.9 4.3
 2 -9 4 11.8 2.1
 -3 9 -4 6.6 2.5
 -3 9 -4 7.5 4
 -3 9 -4 8.2 3.3
 -3 9 -4 6.8 3.2
 3 -9 4 6.7 1.8
 3 -9 4 4.2 2.8
 -4 9 -4 56.99 4.6
 -4 9 -4 57.99 5.4
 -4 9 -4 53.59 3.6
 -4 9 -4 64.49 5.8
 4 -9 4 58.59 4.5
 4 -9 4 50.49 4
 4 -9 4 53.79 5.1
 -5 9 -4 23.7 3.9
 -5 9 -4 32.9 2.7
 -5 9 -4 41.9 5.7
 5 -9 4 35.5 3.3
 5 -9 4 31.2 4.2
 -6 9 -4 2.9 1.4
 -6 9 -4 1.3 1.2
 -6 9 -4 0.6 0.9
 6 -9 4 0.9 1
 6 -9 4 0.9 1
 10 8 -4 0.4 1.1
 10 8 -4 4.6 2.1
 -10 -8 4 0.1 0.9
 9 8 -4 20 2.6
 9 8 -4 29.6 5.4
 -9 -8 4 22.5 2.4
 8 8 -4 49.2 3.9
 8 8 -4 43.3 3.8
 8 8 -4 45.2 7
 7 8 -4 6.7 3.9
 7 8 -4 5.2 1.9
 7 8 -4 6.6 2.2
 7 8 -4 5.2 3.2
 7 8 -4 11.4 3.8
 7 8 -4 5.5 2.2
 6 8 -4 52.59 4.2
 6 8 -4 47.2 4.5
 6 8 -4 41.4 6.1
 6 8 -4 52.59 8.1
 6 8 -4 52.79 4.5
 -6 -8 4 49 3.7
 5 8 -4 11.8 4.9
 5 8 -4 4.3 7.1
 -5 -8 4 16.8 2.9
 4 8 -4 159.68 8.6
 4 8 -4 147.19 11.4
 4 8 -4 165.28 8.5
 4 8 -4 164.78 10.1
 4 8 -4 160.18 9.4
 -4 -8 4 147.49 7.9
 3 8 -4 13.4 2.1
 3 8 -4 6 3.6
 3 8 -4 8.7 3.1
 3 8 -4 12.1 4.2
 3 8 -4 12 2.3
 -3 -8 4 14.6 1.8
 2 8 -4 220.88 11.8
 2 8 -4 227.78 10.9
 2 8 -4 221.58 12.3
 2 8 -4 208.48 12.3
 2 8 -4 224.38 11.7
 -2 -8 4 200.68 10.7
 1 8 -4 12 2.6
 1 8 -4 8.7 3.2
 1 8 -4 14.1 3.1
 1 8 -4 8.9 1.7
 1 8 -4 11.9 1.4
 1 8 -4 6.2 2.9
 1 8 -4 3.8 23.3
 -1 -8 4 13.3 2
 0 8 -4 1.6 1.3
 0 8 -4 1 2.3
 0 8 -4 -0.7 2.8
 0 8 -4 -1.7 2.3
 0 8 -4 1.6 1.6
 0 8 -4 -4 3
 0 8 -4 -13.3 29.4
 0 -8 4 3.9 1.8
 0 -8 4 2.1 1.7
 0 -8 4 3.5 1.2
 -1 8 -4 120.19 39.6
 -1 8 -4 84.99 5
 -1 8 -4 82.39 6.5
 -1 8 -4 84.89 6.9
 -1 8 -4 84.89 6.1
 -1 8 -4 80.99 5.3
 1 -8 4 89.49 9.6
 1 -8 4 88.89 5.5
 1 -8 4 92.29 5.5
 -2 8 -4 390.46 18.5
 -2 8 -4 395.56 19
 -2 8 -4 371.26 19.3
 -2 8 -4 317.57 55.29
 -2 8 -4 379.46 18.3
 -2 8 -4 401.96 19.4
 -2 8 -4 361.66 19.4
 2 -8 4 381.56 18.9
 2 -8 4 376.36 21.7
 2 -8 4 387.46 18.7
 2 -8 4 385.36 18.6
 -3 8 -4 1.5 2.8
 -3 8 -4 5.8 3.1
 -3 8 -4 -42 53.19
 -3 8 -4 5.4 2.5
 -3 8 -4 7.4 2.8
 3 -8 4 6.8 2.1
 3 -8 4 -0.4 3
 -4 8 -4 87.09 7.5
 -4 8 -4 77.39 5.6
 4 -8 4 91.49 6.6
 4 -8 4 68.39 11.9
 4 -8 4 97.49 5.4
 -5 8 -4 165.68 9.4
 -5 8 -4 164.78 9.1
 5 -8 4 168.68 9.2
 -6 8 -4 105.89 7.4
 -6 8 -4 129.09 8.2
 -7 8 -4 1.1 0.9
 -7 8 -4 1.4 1.5
 7 -8 4 1.7 1.3
 10 7 -4 1.4 1.2
 10 7 -4 3.5 2.5
 10 7 -4 1 1.2
 -10 -7 4 1.4 1
 9 7 -4 72.89 4.8
 9 7 -4 84.39 7.2
 9 7 -4 74.49 4.8
 -9 -7 4 82.89 4.6
 8 7 -4 3.6 2.4
 7 7 -4 148.29 10.2
 7 7 -4 137.99 7.8
 7 7 -4 133.09 7.9
 7 7 -4 146.69 10.5
 7 7 -4 124.99 10.8
 7 7 -4 160.68 9.7
 -7 -7 4 138.09 7.4
 6 7 -4 1.2 2.9
 6 7 -4 -2.1 6.9
 6 7 -4 0 4.3
 5 7 -4 5.4 4.4
 5 7 -4 10.2 3.8
 5 7 -4 11.9 2.3
 5 7 -4 9.8 3.6
 5 7 -4 8.8 2.3
 5 7 -4 10.9 2.2
 -5 -7 4 10.9 1.6
 4 7 -4 185.68 9.7
 4 7 -4 188.98 10.7
 4 7 -4 174.58 12.3
 4 7 -4 181.08 11.9
 4 7 -4 200.38 10.7
 -4 -7 4 185.78 9.2
 3 7 -4 55.29 4.2
 3 7 -4 39 7.2
 3 7 -4 51.49 5.9
 3 7 -4 48.6 5.2
 -3 -7 4 56.89 3.1
 2 7 -4 58.19 5.7
 2 7 -4 63.29 4.2
 2 7 -4 70.29 5.5
 2 7 -4 61.99 4.5
 -2 -7 4 60.59 3.7
 1 7 -4 329.07 15.8
 1 7 -4 344.57 16
 1 7 -4 327.77 16.3
 1 7 -4 325.87 15.3
 1 7 -4 296.17 16.4
 -1 -7 4 282.97 16.6
 -1 -7 4 303.87 15.2
 0 7 -4 837.32 40.2
 0 7 -4 983.5 64.19
 0 7 -4 824.62 40
 0 7 -4 775.72 39.2
 0 -7 4 901.01 42.9
 -1 7 -4 6.9 2.3
 -1 7 -4 6.8 1.8
 -1 7 -4 -7 30.7
 -1 7 -4 5.1 1.4
 -1 7 -4 2.3 2.3
 -1 7 -4 0.2 3.3
 1 -7 4 2.4 1.6
 1 -7 4 6.9 2.6
 -2 7 -4 7.5 2.6
 -2 7 -4 23.9 36.5
 -2 7 -4 5.1 1.9
 -2 7 -4 6.5 1.6
 2 -7 4 6.6 1.5
 2 -7 4 6.2 1.9
 -3 7 -4 11.9 3
 -3 7 -4 44.8 46.1
 -3 7 -4 17.6 2.7
 3 -7 4 16.6 2.3
 3 -7 4 11.6 3.8
 3 -7 4 12.1 2.1
 -4 7 -4 7.5 2.4
 -4 7 -4 2 2.8
 -4 7 -4 5.8 1.8
 4 -7 4 6.8 2
 4 -7 4 8 2
 4 -7 4 6 1.6
 -5 7 -4 38.4 4
 -5 7 -4 34.7 4.9
 -5 7 -4 23.2 4.8
 -5 7 -4 18.4 8.5
 5 -7 4 29.9 4
 5 -7 4 31 3.1
 -6 7 -4 0.8 2.4
 -6 7 -4 1 1.4
 6 -7 4 -0.9 1.8
 6 -7 4 0.5 1.4
 -7 7 -4 5.9 2.4
 -7 7 -4 11.4 2.1
 7 -7 4 9.9 1.5
 7 -7 4 14.4 2.7
 10 6 -4 11 3.7
 10 6 -4 1.1 1.7
 10 6 -4 -0.6 2.2
 10 6 -4 3.6 3
 -10 -6 4 1 1.1
 9 6 -4 0.3 1.8
 9 6 -4 -0.6 2.6
 9 6 -4 0.5 1.3
 8 6 -4 146.59 10.3
 8 6 -4 146.89 8.1
 8 6 -4 161.98 10.3
 8 6 -4 142.49 8.2
 8 6 -4 172.38 9.9
 -8 -6 4 141.19 7.9
 7 6 -4 159.28 9.1
 7 6 -4 168.08 11.1
 7 6 -4 168.48 11.2
 7 6 -4 164.88 9
 7 6 -4 161.68 11
 7 6 -4 177.58 10.5
 -7 -6 4 176.78 8.6
 6 6 -4 177.78 9.6
 6 6 -4 181.58 11.7
 6 6 -4 183.88 11.3
 6 6 -4 179.48 10.9
 6 6 -4 174.28 11.3
 6 6 -4 175.18 9.5
 -6 -6 4 198.08 9
 5 6 -4 20.5 3.5
 5 6 -4 15.4 3.8
 5 6 -4 14 2.4
 5 6 -4 15.9 3.6
 5 6 -4 22.7 3.2
 5 6 -4 7.6 5.4
 5 6 -4 12.9 3.3
 -5 -6 4 16.8 1.7
 4 6 -4 58.09 6.5
 4 6 -4 51.59 5.4
 4 6 -4 55.79 4.1
 4 6 -4 54.29 6.1
 -4 -6 4 55.39 3.1
 -2 -6 4 182.88 8.9
 1 6 -4 66.29 16.9
 1 6 -4 46.2 4.5
 -1 -6 4 40.7 2.6
 0 6 -4 99.99 22.1
 0 6 -4 93.19 6.2
 0 -6 4 94.19 5.1
 0 -6 4 95.09 6.6
 -1 6 -4 34.5 24.8
 -2 6 -4 -0.5 2.1
 -2 6 -4 12 30.8
 2 -6 4 3.5 1.2
 2 -6 4 5.2 2.1
 -3 6 -4 464.75 85.69
 -3 6 -4 361.76 18.1
 -3 6 -4 358.76 17.4
 -3 6 -4 370.16 18
 3 -6 4 371.56 17.8
 3 -6 4 367.76 17.5
 3 -6 4 337.37 19.3
 3 -6 4 352.26 17.5
 -4 6 -4 122.19 8.5
 -4 6 -4 128.89 53.59
 -4 6 -4 158.68 9.5
 4 -6 4 124.29 7.5
 4 -6 4 153.08 11.8
 4 -6 4 143.69 9.9
 -5 6 -4 1.4 2.6
 -5 6 -4 7.1 2.1
 -5 6 -4 -1.2 7.3
 5 -6 4 2.9 1.9
 5 -6 4 1.2 3
 5 -6 4 -0.3 2.3
 5 -6 4 4.9 1.7
 -6 6 -4 2.4 1.7
 6 -6 4 5.6 2.2
 6 -6 4 5.6 3.4
 -7 6 -4 2.3 1.4
 7 -6 4 1 1.7
 7 -6 4 5.2 1.9
 7 -6 4 4.3 1.5
 -8 6 -4 0.7 1.2
 8 -6 4 0.5 1.1
 -11 -5 4 2.2 1
 10 5 -4 3 2.8
 10 5 -4 1.6 2.2
 -10 -5 4 -0.3 1
 9 5 -4 125.59 8.9
 9 5 -4 110.39 6.8
 9 5 -4 132.99 9.1
 9 5 -4 122.49 7
 -9 -5 4 136.29 7.6
 8 5 -4 4.7 1.8
 8 5 -4 5.8 3
 8 5 -4 3.5 2.1
 8 5 -4 2.9 3.1
 -8 -5 4 1.7 1.3
 7 5 -4 3.8 3.4
 7 5 -4 1.2 2.1
 7 5 -4 -0.2 3.2
 7 5 -4 0.2 3.1
 7 5 -4 -1.7 5.4
 7 5 -4 1.3 2.6
 -7 -5 4 -1.1 0.8
 6 5 -4 7.8 1.9
 6 5 -4 8.9 3.1
 6 5 -4 10.8 3
 6 5 -4 4.5 5.1
 6 5 -4 10 3.1
 6 5 -4 13.7 4
 6 5 -4 8 3
 -6 -5 4 8.8 1.5
 5 5 -4 5.2 2.6
 5 5 -4 1.3 1.9
 5 5 -4 -1.6 2.7
 5 5 -4 4.8 3.4
 5 5 -4 1.5 4.2
 5 5 -4 6.1 3
 5 5 -4 7.2 3.4
 4 5 -4 124.79 7.3
 -4 -5 4 131.09 6.2
 -3 -5 4 238.78 11.2
 -2 -5 4 244.68 11.5
 1 5 -4 52.09 12.5
 1 5 -4 39.7 3.9
 1 5 -4 34.1 3.1
 -1 -5 4 32.3 2.2
 0 5 -4 32.3 3.8
 0 5 -4 41.5 16.6
 0 -5 4 31.9 2.2
 0 -5 4 26.3 3.9
 -1 5 -4 341.07 37.4
 -1 5 -4 296.87 15.3
 1 -5 4 312.87 14.8
 1 -5 4 305.57 15.8
 -2 5 -4 13 26.8
 -3 5 -4 495.15 25
 -3 5 -4 559.24 65.59
 -3 5 -4 499.95 25.1
 3 -5 4 559.24 25.1
 -4 5 -4 -38.1 45
 -4 5 -4 2 2
 -4 5 -4 0 2.3
 4 -5 4 4.8 1.9
 4 -5 4 2.6 1.4
 4 -5 4 1.4 1.6
 4 -5 4 0.1 1.8
 -5 5 -4 29.4 4.5
 -5 5 -4 29.7 3.7
 5 -5 4 27.5 3.8
 5 -5 4 33.6 3.3
 5 -5 4 33.8 4.5
 5 -5 4 35.8 3.6
 -6 5 -4 3.4 2.1
 6 -5 4 2.7 1.7
 6 -5 4 -1.1 2.2
 6 -5 4 4.4 1.9
 -7 5 -4 8 1.8
 7 -5 4 13.4 2.7
 7 -5 4 9.1 1.8
 7 -5 4 11.2 2.4
 -8 5 -4 -0.4 1.6
 8 -5 4 0.5 2
 -9 5 -4 10.7 1.6
 -9 5 -4 10.9 1.5
 11 4 -4 59.89 5.5
 -11 -4 4 63.59 3.2
 10 4 -4 9.3 2.9
 10 4 -4 15.2 5.4
 -10 -4 4 10.3 1.4
 9 4 -4 24.8 2.9
 9 4 -4 15.2 3.2
 -9 -4 4 22.9 2.6
 -9 -4 4 13.3 2.7
 8 4 -4 5.5 3.3
 8 4 -4 8.6 3.3
 8 4 -4 8.5 1.9
 8 4 -4 14.2 3.4
 -8 -4 4 8.9 4.3
 -8 -4 4 7.6 1.5
 7 4 -4 3.9 2.3
 7 4 -4 2.2 3.4
 7 4 -4 3 2.6
 7 4 -4 -0.3 4.7
 6 4 -4 167.18 10.8
 6 4 -4 186.58 12.8
 6 4 -4 178.58 9.3
 6 4 -4 171.58 10.4
 6 4 -4 170.88 10.6
 6 4 -4 179.98 10
 6 4 -4 170.28 10.7
 -6 -4 4 178.18 8.6
 5 4 -4 426.06 23.2
 5 4 -4 470.15 22.3
 5 4 -4 390.76 20.8
 -5 -4 4 423.06 19.9
 4 4 -4 126.59 7.2
 -4 -4 4 124.99 6
 3 4 -4 40.7 3.6
 -3 -4 4 34.7 1.9
 -2 -4 4 31.3 1.7
 -1 -4 4 31 1.9
 0 4 -4 -1.3 12.1
 0 4 -4 4.6 2.1
 0 -4 4 -0.8 1.1
 -1 4 -4 5 2.3
 -1 4 -4 0.1 16.9
 1 -4 4 7.4 1
 1 -4 4 5.3 1.4
 -2 4 -4 189.68 32.7
 -2 4 -4 150.98 9.1
 2 -4 4 169.58 9.5
 2 -4 4 173.58 8.6
 2 -4 4 173.98 8.5
 -3 4 -4 6.2 26.2
 -3 4 -4 3.9 2
 3 -4 4 4.5 1.2
 3 -4 4 5.4 1.5
 -4 4 -4 -2.2 1.9
 -4 4 -4 -0.1 2.2
 4 -4 4 -1.8 1.4
 4 -4 4 2 1.8
 4 -4 4 -0.1 1.4
 -5 4 -4 18.3 2.6
 -5 4 -4 12.4 2.9
 5 -4 4 18.2 2.2
 5 -4 4 15.3 3.1
 5 -4 4 12.9 2
 5 -4 4 14.9 2
 -6 4 -4 -2.1 2.1
 6 -4 4 -2.7 2.2
 6 -4 4 -2.1 1.8
 6 -4 4 -1.8 1.6
 7 -4 4 152.68 13.5
 7 -4 4 137.09 8.1
 -8 4 -4 34.1 3.3
 8 -4 4 38.7 3.9
 8 -4 4 28.9 3.6
 -9 4 -4 37.1 2.7
 9 -4 4 35.8 3.2
 11 3 -4 18.4 2.7
 -11 -3 4 14.1 1.8
 -11 -3 4 19.9 1.4
 10 3 -4 75.39 5.4
 10 3 -4 78.79 10.4
 10 3 -4 49.99 7.4
 -10 -3 4 66.69 3.8
 -10 -3 4 54.09 4.5
 9 3 -4 209.78 10.5
 9 3 -4 218.08 12.9
 9 3 -4 213.48 12.7
 9 3 -4 224.08 12
 -9 -3 4 196.78 10.4
 -9 -3 4 191.18 11.3
 8 3 -4 176.08 9.1
 8 3 -4 184.68 11.4
 8 3 -4 162.98 10.5
 8 3 -4 174.68 11.4
 8 3 -4 185.88 10.9
 -8 -3 4 173.38 9
 -8 -3 4 166.58 8.9
 -8 -3 4 166.08 10.1
 7 3 -4 3.4 1.5
 7 3 -4 4.4 1.8
 7 3 -4 5.4 4.9
 7 3 -4 4.9 5
 -7 -3 4 1.8 1
 6 3 -4 55.69 6.2
 6 3 -4 46.4 5.5
 6 3 -4 28.9 13.5
 6 3 -4 50.59 4.9
 6 3 -4 47.7 5.8
 6 3 -4 63.99 7.5
 -6 -3 4 48.4 3.1
 -5 -3 4 192.78 9.3
 4 3 -4 230.98 11.9
 -4 -3 4 233.98 10.9
 3 3 -4 80.99 5.3
 -3 -3 4 86.59 4
 2 3 -4 192.78 9.7
 1 3 -4 163.78 7.6
 -1 -3 4 139.29 7
 0 3 -4 614.74 28.2
 0 -3 4 588.24 28.5
 -1 3 -4 3.6 13.7
 -2 3 -4 32.2 20.9
 -2 3 -4 1.9 2.1
 2 -3 4 5.3 1.3
 2 -3 4 3.6 1
 -3 3 -4 11.5 22.8
 -4 3 -4 39.1 3.9
 -4 3 -4 42.3 3.7
 4 -3 4 39.9 3.1
 4 -3 4 32.4 2.9
 4 -3 4 44.7 7
 -5 3 -4 289.37 15.9
 -5 3 -4 330.57 16.2
 -5 3 -4 330.37 15.9
 -5 3 -4 346.57 20.6
 5 -3 4 327.77 15.6
 5 -3 4 318.47 17.2
 5 -3 4 326.07 16.2
 5 -3 4 313.37 15.6
 5 -3 4 330.67 16
 -6 3 -4 4.5 2
 -6 3 -4 7.7 2.3
 6 -3 4 4.5 1.6
 -7 3 -4 0.3 2.2
 -7 3 -4 -0.2 2.1
 7 -3 4 1 1.7
 7 -3 4 -0.8 2.1
 7 -3 4 -0.4 2.1
 7 -3 4 -3.8 2.8
 -8 3 -4 230.48 11.8
 8 -3 4 226.78 12
 8 -3 4 236.58 12.2
 9 -3 4 32.5 3.3
 9 -3 4 23.3 3.7
 9 -3 4 37.3 4.2
 10 -3 4 6.1 1.3
 10 -3 4 7.1 1.1
 10 2 -4 -4.7 5
 -10 -2 4 -1 1.8
 -10 -2 4 1.2 1.6
 -10 -2 4 1.3 1.1
 9 2 -4 1.1 1.6
 9 2 -4 0.7 3.1
 9 2 -4 6 3.1
 9 2 -4 -0.4 2.8
 -9 -2 4 -0.1 2.4
 -9 -2 4 1.7 1.4
 -9 -2 4 0 1.2
 8 2 -4 21.9 3
 8 2 -4 19.1 3.8
 8 2 -4 12.5 3.6
 8 2 -4 21 1.9
 8 2 -4 54.19 35.8
 8 2 -4 17.4 3.6
 8 2 -4 14.9 3.5
 -8 -2 4 19.9 2.5
 -8 -2 4 16.7 2.5
 7 2 -4 1.9 1.1
 7 2 -4 1 4.4
 7 2 -4 1.3 2.1
 7 2 -4 -18.2 24.6
 -7 -2 4 1.2 1.3
 6 2 -4 60.69 6.4
 6 2 -4 53.39 3.5
 6 2 -4 51.59 4.8
 6 2 -4 51.69 6.1
 6 2 -4 56.59 6
 -6 -2 4 51.69 3.3
 5 2 -4 127.99 17.1
 5 2 -4 95.49 6.6
 -5 -2 4 103.09 5.2
 4 2 -4 22.4 9.5
 4 2 -4 18.9 2.7
 -4 -2 4 20.5 1.5
 3 2 -4 40.6 3.7
 -3 -2 4 41.5 2.2
 2 2 -4 556.24 26
 0 2 -4 1156.78 51.39
 0 2 -4 1059.19 51.29
 -1 2 -4 851.71 40.1
 -2 2 -4 194.78 9.9
 -2 2 -4 187.88 10
 2 -2 4 195.88 9.6
 2 -2 4 214.48 11.8
 -3 2 -4 65.99 5
 -3 2 -4 83.29 4.9
 3 -2 4 68.79 4.3
 3 -2 4 77.69 5.3
 -4 2 -4 8.9 4.1
 4 -2 4 4.6 1.3
 4 -2 4 4 1.1
 4 -2 4 5.8 1.3
 -5 2 -4 256.07 12.5
 5 -2 4 235.38 12.1
 5 -2 4 235.28 12.1
 5 -2 4 279.07 13.7
 5 -2 4 234.58 12.5
 -6 2 -4 79.99 5.9
 -6 2 -4 83.19 5.5
 -6 2 -4 83.29 4.5
 6 -2 4 75.89 5.6
 6 -2 4 75.99 6.9
 6 -2 4 87.09 4.8
 6 -2 4 77.59 4.8
 -7 2 -4 52.59 3.2
 -7 2 -4 46.8 4.6
 7 -2 4 48.8 4.6
 7 -2 4 49.99 3.7
 7 -2 4 44.9 6.4
 7 -2 4 42.6 5.4
 -8 2 -4 83.49 6.1
 -9 2 -4 6.6 1.8
 9 -2 4 4.1 1.8
 9 -2 4 6.7 1.8
 9 -2 4 3.6 1.8
 10 -2 4 5.5 1.3
 10 -2 4 2.6 1.1
 10 1 -4 -1.2 3.2
 -10 -1 4 0.9 1.1
 -10 -1 4 -2.1 1.6
 -10 -1 4 -1.2 1.3
 9 1 -4 175.68 9.9
 9 1 -4 160.78 11.2
 9 1 -4 177.18 12
 9 1 -4 169.28 8.2
 -9 -1 4 164.48 9.6
 -9 -1 4 191.48 9.5
 -9 -1 4 167.38 8.7
 8 1 -4 39.2 43.3
 8 1 -4 21.7 2.2
 8 1 -4 19.8 4.4
 8 1 -4 20.4 3.7
 8 1 -4 17.1 3.7
 8 1 -4 23.3 3.2
 -8 -1 4 16 2.2
 -8 -1 4 22.4 2.6
 7 1 -4 4.6 4.2
 7 1 -4 -22.7 30
 -7 -1 4 2.2 1.4
 -7 -1 4 3.7 1.6
 6 1 -4 33.6 4.1
 6 1 -4 55.09 25.4
 6 1 -4 39.3 5.8
 -6 -1 4 34 2.6
 5 1 -4 57.19 19.1
 5 1 -4 53.19 5.5
 -5 -1 4 48.3 3
 4 1 -4 13.2 2.3
 -4 -1 4 14.6 1.4
 3 1 -4 589.04 36.2
 3 1 -4 543.65 26
 3 1 -4 535.65 25.9
 2 1 -4 321.87 15.6
 2 1 -4 333.37 15.4
 1 1 -4 144.09 6.7
 -1 -1 4 123.99 6.4
 -1 -1 4 143.29 6.4
 0 1 -4 3231.28 151.08
 0 1 -4 3341.57 151.08
 -1 1 -4 320.87 16
 1 -1 4 334.07 15.5
 -2 1 -4 472.15 20.9
 -2 1 -4 407.36 21.6
 2 -1 4 441.16 20.9
 -3 1 -4 157.38 8.1
 -3 1 -4 142.89 9.6
 3 -1 4 147.19 7.6
 3 -1 4 158.78 8.3
 -4 1 -4 42.6 7.2
 -4 1 -4 24.8 3.3
 4 -1 4 26.1 2.5
 4 -1 4 25.1 3.5
 -5 1 -4 1.1 1.6
 -5 1 -4 7.3 6
 5 -1 4 0.4 1.6
 5 -1 4 0.4 1
 5 -1 4 1.3 1.2
 -6 1 -4 41.3 4.5
 -6 1 -4 38.2 2.9
 6 -1 4 38.1 4.9
 6 -1 4 40 3.9
 6 -1 4 37.9 3
 6 -1 4 41.3 3.1
 -7 1 -4 9.2 2.4
 -7 1 -4 6 2.2
 7 -1 4 3.4 3.6
 7 -1 4 7.5 2.7
 7 -1 4 10 3.8
 -8 1 -4 56.99 3.6
 8 -1 4 55.29 4.7
 8 -1 4 66.59 5.5
 8 -1 4 53.79 5.2
 -9 1 -4 22 3.4
 -9 1 -4 26.1 2.5
 9 -1 4 18.7 2.3
 9 -1 4 21.9 2.6
 9 -1 4 18.3 2.5
 -10 1 -4 2.1 1.4
 10 -1 4 -1.8 1.3
 10 -1 4 0.6 1.6
 10 0 -4 112.79 8
 -10 0 4 102.99 6.3
 -10 0 4 109.19 5.6
 -10 0 4 102.39 5.4
 9 0 -4 84.79 13.2
 9 0 -4 62.89 3.5
 9 0 -4 48.3 6.2
 9 0 -4 58.59 7.2
 -9 0 4 63.49 5.1
 -9 0 4 62.39 4
 -9 0 4 62.69 4
 8 0 -4 406.16 22
 8 0 -4 431.86 20.5
 8 0 -4 438.96 22
 8 0 -4 435.46 22.7
 8 0 -4 495.15 63.19
 8 0 -4 472.65 23
 -8 0 4 436.56 20.8
 -8 0 4 399.56 21
 -8 0 4 450.35 20.8
 7 0 -4 272.17 14.9
 7 0 -4 259.87 15.5
 7 0 -4 272.97 48.5
 7 0 -4 280.57 14.5
 -7 0 4 254.67 13.4
 -7 0 4 283.27 13.3
 6 0 -4 8.3 1.6
 6 0 -4 6.8 2.6
 6 0 -4 9.9 2.8
 6 0 -4 2.2 3.3
 6 0 -4 10.5 3.7
 5 0 -4 466.35 23.6
 5 0 -4 493.65 24.3
 4 0 -4 26.3 3.6
 4 0 -4 21 3.1
 -4 0 4 25 1.9
 3 0 -4 328.07 16.2
 3 0 -4 323.57 15.8
 2 0 -4 766.02 47.4
 2 0 -4 774.02 36.1
 1 0 -4 50.89 11.1
 1 0 -4 29.1 2.1
 1 0 -4 30.4 2.2
 -1 0 4 27.7 1.6
 0 0 -4 210.98 28.5
 0 0 -4 198.68 9.7
 0 0 -4 203.28 10
 0 0 4 207.98 9.5
 -1 0 -4 939.91 44
 -2 0 -4 305.17 13.7
 -2 0 -4 266.87 14.7
 -2 0 -4 320.27 14
 2 0 4 285.07 13.9
 2 0 4 273.87 13.7
 -3 0 -4 1192.68 56.49
 -4 0 -4 2 1.9
 -4 0 -4 3.2 4.3
 -4 0 -4 1.4 1
 4 0 4 0.9 1.1
 4 0 4 1.6 1
 4 0 4 -0.5 1.3
 -5 0 -4 536.65 25.5
 5 0 4 528.05 25
 5 0 4 545.05 25.3
 5 0 4 524.55 26
 -6 0 -4 35.8 3.8
 -6 0 -4 31.9 3.3
 6 0 4 47.5 4.1
 6 0 4 47.2 5.3
 6 0 4 34 4.6
 6 0 4 40.2 3.8
 -7 0 -4 1.9 2.1
 -7 0 -4 -1.5 1.3
 7 0 4 2.7 1.5
 7 0 4 0.4 2.3
 7 0 4 0.1 1.5
 7 0 4 2 1.9
 -8 0 -4 2.1 1.4
 -8 0 -4 -0.2 2.1
 8 0 4 4.6 2
 8 0 4 1.9 1.8
 8 0 4 1.9 1.9
 8 0 4 2.7 2.2
 -9 0 -4 4.6 1.2
 -9 0 -4 6.8 2.4
 9 0 4 4.2 1.8
 9 0 4 6.8 2
 9 0 4 2.1 1.8
 -10 0 -4 6.2 1.7
 10 0 4 6.9 2.3
 10 0 4 6.3 1.8
 10 0 4 12 2.9
 11 0 4 3.5 1.1
 11 0 4 2.6 1.1
 10 -1 -4 7.7 3.6
 9 -1 -4 -0.2 1
 9 -1 -4 -3.8 2.5
 -9 1 4 -0.9 2.1
 -9 1 4 1.7 1.2
 -9 1 4 0.8 1.2
 8 -1 -4 279.07 71.89
 8 -1 -4 222.58 11
 -8 1 4 195.58 10.5
 -8 1 4 212.28 11.8
 -8 1 4 217.48 12
 7 -1 -4 43.8 6.2
 7 -1 -4 56.89 49.5
 -7 1 4 41.6 3.6
 -7 1 4 44.5 3.7
 -7 1 4 45.4 3.7
 6 -1 -4 940.41 44.4
 6 -1 -4 913.31 45.6
 6 -1 -4 965.8 44.3
 6 -1 -4 892.31 43.9
 6 -1 -4 940.31 42.8
 6 -1 -4 894.41 43.8
 -6 1 4 894.21 42.9
 5 -1 -4 49.7 3.2
 5 -1 -4 43.7 6
 5 -1 -4 49 5.8
 -5 1 4 37.1 3.2
 4 -1 -4 1587.84 74.89
 3 -1 -4 85.89 8.3
 3 -1 -4 102.19 5.8
 -3 1 4 99.29 5
 2 -1 -4 196.08 10.7
 -2 1 4 212.18 10.1
 1 -1 -4 31 2.6
 1 -1 -4 30.5 2.2
 -1 1 4 27.5 1.7
 0 -1 -4 174.48 8.2
 0 -1 -4 170.58 8.7
 0 1 4 167.38 8.1
 -1 -1 -4 760.52 35.8
 -2 -1 -4 3.1 1.1
 -2 -1 -4 2 1.7
 2 1 4 2.2 0.7
 -3 -1 -4 415.96 18.2
 -3 -1 -4 377.06 18.4
 -3 -1 -4 374.76 19.7
 3 1 4 377.26 18.5
 3 1 4 385.06 18.2
 -4 -1 -4 343.77 15.9
 -4 -1 -4 370.46 19.1
 -4 -1 -4 327.47 16.3
 4 1 4 312.57 16.4
 4 1 4 324.97 16
 -5 -1 -4 589.04 27.7
 -5 -1 -4 600.84 27.4
 5 1 4 560.24 27.2
 5 1 4 586.24 28.1
 5 1 4 579.24 27.5
 -6 -1 -4 1.5 1.8
 -6 -1 -4 2.9 1.2
 -6 -1 -4 1.3 1.3
 6 1 4 2.3 1.2
 6 1 4 5.6 3.3
 6 1 4 3.1 1.6
 -7 -1 -4 26.5 2.7
 -7 -1 -4 21.2 2.5
 -7 -1 -4 22.7 3.9
 7 1 4 35.4 4.3
 7 1 4 21.4 4.5
 7 1 4 23.4 3.5
 7 1 4 25.6 2.7
 7 1 4 29.3 3.2
 -8 -1 -4 1.9 2.3
 -8 -1 -4 -0.9 1.4
 8 1 4 3 1.9
 8 1 4 1.5 2.2
 8 1 4 1.9 1.9
 8 1 4 -0.3 1.6
 -9 -1 -4 361.86 18.3
 -9 -1 -4 350.26 17.6
 9 1 4 407.56 18.6
 9 1 4 329.67 18.8
 9 1 4 380.16 17.8
 -10 -1 -4 17.8 3.1
 -10 -1 -4 17.9 2.1
 10 1 4 12.5 2.1
 10 1 4 19 2.5
 10 1 4 19.8 2.7
 11 1 4 0.9 1
 11 1 4 1.5 1.2
 11 1 4 2.1 1.1
 -10 2 4 3.2 0.8
 9 -2 -4 0.8 3.4
 9 -2 -4 -2 1.1
 -9 2 4 1.6 1
 -9 2 4 0.5 1.1
 -9 2 4 -1.1 1.6
 8 -2 -4 113.39 99.59
 -8 2 4 65.79 4.1
 -8 2 4 62.49 4.2
 -8 2 4 71.79 5.4
 7 -2 -4 1080.69 48.4
 7 -2 -4 1026.3 50.29
 7 -2 -4 1025.7 49.6
 -7 2 4 1018 48.3
 -7 2 4 1034.8 48.6
 6 -2 -4 194.18 13.9
 6 -2 -4 172.88 9.7
 6 -2 -4 190.08 11
 -6 2 4 189.78 9.5
 -6 2 4 191.78 9.7
 -6 2 4 181.38 9.6
 5 -2 -4 22.3 2.8
 5 -2 -4 24.4 3.9
 5 -2 -4 30.2 5.6
 -5 2 4 24.4 2.6
 -5 2 4 24.9 2.4
 4 -2 -4 128.99 8.8
 4 -2 -4 115.79 7
 -4 2 4 124.79 6.2
 -4 2 4 109.19 6.2
 3 -2 -4 293.07 14.5
 3 -2 -4 307.87 15.8
 -3 2 4 264.17 14.4
 -3 2 4 303.87 13.9
 2 -2 -4 72.69 4.8
 2 -2 -4 78.99 5.8
 -2 2 4 73.49 5.1
 -2 2 4 80.09 4.1
 1 -2 -4 294.57 13.9
 1 -2 -4 281.17 14.5
 0 -2 -4 1328.47 61.89
 -1 -2 -4 869.21 40.9
 -2 -2 -4 76.09 4.4
 -2 -2 -4 82.69 4.2
 2 2 4 88.69 28.5
 -3 -2 -4 118.79 6.5
 -3 -2 -4 120.29 8.1
 -3 -2 -4 130.59 6.3
 3 2 4 122.29 6.7
 3 2 4 125.99 6.3
 3 2 4 113.09 25.3
 -4 -2 -4 763.42 38.4
 4 2 4 807.52 69.59
 4 2 4 802.62 36.6
 4 2 4 781.02 37
 -5 -2 -4 12.6 2.2
 -5 -2 -4 9.6 1.3
 5 2 4 9.7 1.4
 5 2 4 11 1.5
 -6 -2 -4 42.9 3.5
 -6 -2 -4 48.6 4
 -6 -2 -4 53.09 3.2
 -6 -2 -4 49.3 3.4
 6 2 4 55.09 5.1
 6 2 4 48 4.3
 6 2 4 47.7 3.2
 6 2 4 39.4 5.1
 -7 -2 -4 3.7 2.2
 -7 -2 -4 6.6 1.7
 -7 -2 -4 5.7 1.5
 7 2 4 7.2 2.1
 7 2 4 7.9 2
 7 2 4 6.3 2.2
 -8 -2 -4 22.8 2.8
 8 2 4 27.4 3.6
 8 2 4 26.1 3.4
 8 2 4 25.3 4
 -9 -2 -4 79.09 5.8
 -9 -2 -4 85.29 7.6
 -10 -2 -4 9.8 3
 -10 -2 -4 5.5 1.2
 10 2 4 8.2 1.6
 10 2 4 10 1.7
 10 2 4 6.4 1.8
 11 2 4 31.2 2.4
 11 2 4 35.6 2.7
 11 2 4 29.6 3.2
 9 -3 -4 -2.2 1.1
 9 -3 -4 3.6 2.8
 -9 3 4 -2.5 1.8
 -9 3 4 -0.1 1.5
 8 -3 -4 10 3.3
 8 -3 -4 12.8 1.8
 -8 3 4 16.6 2.3
 7 -3 -4 -1.1 1.8
 -7 3 4 1.2 1.5
 6 -3 -4 63.59 9.4
 6 -3 -4 66.99 5.1
 6 -3 -4 81.89 6.8
 -6 3 4 79.99 4.7
 -6 3 4 73.49 4.9
 -6 3 4 73.49 4.8
 5 -3 -4 146.89 9.1
 5 -3 -4 138.99 7.9
 5 -3 -4 169.98 13.6
 -5 3 4 145.79 7.7
 -5 3 4 152.48 7.8
 -5 3 4 143.19 7.8
 4 -3 -4 243.18 15.5
 4 -3 -4 269.57 13.7
 4 -3 -4 246.68 12.5
 -4 3 4 248.48 13.5
 -4 3 4 241.78 12.3
 -4 3 4 271.17 12.4
 3 -3 -4 1166.58 52.99
 -3 3 4 1024.9 50.59
 2 -3 -4 1081.19 48.2
 -2 3 4 927.41 46.8
 1 -3 -4 58.89 5
 1 -3 -4 57.29 4.4
 -1 3 4 64.39 5
 -1 3 4 58.49 3.4
 0 -3 -4 433.66 20.1
 0 -3 -4 421.36 20.1
 0 -3 -4 429.26 21
 -1 -3 -4 112.69 5.8
 -1 -3 -4 108.29 5.8
 1 3 4 120.19 5.8
 -2 -3 -4 1320.27 62.59
 2 3 4 1365.76 79.89
 -3 -3 -4 201.98 9.4
 -3 -3 -4 189.08 9.5
 -3 -3 -4 184.78 11.1
 3 3 4 269.27 31.1
 3 3 4 183.48 9.4
 4 3 4 2397.66 139.39
 -5 -3 -4 317.47 14.3
 -5 -3 -4 274.67 14.5
 -5 -3 -4 297.37 14.3
 -6 -3 -4 54.59 3.5
 -6 -3 -4 51.89 4.3
 -6 -3 -4 49.5 4.2
 -6 -3 -4 55.99 3.4
 6 3 4 50.79 3.8
 6 3 4 14.6 38.9
 6 3 4 53.19 4.2
 -7 -3 -4 16.2 2
 -7 -3 -4 17.4 2.3
 -7 -3 -4 11.5 2.4
 7 3 4 9.3 2.3
 7 3 4 11.9 2.1
 -8 -3 -4 8.5 2.4
 -8 -3 -4 13.5 1.9
 8 3 4 10.1 2.1
 8 3 4 12.7 2.3
 8 3 4 12.2 2.4
 -9 -3 -4 3 1.4
 -9 -3 -4 3.7 1.8
 -9 -3 -4 10.1 4.7
 9 3 4 7.7 2.4
 9 3 4 3.1 2.5
 9 3 4 6.4 2.2
 -10 -3 -4 1.9 2.7
 -10 -3 -4 0.6 1.1
 10 3 4 2.6 1.7
 10 3 4 3.3 1.5
 10 3 4 3.6 1.4
 -11 -3 -4 98.49 5
 11 3 4 102.19 5.8
 11 3 4 100.89 5.3
 11 3 4 107.69 5.5
 9 -4 -4 0.1 0.8
 -9 4 4 -0.2 0.7
 8 -4 -4 8.4 1.5
 8 -4 -4 4.6 3.4
 -8 4 4 8.1 1.4
 -8 4 4 8.4 2.4
 -8 4 4 10.6 1.5
 7 -4 -4 21.1 5.1
 7 -4 -4 30.5 3
 -7 4 4 30.5 4
 -7 4 4 28.3 2.8
 -7 4 4 33.6 2.8
 6 -4 -4 21.7 9.1
 6 -4 -4 25 2.8
 6 -4 -4 36.5 6.7
 -6 4 4 28.3 3.1
 -6 4 4 30.3 3.1
 5 -4 -4 0 1.8
 5 -4 -4 2.5 7
 5 -4 -4 1.6 2.9
 -5 4 4 0.9 1.1
 -5 4 4 2.3 1.8
 4 -4 -4 114.29 6.5
 4 -4 -4 113.49 7.7
 4 -4 -4 118.69 10.9
 -4 4 4 116.79 6.2
 -4 4 4 105.19 6.4
 -4 4 4 111.59 7.1
 -4 4 4 119.89 6.2
 3 -4 -4 61.39 7.4
 -3 4 4 68.19 3.8
 -3 4 4 65.79 5
 -3 4 4 60.69 3.9
 2 -4 -4 255.57 12.7
 2 -4 -4 236.98 14
 -2 4 4 225.78 11.7
 -2 4 4 256.57 11.7
 -2 4 4 228.48 12.6
 1 -4 -4 163.48 9.9
 -1 4 4 146.09 8.7
 -1 4 4 153.58 8.7
 -1 4 4 164.88 7.8
 0 -4 -4 33.2 4.5
 0 -4 -4 32.9 2.9
 0 4 4 40 4.1
 0 4 4 37.5 2.7
 -1 -4 -4 208.38 10.2
 -1 -4 -4 192.88 10.2
 1 4 4 231.98 10.8
 1 4 4 204.78 10.4
 -2 -4 -4 262.47 13.5
 -2 -4 -4 301.27 14.9
 2 4 4 278.37 13.5
 2 4 4 361.16 37.2
 -3 -4 -4 21.7 2.9
 -3 -4 -4 31.2 2.5
 3 4 4 17.4 27.2
 3 4 4 24.9 2.6
 -4 -4 -4 157.38 7.6
 -4 -4 -4 149.99 7.6
 -4 -4 -4 139.39 7.7
 4 4 4 113.89 29.6
 5 4 4 22 29.2
 6 4 4 37.5 32.6
 7 4 4 55.79 62.69
 -8 -4 -4 11.5 1.8
 -8 -4 -4 8.8 2.5
 8 4 4 77.69 55.89
 8 4 4 11.6 2.1
 8 4 4 11.9 2.4
 8 4 4 11.9 2
 -9 -4 -4 103.19 7.9
 -9 -4 -4 102.79 5.4
 -9 -4 -4 86.49 5.5
 9 4 4 90.99 6.5
 9 4 4 100.89 5.8
 9 4 4 -75.89 88.79
 -10 -4 -4 34.9 2.7
 10 4 4 36.9 3.1
 10 4 4 41.5 3.3
 10 4 4 39.9 3.8
 -11 -4 -4 84.19 4.6
 11 4 4 92.99 5.3
 11 4 4 91.09 4.8
 11 4 4 100.49 5
 8 -5 -4 67.19 4.3
 -8 5 4 69.59 3.8
 7 -5 -4 -4.9 3
 7 -5 -4 -2.7 1.7
 -7 5 4 0 1.2
 -7 5 4 3.7 1.9
 6 -5 -4 36.8 12.7
 6 -5 -4 34.9 4.1
 6 -5 -4 44.8 6.9
 -6 5 4 45.1 3.3
 -6 5 4 42.2 3.4
 5 -5 -4 90.79 8
 5 -5 -4 79.69 5.6
 -5 5 4 79.09 5.1
 -5 5 4 80.19 5
 -5 5 4 80.99 6.2
 4 -5 -4 576.04 27.4
 4 -5 -4 520.95 37.9
 4 -5 -4 546.55 28.5
 -4 5 4 565.64 27.2
 -4 5 4 613.54 27.4
 -4 5 4 575.54 27.9
 -4 5 4 613.34 27.2
 3 -5 -4 61.39 5.7
 3 -5 -4 68.59 8.9
 3 -5 -4 60.79 4.6
 -3 5 4 61.99 5.3
 -3 5 4 72.29 4.2
 2 -5 -4 46.2 6.3
 2 -5 -4 51.79 6.9
 -2 5 4 51.19 3.2
 -2 5 4 50.29 3.4
 -2 5 4 51.49 4.8
 1 -5 -4 20.5 6.7
 -1 5 4 16.1 2.7
 -1 5 4 17.5 1.9
 -1 5 4 15.4 2.3
 0 -5 -4 36.3 6.2
 0 5 4 29.8 2.4
 0 5 4 24.9 2.8
 0 5 4 24.4 4
 -1 -5 -4 48.6 5.4
 -1 -5 -4 43.7 3.3
 1 5 4 52.49 5
 1 5 4 47.6 3.3
 -2 -5 -4 252.47 13.3
 2 5 4 272.17 35.1
 2 5 4 275.27 13.9
 2 5 4 299.97 13.5
 -3 -5 -4 174.08 8.9
 -3 -5 -4 177.08 8.9
 -3 -5 -4 174.78 8.9
 3 5 4 183.78 9.4
 3 5 4 179.38 30.5
 -4 -5 -4 34.8 3.1
 -4 -5 -4 35.5 2.8
 -4 -5 -4 34.8 2.8
 4 5 4 46.3 27.7
 -5 -5 -4 593.14 28.7
 -5 -5 -4 581.24 28.6
 -5 -5 -4 634.94 28.5
 5 5 4 702.53 64.29
 -6 -5 -4 20.3 2.7
 -6 -5 -4 19.8 3
 -6 -5 -4 24.9 2.5
 -6 -5 -4 24.1 2.4
 6 5 4 17.9 2.7
 6 5 4 57.59 39.6
 6 5 4 21.7 3.3
 -7 -5 -4 153.18 7.6
 -7 -5 -4 136.79 8
 -7 -5 -4 144.59 7.4
 -7 -5 -4 135.99 7.8
 7 5 4 152.38 52.09
 7 5 4 142.99 7.6
 7 5 4 139.19 8.3
 7 5 4 139.19 7.8
 -8 -5 -4 68.49 5.3
 -8 -5 -4 69.79 4.6
 -8 -5 -4 67.59 4.2
 8 5 4 66.09 5.3
 8 5 4 71.29 4.8
 8 5 4 61.39 4.4
 8 5 4 141.29 57.19
 -9 -5 -4 28.3 3.1
 -9 -5 -4 40.1 4.4
 9 5 4 119.29 91.09
 9 5 4 38.6 4.7
 9 5 4 35.7 5.7
 -10 -5 -4 3.1 1.2
 -10 -5 -4 8.7 2.5
 10 5 4 4.5 1.7
 10 5 4 4.4 1.4
 10 5 4 4.2 1.4
 -11 -5 -4 27 2.1
 11 5 4 30.9 2.2
 11 5 4 26.1 2.7
 11 5 4 35.6 2.6
 11 5 4 31.3 3
 8 -6 -4 1 0.9
 -7 6 4 97.89 5.1
 6 -6 -4 2.5 2
 6 -6 -4 9.6 3.8
 -6 6 4 3.3 1.4
 5 -6 -4 12.5 2.3
 -5 6 4 16.3 2
 -5 6 4 18.9 2.5
 4 -6 -4 241.28 13.9
 4 -6 -4 227.98 12.2
 -4 6 4 249.18 11.7
 -4 6 4 235.88 11.8
 -4 6 4 233.98 12.8
 3 -6 -4 399.46 19.7
 3 -6 -4 404.26 20.9
 -3 6 4 417.26 19.6
 -3 6 4 425.16 19.4
 -3 6 4 396.86 20.3
 -3 6 4 403.76 19.5
 2 -6 -4 13.4 2.3
 2 -6 -4 12 2
 2 -6 -4 10 3
 -2 6 4 13.4 2.8
 -2 6 4 18.6 3.4
 -1 6 4 148.39 7.5
 -1 6 4 144.09 7.4
 -1 6 4 141.69 8.5
 0 -6 -4 64.69 4.2
 0 -6 -4 69.49 4.3
 0 6 4 60.89 3.9
 0 6 4 63.89 5.1
 0 6 4 63.89 3.8
 -1 -6 -4 141.39 7.2
 -1 -6 -4 133.69 7.2
 1 6 4 131.09 7
 1 6 4 143.99 7
 1 6 4 131.39 7.8
 -2 -6 -4 139.09 7.1
 -2 -6 -4 129.29 7.1
 2 6 4 182.48 33.3
 -3 -6 -4 119.49 6.5
 -3 -6 -4 123.29 6.6
 3 6 4 198.58 35.5
 3 6 4 121.39 7.1
 -4 -6 -4 136.59 7.2
 -4 -6 -4 140.79 7.4
 4 6 4 168.58 35.4
 -5 -6 -4 2.7 2
 -5 -6 -4 1 1.1
 -5 -6 -4 3.5 1.2
 5 6 4 28.9 28.1
 5 6 4 4 1.6
 5 6 4 1.7 2
 -6 -6 -4 77.09 5
 -6 -6 -4 80.69 4.5
 -6 -6 -4 73.69 5
 -6 -6 -4 80.99 4.7
 6 6 4 70.39 47
 6 6 4 75.19 5.1
 6 6 4 71.59 5.3
 6 6 4 78.19 4.7
 7 6 4 -62.19 49.4
 8 6 4 173.18 78.09
 -9 -6 -4 3 2.2
 -9 -6 -4 1.4 1.6
 -9 -6 -4 1.5 1.4
 9 6 4 1.6 2.6
 9 6 4 -1.3 98.19
 9 6 4 -0.2 1.5
 9 6 4 1.3 1.6
 -10 -6 -4 -0.7 1.7
 -10 -6 -4 2.3 2
 -10 -6 -4 -1.4 1.1
 10 6 4 -1.3 1.1
 10 6 4 0.3 1.6
 10 6 4 0.9 1.3
 -11 -6 -4 7 1
 11 6 4 5.2 1.4
 11 6 4 8.8 1.5
 11 6 4 7.3 1
 7 -7 -4 48.8 4.5
 5 -7 -4 6.5 2.1
 -5 7 4 6 1.6
 -5 7 4 12.7 4
 4 -7 -4 79.39 5.5
 -4 7 4 74.59 6.4
 -4 7 4 80.99 4.8
 3 -7 -4 41 4.8
 3 -7 -4 45.8 6.3
 -3 7 4 39.4 3.6
 -3 7 4 43.3 5.5
 -3 7 4 54.89 4.6
 2 -7 -4 174.88 10.9
 2 -7 -4 184.88 9.2
 -2 7 4 178.28 10.4
 -2 7 4 174.98 9.1
 -2 7 4 180.78 9
 1 -7 -4 68.99 4.4
 -1 7 4 63.29 4.3
 -1 7 4 68.09 6.4
 -1 7 4 64.29 4.4
 0 -7 -4 22.3 2.6
 0 -7 -4 21.4 2.9
 0 7 4 22.1 2.3
 0 7 4 16.8 3.2
 0 7 4 25.4 4.5
 -1 -7 -4 254.07 12.4
 -1 -7 -4 246.18 12.3
 -1 -7 -4 233.28 12.4
 1 7 4 261.67 13
 -2 -7 -4 88.29 5.1
 -2 -7 -4 77.29 4.9
 2 7 4 87.09 5.9
 2 7 4 70.89 34
 -3 -7 -4 8.6 1.4
 -3 -7 -4 12.7 1.8
 -3 -7 -4 11.5 1.7
 3 7 4 41.9 32.9
 3 7 4 8.5 2.5
 3 7 4 3.6 4.7
 -4 -7 -4 3.2 1.2
 4 7 4 -6.9 53.99
 4 7 4 0.5 2.7
 4 7 4 4.6 1.6
 4 7 4 0.8 2.1
 -5 -7 -4 68.29 4.3
 -5 -7 -4 66.49 4
 -5 -7 -4 72.29 4.6
 5 7 4 73.49 39.4
 5 7 4 64.89 5.1
 5 7 4 66.09 4.2
 -6 -7 -4 228.68 11.8
 -6 -7 -4 231.08 11.4
 -6 -7 -4 229.18 11.2
 6 7 4 230.88 11.3
 6 7 4 218.48 11.8
 6 7 4 223.58 11.6
 6 7 4 317.67 56.99
 -7 -7 -4 437.56 21.3
 -7 -7 -4 432.76 21.3
 -7 -7 -4 450.95 20.6
 7 7 4 440.76 20.7
 7 7 4 433.26 20.9
 7 7 4 418.46 21.2
 7 7 4 377.16 51.39
 -8 -7 -4 146.99 7.3
 -8 -7 -4 129.49 7.5
 8 7 4 142.59 7.4
 8 7 4 135.69 8.2
 8 7 4 225.88 83.39
 8 7 4 142.39 7.7
 -9 -7 -4 -0.6 1.5
 -9 -7 -4 0.8 1.2
 9 7 4 2.4 1.9
 9 7 4 2 1.3
 9 7 4 -2.6 1.9
 9 7 4 1.3 1.6
 9 7 4 22.3 80.09
 -10 -7 -4 -0.1 1.1
 -10 -7 -4 1.1 1.3
 10 7 4 -1.3 1.7
 10 7 4 -0.2 1.4
 10 7 4 0.4 1.2
 10 7 4 1.5 1.5
 -11 -7 -4 4.2 0.9
 11 7 4 8.3 1.5
 11 7 4 7.2 0.9
 11 7 4 4.9 1.2
 11 7 4 5.9 1.3
 6 -8 -4 -0.6 1.7
 5 -8 -4 17.2 2.4
 -5 8 4 19.7 2
 4 -8 -4 190.78 10.7
 -4 8 4 222.58 11.3
 -4 8 4 209.58 11.5
 3 -8 -4 4.3 3.2
 3 -8 -4 0.3 1.9
 -3 8 4 1 3.2
 -3 8 4 -0.4 1.5
 2 -8 -4 20.4 2.3
 -2 8 4 23.6 3.8
 -2 8 4 22.2 2.9
 1 -8 -4 130.89 7.1
 -1 8 4 140.09 8.7
 -1 8 4 126.09 8.2
 -1 8 4 124.79 6.9
 0 -8 -4 298.77 14.4
 0 -8 -4 303.67 14.5
 0 8 4 305.47 15.6
 0 8 4 284.17 14.2
 0 8 4 282.67 15
 -1 -8 -4 12.8 1.9
 -1 -8 -4 10.4 2.1
 -1 -8 -4 13.1 2
 1 8 4 8.3 2.2
 1 8 4 6 2.7
 1 8 4 9.5 3
 1 8 4 8.1 1.9
 -2 -8 -4 7.6 1.8
 -2 -8 -4 6.7 1.8
 -2 -8 -4 7.2 1.7
 2 8 4 -11.3 37.3
 2 8 4 8.7 2.7
 2 8 4 3.4 2.4
 2 8 4 7 2.8
 -3 -8 -4 282.87 14.5
 -3 -8 -4 285.27 14.3
 -3 -8 -4 312.77 14.1
 3 8 4 259.67 16.6
 3 8 4 396.26 59.39
 3 8 4 289.87 14.9
 3 8 4 305.67 14.2
 -4 -8 -4 637.44 32.1
 -4 -8 -4 679.03 32.5
 -4 -8 -4 732.43 32
 4 8 4 707.73 32
 4 8 4 655.83 32.3
 4 8 4 667.23 32.6
 4 8 4 796.42 75.09
 -5 -8 -4 0.7 1.3
 -5 -8 -4 3.2 1.4
 -5 -8 -4 1.9 1.7
 5 8 4 0.4 1.6
 5 8 4 0.1 2.7
 5 8 4 3.5 2.3
 5 8 4 -14.5 43.4
 -6 -8 -4 156.68 9.7
 -6 -8 -4 168.28 8.3
 -6 -8 -4 150.18 8.4
 6 8 4 165.58 9.3
 6 8 4 146.29 49.4
 6 8 4 160.78 8.4
 -7 -8 -4 229.78 12.5
 -7 -8 -4 247.38 11.8
 -7 -8 -4 221.28 11.9
 7 8 4 233.08 68.59
 7 8 4 235.18 12.1
 7 8 4 239.58 12.5
 7 8 4 239.98 12.2
 7 8 4 254.37 11.9
 -8 -8 -4 5.8 1.6
 -8 -8 -4 7.6 1.9
 8 8 4 6.2 2.3
 8 8 4 -40.1 65.99
 8 8 4 6.9 2.8
 8 8 4 4.1 3
 8 8 4 9 1.7
 -9 -8 -4 26.7 2.5
 9 8 4 29.7 3.2
 9 8 4 25.1 3.5
 9 8 4 23.9 3.4
 9 8 4 29.1 2.6
 -10 -8 -4 9.1 1.9
 -10 -8 -4 5.4 1.4
 10 8 4 8.6 1.5
 10 8 4 6 2
 10 8 4 4.8 1.8
 -11 -8 -4 51.99 2.9
 11 8 4 48.5 3
 5 -9 -4 26.9 3.9
 4 -9 -4 0.4 1.7
 -4 9 4 9.2 3.4
 3 -9 -4 22.4 3.5
 -3 9 4 25.7 3.7
 -3 9 4 21.2 2.8
 2 -9 -4 49.4 3.7
 -2 9 4 53.79 3.9
 1 -9 -4 260.17 15.6
 1 -9 -4 285.07 13.9
 -1 9 4 287.17 14.7
 -1 9 4 292.47 14.4
 -1 9 4 297.87 15.4
 0 -9 -4 259.47 12.8
 0 9 4 260.47 14.1
 0 9 4 251.37 13.9
 -1 -9 -4 332.57 16.2
 -1 -9 -4 341.67 16.3
 1 9 4 296.87 17.1
 1 9 4 343.77 16.2
 1 9 4 345.97 17.2
 -2 -9 -4 23.9 3.2
 -2 -9 -4 23.5 3
 2 9 4 22 3.5
 2 9 4 5.6 40.8
 2 9 4 17.9 3.2
 2 9 4 27.4 2.6
 -3 -9 -4 207.28 10.9
 -3 -9 -4 191.88 10.4
 -3 -9 -4 192.88 10.2
 3 9 4 171.18 38.6
 3 9 4 214.88 10.3
 3 9 4 214.98 11.4
 -4 -9 -4 107.89 6.4
 -4 -9 -4 88.89 5.8
 4 9 4 95.19 6.4
 4 9 4 129.09 43.8
 -5 -9 -4 655.33 33
 -5 -9 -4 709.93 32.8
 -5 -9 -4 692.03 33.5
 5 9 4 725.53 33.3
 5 9 4 727.53 32.8
 5 9 4 630.54 78.89
 5 9 4 701.53 33.5
 -6 -9 -4 166.68 8.2
 -6 -9 -4 158.48 9
 -6 -9 -4 144.39 8.4
 6 9 4 263.17 72.39
 6 9 4 157.68 9
 6 9 4 161.68 8.2
 -7 -9 -4 41.7 3.8
 -7 -9 -4 50.19 3.5
 7 9 4 49.3 3.6
 7 9 4 51.89 4.1
 7 9 4 76.99 73.69
 7 9 4 50.99 4.8
 7 9 4 49.6 4.1
 8 9 4 -47 73.89
 -9 -9 -4 -0.7 1.1
 -9 -9 -4 -1.7 1.3
 9 9 4 -0.4 1.5
 9 9 4 0.5 1.8
 9 9 4 -0.2 1.5
 9 9 4 0.7 1.1
 -10 -9 -4 -0.8 1.1
 10 9 4 0 0.9
 10 9 4 0.7 1.7
 10 9 4 -0.3 1.1
 5 -10 -4 6.7 1.2
 -3 10 4 22.8 2.5
 2 -10 -4 57.39 3.9
 -2 10 4 60.19 4.4
 -2 10 4 60.19 6.2
 1 -10 -4 8.8 1.8
 1 -10 -4 13.5 4.1
 -1 10 4 7.8 2.3
 -1 10 4 8.5 6.2
 -1 10 4 5.3 2.8
 0 -10 -4 73.59 4.9
 0 10 4 81.49 7.7
 0 10 4 81.69 5.3
 0 10 4 75.39 6.3
 -1 -10 -4 22.8 3
 -1 -10 -4 24.1 3.1
 1 10 4 20 2.5
 1 10 4 16.4 3.3
 1 10 4 23 3.8
 -2 -10 -4 62.19 4.9
 -2 -10 -4 64.79 4.5
 2 10 4 64.99 4.6
 2 10 4 153.48 76.39
 2 10 4 72.19 6.1
 2 10 4 69.29 6.2
 -3 -10 -4 0.7 1.7
 -3 -10 -4 2.4 2.3
 3 10 4 -34.3 45.8
 3 10 4 1.4 1.6
 3 10 4 2 2.8
 -4 -10 -4 221.68 12.5
 -4 -10 -4 260.67 13.2
 -4 -10 -4 238.78 12.4
 4 10 4 249.68 12.3
 4 10 4 268.27 12.8
 4 10 4 264.07 13.5
 4 10 4 236.38 92.29
 -5 -10 -4 14.1 2.3
 -5 -10 -4 10.5 1.9
 5 10 4 20.6 2.8
 5 10 4 73.39 47.6
 5 10 4 14.3 2.3
 5 10 4 15 3
 -6 -10 -4 50.99 4.2
 -6 -10 -4 53.39 3.9
 6 10 4 61.89 3.9
 6 10 4 57.29 49.7
 6 10 4 62.49 4.8
 7 10 4 -16.2 56.79
 8 10 4 25 3.4
 8 10 4 18.1 2.8
 8 10 4 19.9 3.2
 8 10 4 22.2 2.3
 -9 -10 -4 8.7 1.6
 -9 -10 -4 8 1.8
 9 10 4 8.2 1.8
 9 10 4 10.4 1.6
 9 10 4 5.9 2.2
 -10 -10 -4 -0.2 0.9
 10 10 4 0.6 1.1
 10 10 4 0.5 1
 -3 11 4 0.2 1.3
 -3 11 4 7.2 2.3
 -2 11 4 6.5 2.6
 1 -11 -4 75.79 4.5
 -1 11 4 76.29 5
 -1 11 4 90.59 6.7
 -1 11 4 78.49 5.4
 0 -11 -4 25.7 2.8
 0 11 4 30.5 5.1
 0 11 4 26.9 3.3
 0 11 4 27.4 3.4
 1 11 4 13.7 3.2
 1 11 4 20.4 4.6
 1 11 4 7.4 2.6
 -2 -11 -4 1.5 1.7
 -2 -11 -4 1.3 1.7
 2 11 4 2.5 2.5
 2 11 4 0.5 3.8
 2 11 4 1.8 1.6
 -3 -11 -4 7.9 1.9
 -3 -11 -4 7 1.7
 3 11 4 42.9 59.79
 3 11 4 6.9 1.7
 3 11 4 7 3
 -4 -11 -4 3.2 1.8
 -4 -11 -4 3.4 1.7
 4 11 4 4 2.9
 4 11 4 1.9 1.5
 4 11 4 -57.29 59.09
 4 11 4 2.3 2.4
 -5 -11 -4 7.6 1.9
 -5 -11 -4 9.2 2.5
 5 11 4 8.3 1.8
 5 11 4 8 4
 5 11 4 113.49 54.59
 -6 -11 -4 30.4 3.4
 -6 -11 -4 35.1 3.1
 6 11 4 36.1 4.2
 6 11 4 41.6 3.9
 6 11 4 40.7 3.1
 6 11 4 28.3 57.99
 6 11 4 47.2 5
 -7 -11 -4 8.9 1.6
 7 11 4 17.6 3
 7 11 4 16.2 2.2
 7 11 4 12.4 2.1
 -8 -11 -4 2.5 1.4
 -8 -11 -4 4.1 1.3
 8 11 4 8.1 2.9
 8 11 4 5.3 1.1
 8 11 4 5.3 1.7
 -9 -11 -4 1.8 1
 9 11 4 3.1 1.3
 9 11 4 2.3 0.7
 -2 12 4 7.4 1.3
 -2 12 4 7.3 2.2
 -2 12 4 7.1 2.4
 -1 12 4 263.67 13.1
 -1 12 4 232.18 13.5
 -1 12 4 241.68 12.6
 0 -12 -4 1.7 1.3
 0 12 4 -0.1 1.9
 0 12 4 5.9 2.2
 0 12 4 0.1 1.4
 -1 -12 -4 60.29 3.8
 1 12 4 53.59 5.4
 1 12 4 61.39 5.1
 1 12 4 59.69 4
 -2 -12 -4 5.1 1.6
 2 12 4 8.8 2.6
 2 12 4 5.3 1.5
 -3 -12 -4 50.09 4.6
 -3 -12 -4 57.59 3.9
 3 12 4 55.49 5.5
 3 12 4 55.49 3.8
 3 12 4 57.59 5.1
 -4 -12 -4 3.4 1.5
 -4 -12 -4 4.5 2.3
 4 12 4 5 2.8
 4 12 4 8.5 3.1
 4 12 4 5.7 2.4
 4 12 4 7 1.4
 -5 -12 -4 12.7 3.5
 5 12 4 15.4 2.5
 5 12 4 17.8 3.1
 5 12 4 13.9 2
 5 12 4 17.6 2.3
 -6 -12 -4 38.7 3.1
 -6 -12 -4 34.8 3.2
 6 12 4 44.6 4.6
 6 12 4 37.3 5
 6 12 4 43 2.9
 6 12 4 41.5 3.4
 -7 -12 -4 49.7 3.7
 -7 -12 -4 48 3.5
 7 12 4 55.29 3.4
 7 12 4 55.29 5.3
 -8 -12 -4 33.8 2.5
 -8 -12 -4 28.3 2.8
 8 12 4 41.8 2.9
 8 12 4 34.2 2.1
 8 12 4 40.2 3.8
 -9 -12 -4 1.1 0.9
 9 12 4 1.4 1
 -1 13 4 2.8 1.9
 -1 13 4 3.6 1.2
 0 13 4 41 4
 0 13 4 36 3
 0 13 4 34.3 2.7
 -1 -13 -4 2 1.7
 1 13 4 0.8 2.6
 1 13 4 4.7 1.4
 1 13 4 3.2 3.2
 -2 -13 -4 5.7 1.5
 2 13 4 6.5 1.5
 2 13 4 9.8 3.2
 2 13 4 5.2 2.4
 -3 -13 -4 200.58 10
 3 13 4 212.48 10.6
 3 13 4 196.98 9.9
 -4 -13 -4 0.2 1.2
 4 13 4 -0.6 2.4
 4 13 4 2.2 3.8
 4 13 4 -0.9 3.4
 4 13 4 0.6 1.1
 5 13 4 17.5 3.3
 5 13 4 15.2 2
 5 13 4 23.4 3.2
 6 13 4 -0.2 1.4
 6 13 4 -0.7 3.1
 -7 -13 -4 17 1.9
 7 13 4 17.4 2.8
 7 13 4 16.6 1.6
 -8 -13 -4 0.6 0.9
 1 14 4 72.49 4.7
 1 14 4 67.99 4.1
 -2 -14 -4 27.4 1.9
 2 14 4 35 3.3
 2 14 4 30.7 2.1
 2 14 4 29.5 2.6
 -3 -14 -4 8.2 1.2
 3 14 4 7.5 1
 3 14 4 5.8 1.5
 3 14 4 9.3 1.9
 -4 -14 -4 1.5 0.9
 4 14 4 1 1.2
 4 14 4 2.5 1.5
 4 14 4 1.4 0.8
 4 14 4 1.4 1.8
 -5 -14 -4 0.4 1
 5 14 4 -0.9 0.7
 5 14 4 0.3 1
 -6 -14 -4 0.4 0.9
 6 14 4 1.1 1.7
 6 13 -5 0.1 0.9
 6 13 -5 -1 1.4
 5 13 -5 76.09 4.4
 5 13 -5 76.29 4.2
 5 13 -5 74.69 4.6
 4 13 -5 6.3 1.9
 4 13 -5 5.7 1.8
 4 13 -5 4.3 1.2
 -4 -13 5 4.2 1.2
 3 13 -5 1.5 2.2
 3 13 -5 2.4 1.3
 3 13 -5 0.4 1.1
 3 13 -5 -0.9 1.9
 -3 -13 5 0.6 1.2
 2 13 -5 0.8 2
 2 13 -5 -0.2 0.9
 2 13 -5 1 1.4
 2 13 -5 1.6 2.5
 -2 -13 5 1.3 1.1
 1 13 -5 25.4 3
 1 13 -5 23.2 2.9
 1 13 -5 21.1 2.7
 -1 -13 5 21.6 2.2
 -1 -13 5 19.5 2.7
 0 13 -5 64.59 4.3
 0 13 -5 56.49 3.8
 0 -13 5 55.69 3.4
 0 -13 5 52.49 3.5
 7 12 -5 16.3 1.8
 7 12 -5 12.3 2.1
 6 12 -5 -2 1.6
 6 12 -5 1.8 1.4
 5 12 -5 11.7 1.7
 5 12 -5 10.6 2.4
 4 12 -5 72.79 5.4
 4 12 -5 72.79 4.4
 4 12 -5 66.69 5.2
 3 12 -5 157.78 8.5
 3 12 -5 156.08 8
 3 12 -5 151.88 8.6
 3 12 -5 158.78 8.8
 -3 -12 5 150.98 8.1
 2 12 -5 84.79 5.6
 2 12 -5 84.79 5.1
 2 12 -5 88.89 6
 2 12 -5 93.39 6
 -2 -12 5 84.99 5.2
 1 12 -5 25.8 3.7
 1 12 -5 20.4 2.6
 1 12 -5 27.9 3.8
 -1 -12 5 27.3 2.9
 0 12 -5 13.8 2.8
 0 -12 5 17.1 2.3
 0 -12 5 22.9 3.2
 -1 12 -5 40 3.6
 -1 12 -5 50.79 4.9
 -1 12 -5 36 5.1
 1 -12 5 41.2 3.6
 1 -12 5 39.5 3.1
 -2 12 -5 193.18 9.3
 2 -12 5 172.58 8.7
 2 -12 5 181.98 9.1
 2 -12 5 173.08 8.8
 8 11 -5 4.8 1.1
 8 11 -5 2.8 2.7
 7 11 -5 3.1 3.7
 7 11 -5 5.2 1.7
 6 11 -5 29.7 4.3
 6 11 -5 26.2 4
 6 11 -5 36.8 3.1
 5 11 -5 13.7 3.2
 5 11 -5 16.8 3
 4 11 -5 4.2 2.8
 4 11 -5 7.9 2.6
 3 11 -5 7.3 2.6
 3 11 -5 6.8 2.8
 3 11 -5 10.9 2.5
 3 11 -5 8.3 2.4
 3 11 -5 6.3 1.6
 2 11 -5 133.79 8.2
 2 11 -5 131.09 7.3
 2 11 -5 133.79 8.3
 2 11 -5 132.29 7.8
 2 11 -5 130.99 7.9
 -2 -11 5 140.39 7.5
 1 11 -5 72.69 5.7
 1 11 -5 69.49 4.6
 1 11 -5 65.39 5.3
 1 11 -5 67.69 5.7
 -1 -11 5 72.79 5.8
 0 11 -5 22.8 2.8
 0 11 -5 29.6 4.2
 0 11 -5 26.2 3.9
 0 11 -5 26.6 4.1
 0 -11 5 31.7 3.6
 -1 11 -5 116.39 7.2
 -1 11 -5 116.69 7.2
 1 -11 5 139.19 7.3
 1 -11 5 121.79 6.8
 -2 11 -5 58.59 4.7
 -2 11 -5 45.2 4.5
 2 -11 5 46.6 4
 2 -11 5 49.3 3.5
 -3 11 -5 10.4 2.1
 3 -11 5 11.5 1.9
 3 -11 5 11.4 1.5
 3 -11 5 12.3 1.7
 -4 11 -5 35.5 3.1
 4 -11 5 41.3 2.7
 4 -11 5 40.1 3.6
 8 10 -5 20.5 2.6
 8 10 -5 22.7 3.5
 7 10 -5 -4.2 2.4
 7 10 -5 1.2 1.4
 6 10 -5 114.69 7.7
 6 10 -5 123.19 6.6
 6 10 -5 109.69 8.2
 5 10 -5 10.5 3.3
 5 10 -5 2.8 3.7
 5 10 -5 7 5.2
 4 10 -5 60.99 6.7
 4 10 -5 65.79 5.8
 4 10 -5 77.09 4.9
 2 10 -5 47.8 5.1
 2 10 -5 41.6 5.6
 2 10 -5 45.8 5.2
 2 10 -5 52.59 3.9
 2 10 -5 47.1 5.7
 -2 -10 5 59.29 4.7
 1 10 -5 15.1 3.3
 1 10 -5 14.4 3.3
 1 10 -5 14.6 3
 1 10 -5 15.3 3
 1 10 -5 21 2.4
 -1 -10 5 17.9 2.4
 0 10 -5 78.09 5.9
 0 10 -5 76.79 6.2
 0 10 -5 80.09 6.5
 0 10 -5 75.99 5
 0 -10 5 80.99 5.2
 0 -10 5 86.39 5.2
 -1 10 -5 8.9 2.5
 -1 10 -5 15.6 4.7
 -1 10 -5 7.8 2.2
 -1 10 -5 9.8 1.3
 -1 10 -5 11.7 3.1
 1 -10 5 7.6 2
 1 -10 5 13.8 2.1
 -2 10 -5 149.19 8.5
 -2 10 -5 139.69 7.4
 2 -10 5 164.68 8.5
 2 -10 5 153.88 8.1
 -3 10 -5 2.4 1
 -3 10 -5 4.4 2.2
 3 -10 5 0.8 1.5
 3 -10 5 3.4 1.5
 -4 10 -5 2.1 1
 -4 10 -5 2.2 2.2
 4 -10 5 2.3 1.1
 4 -10 5 1 1.6
 -5 10 -5 61.89 3.8
 5 -10 5 52.09 3.2
 9 9 -5 13.4 1.9
 7 9 -5 14 3.9
 7 9 -5 4.1 2.7
 7 9 -5 9.3 1.8
 6 9 -5 65.69 9.6
 6 9 -5 51.29 4.4
 6 9 -5 64.89 9
 5 9 -5 21.2 4.3
 5 9 -5 26.4 5.2
 5 9 -5 28.6 3.6
 4 9 -5 -1 2.8
 4 9 -5 5.9 5.2
 4 9 -5 -6.5 3.4
 4 9 -5 0.7 2
 3 9 -5 17 3.7
 3 9 -5 19.5 3.4
 3 9 -5 15.1 3.8
 3 9 -5 6.4 8.7
 3 9 -5 20.4 3
 2 9 -5 48.4 3.9
 2 9 -5 40.7 5.9
 2 9 -5 44.8 5.1
 2 9 -5 35.3 5.8
 2 9 -5 37.8 5
 -2 -9 5 46.8 3.3
 0 9 -5 27 3.9
 0 9 -5 27.7 3.4
 0 9 -5 29.3 4
 0 9 -5 22.9 3.8
 0 9 -5 31.4 2.4
 0 9 -5 29.2 4.5
 0 -9 5 32.5 5
 0 -9 5 34.1 3.2
 -1 9 -5 133.69 8.5
 -1 9 -5 127.39 6.7
 -1 9 -5 142.79 9
 -1 9 -5 126.89 7.2
 -1 9 -5 134.69 8.2
 -1 9 -5 121.69 7.9
 1 -9 5 132.49 7.4
 1 -9 5 118.59 7.4
 1 -9 5 146.79 12.3
 -2 9 -5 -1.3 2.3
 -2 9 -5 -3.7 3.8
 -2 9 -5 0.3 5.2
 -2 9 -5 4.4 2.8
 -2 9 -5 1.4 2.1
 -2 9 -5 1.3 1.2
 2 -9 5 2.1 2
 2 -9 5 0.7 1.6
 2 -9 5 -1.1 3.3
 2 -9 5 1.2 1.1
 -3 9 -5 58.29 5
 -3 9 -5 59.89 4.8
 -3 9 -5 64.19 5.6
 -3 9 -5 53.59 8
 -3 9 -5 61.79 3.8
 3 -9 5 56.89 4.4
 3 -9 5 64.89 4.4
 -4 9 -5 174.98 8.6
 -4 9 -5 177.38 9.2
 4 -9 5 178.28 8.9
 4 -9 5 164.08 9
 4 -9 5 169.58 9.5
 -5 9 -5 3.2 1.6
 -5 9 -5 2.1 1.2
 -5 9 -5 4.7 2.4
 5 -9 5 3.5 1.7
 5 -9 5 3.4 2.5
 -6 9 -5 40.7 2.5
 -6 9 -5 44.9 2.7
 6 -9 5 42.7 2.4
 6 -9 5 35.2 3.7
 -10 -8 5 14.8 2.3
 8 8 -5 97.79 8.2
 8 8 -5 91.19 5.5
 7 8 -5 5.5 4.8
 7 8 -5 15.6 6.4
 7 8 -5 12.8 5.3
 6 8 -5 22.8 3.4
 6 8 -5 15.7 3.6
 6 8 -5 22 4.5
 6 8 -5 15.8 4.1
 5 8 -5 7.8 3.5
 5 8 -5 14.7 2.3
 5 8 -5 12 2.3
 5 8 -5 9.2 4.1
 5 8 -5 14.3 3.7
 4 8 -5 -1.1 2.2
 4 8 -5 -3.7 5
 3 8 -5 209.98 11.3
 3 8 -5 200.88 12
 3 8 -5 219.18 10.5
 3 8 -5 206.48 11.8
 -3 -8 5 184.68 10
 2 8 -5 6.5 1.9
 2 8 -5 9.1 3
 2 8 -5 2.3 3.2
 2 8 -5 5.4 2.8
 -2 -8 5 10.2 1.6
 1 8 -5 -3.8 2.6
 1 8 -5 -1.5 3.1
 1 8 -5 -4.2 3.2
 1 8 -5 4.1 2.8
 1 8 -5 0.9 1.7
 -1 -8 5 1.7 0.9
 0 8 -5 314.27 16.7
 0 8 -5 317.17 15.9
 0 8 -5 320.37 16.3
 0 8 -5 301.67 14.8
 0 8 -5 334.87 16.3
 0 8 -5 307.77 15.3
 0 -8 5 319.57 18.2
 0 -8 5 287.07 15.3
 -1 8 -5 362.26 18.4
 -1 8 -5 315.27 18.6
 -1 8 -5 367.76 17.7
 1 -8 5 321.47 17.2
 1 -8 5 344.27 16.8
 -2 8 -5 47.7 4.1
 -2 8 -5 53.49 5.1
 -2 8 -5 53.99 3.7
 -2 8 -5 44.1 5.7
 -2 8 -5 53.49 5
 -2 8 -5 51.39 6
 2 -8 5 56.29 4.3
 2 -8 5 50.69 4.5
 2 -8 5 52.19 4.5
 -3 8 -5 555.54 27.3
 -3 8 -5 599.44 27.4
 -3 8 -5 566.84 30.1
 -3 8 -5 557.94 27.7
 -3 8 -5 580.24 26.7
 3 -8 5 587.04 27
 3 -8 5 507.85 30.7
 3 -8 5 573.34 27
 -4 8 -5 9.4 2.8
 -4 8 -5 9 1.6
 -4 8 -5 12.8 2.6
 4 -8 5 14.1 2.1
 4 -8 5 10.4 2
 -5 8 -5 2.8 2.3
 -5 8 -5 1.7 1.2
 -5 8 -5 2.9 2.1
 5 -8 5 3.5 1.4
 5 -8 5 2.9 1.6
 5 -8 5 -1.5 2
 -6 8 -5 0.1 1.7
 -6 8 -5 1 2
 6 -8 5 0.4 1.6
 10 7 -5 30.1 4.1
 -10 -7 5 21.5 2.1
 9 7 -5 158.98 9.7
 9 7 -5 154.48 8.5
 8 7 -5 3.3 1.7
 8 7 -5 8.3 3.1
 8 7 -5 3.4 1.8
 7 7 -5 44.4 7.3
 7 7 -5 40.3 7.4
 7 7 -5 51.59 7
 7 7 -5 36.7 3.9
 7 7 -5 36.2 3.9
 7 7 -5 44 6.1
 6 7 -5 3.5 3.3
 6 7 -5 1 3.5
 6 7 -5 3.1 2.1
 6 7 -5 6 4.7
 6 7 -5 0.8 2
 6 7 -5 1.8 3.3
 5 7 -5 32.8 5.4
 5 7 -5 37.5 7.2
 5 7 -5 33.7 4.3
 5 7 -5 34.8 3.5
 5 7 -5 40.3 5.3
 4 7 -5 -3.3 3.7
 4 7 -5 0.4 1.7
 4 7 -5 -2.2 2.9
 4 7 -5 -4.2 1.8
 4 7 -5 -1.2 2.9
 4 7 -5 -0.2 4
 3 7 -5 149.88 8.5
 3 7 -5 157.38 9.5
 3 7 -5 159.38 8.2
 3 7 -5 163.68 9.5
 3 7 -5 143.69 11.7
 3 7 -5 163.28 9.8
 2 7 -5 -2.7 2.7
 2 7 -5 4.1 3.4
 2 7 -5 2.2 3
 2 7 -5 0.5 1.6
 1 7 -5 68.69 4.4
 1 7 -5 63.29 6.4
 1 7 -5 69.89 5.5
 1 7 -5 61.09 6.4
 -1 -7 5 66.09 3.9
 0 7 -5 112.59 7.4
 0 7 -5 108.29 8.1
 0 7 -5 114.79 7.2
 0 7 -5 121.49 7.5
 0 7 -5 113.19 6.1
 0 7 -5 113.59 6.2
 0 -7 5 114.59 8.2
 0 -7 5 107.39 6.1
 -1 7 -5 83.39 6.4
 -1 7 -5 79.99 5.5
 -1 7 -5 74.09 4.9
 -1 7 -5 66.99 5.9
 -1 7 -5 68.89 6.7
 -1 7 -5 76.49 5.7
 -1 7 -5 76.09 4.5
 1 -7 5 78.99 4.8
 1 -7 5 70.49 7.6
 1 -7 5 73.29 4.8
 -2 7 -5 8.6 2.8
 -2 7 -5 3.8 1.8
 -2 7 -5 1.2 3.3
 -2 7 -5 7.1 2.9
 -2 7 -5 2.4 1.5
 2 -7 5 3.3 1.4
 2 -7 5 4.1 1.8
 -3 7 -5 132.09 8
 -3 7 -5 127.59 7.2
 -3 7 -5 123.69 9
 -3 7 -5 136.09 8.6
 3 -7 5 126.19 7.5
 3 -7 5 137.89 7.8
 3 -7 5 136.69 9
 -4 7 -5 266.67 17.7
 -4 7 -5 249.08 13.6
 -4 7 -5 249.18 12.4
 4 -7 5 253.77 12.7
 4 -7 5 253.97 12.7
 4 -7 5 238.48 13.1
 -5 7 -5 -6.2 8.8
 -5 7 -5 3.7 1.7
 -5 7 -5 5.7 2.8
 5 -7 5 2.2 1.6
 5 -7 5 0.6 2.3
 5 -7 5 3.2 1.5
 -6 7 -5 14.8 1.8
 6 -7 5 11.5 1.7
 6 -7 5 8.4 2
 -7 7 -5 -1 1
 -7 7 -5 1.8 1.7
 7 -7 5 -0.5 1
 7 -7 5 3.1 1.4
 7 -7 5 -1.2 1.2
 9 6 -5 70.19 4.7
 9 6 -5 84.69 6.9
 8 6 -5 54.29 4.7
 8 6 -5 49.3 7.3
 8 6 -5 48 4.3
 7 6 -5 3.1 2.9
 7 6 -5 0.8 3.4
 7 6 -5 2.4 3.9
 7 6 -5 0.6 1.7
 7 6 -5 2.2 2
 7 6 -5 1 3.2
 6 6 -5 146.49 13.5
 6 6 -5 118.39 10
 5 6 -5 7 5.3
 5 6 -5 6.6 2.1
 5 6 -5 7.3 3.5
 5 6 -5 5.4 3
 5 6 -5 9.5 4.3
 5 6 -5 11.5 2.2
 5 6 -5 7.2 3.9
 4 6 -5 38.8 3.5
 4 6 -5 37.1 5.1
 4 6 -5 32 5.5
 4 6 -5 22.8 6.2
 4 6 -5 31.4 5.7
 3 6 -5 53.69 4.2
 3 6 -5 44.1 6.3
 3 6 -5 57.49 5.5
 3 6 -5 59.49 6.6
 3 6 -5 62.49 5.2
 -3 -6 5 57.19 3
 -2 -6 5 490.15 22.9
 1 6 -5 8.7 2.3
 0 6 -5 -0.8 2
 0 -6 5 3.9 1.9
 -1 6 -5 165.68 32.3
 -1 6 -5 137.39 9.4
 -1 6 -5 132.69 7.4
 -1 6 -5 142.79 8.4
 -1 6 -5 146.79 8.5
 -1 6 -5 158.88 7.7
 1 -6 5 148.39 11.2
 -2 6 -5 430.56 20.1
 -2 6 -5 394.06 20.6
 -2 6 -5 403.96 19.5
 -2 6 -5 405.96 19.6
 2 -6 5 413.66 19.7
 2 -6 5 383.26 21.1
 2 -6 5 427.66 19.8
 -3 6 -5 15.4 3
 -3 6 -5 19 2.2
 -3 6 -5 12.4 3.8
 -3 6 -5 22.6 3.1
 3 -6 5 21.5 3
 3 -6 5 15.3 2.2
 3 -6 5 20.1 2.5
 -4 6 -5 113.99 6.5
 -4 6 -5 118.19 7.3
 -4 6 -5 103.39 7.7
 -4 6 -5 121.09 12.1
 -4 6 -5 113.29 8.3
 4 -6 5 104.39 6.6
 4 -6 5 106.99 6.8
 4 -6 5 118.49 6.6
 -5 6 -5 8.2 6.8
 -5 6 -5 7.8 1.9
 -5 6 -5 4.1 2.9
 5 -6 5 5.4 1.9
 5 -6 5 6.4 1.8
 5 -6 5 6.2 2.1
 5 -6 5 2.5 2.8
 -6 6 -5 16.7 2.2
 6 -6 5 17.6 2.7
 6 -6 5 13.2 1.9
 -7 6 -5 22.8 2.5
 7 -6 5 22.5 2.5
 7 -6 5 22.2 3
 -8 6 -5 4.9 1.5
 -8 6 -5 5 1
 8 -6 5 4.2 1.2
 -10 -5 5 0.5 1
 9 5 -5 15.6 2.9
 -9 -5 5 18.9 2.2
 8 5 -5 52.49 6.6
 8 5 -5 43.3 6.5
 8 5 -5 43.7 6.8
 -8 -5 5 36.1 3.6
 7 5 -5 88.69 7.3
 7 5 -5 82.79 7.9
 7 5 -5 88.29 7.9
 7 5 -5 77.49 7.9
 7 5 -5 71.99 5.3
 7 5 -5 86.79 12
 7 5 -5 78.89 7
 -7 -5 5 75.99 4.5
 6 5 -5 160.98 10.5
 6 5 -5 153.08 10.1
 6 5 -5 155.38 9.7
 6 5 -5 156.08 8.5
 6 5 -5 151.88 12.8
 6 5 -5 153.48 10.3
 6 5 -5 155.78 9.5
 -6 -5 5 171.08 7.9
 5 5 -5 8.2 4.5
 5 5 -5 5.1 3.7
 5 5 -5 7.6 2.5
 5 5 -5 7 2.6
 5 5 -5 10.9 3.2
 5 5 -5 4.4 4.8
 5 5 -5 5.6 4
 5 5 -5 11.3 3.7
 5 5 -5 7.6 2.9
 4 5 -5 96.39 7.4
 4 5 -5 105.89 8.5
 4 5 -5 104.29 7.6
 4 5 -5 92.09 7
 -2 -5 5 143.09 6.8
 -1 -5 5 12 1.3
 0 5 -5 656.03 29.2
 0 -5 5 563.04 29.4
 -1 5 -5 4.3 2.3
 1 -5 5 3.3 1.3
 1 -5 5 5 1
 -2 5 -5 76.19 5.7
 -2 5 -5 84.39 5.3
 -2 5 -5 77.79 6.9
 -2 5 -5 85.99 5.1
 2 -5 5 87.59 4.9
 2 -5 5 84.19 4.9
 2 -5 5 74.59 7.9
 -3 5 -5 55.19 4.6
 -3 5 -5 48.7 4.9
 -3 5 -5 49.1 3.9
 3 -5 5 59.89 4
 3 -5 5 49.3 5.8
 3 -5 5 60.09 4
 -4 5 -5 121.59 8
 -4 5 -5 107.89 8.7
 -4 5 -5 138.39 7.8
 -4 5 -5 120.29 7
 -4 5 -5 132.99 12
 4 -5 5 125.19 6.9
 4 -5 5 127.69 7.3
 4 -5 5 132.99 7
 4 -5 5 116.19 9.2
 -5 5 -5 286.07 14.1
 -5 5 -5 283.67 19.6
 5 -5 5 281.37 14.7
 5 -5 5 284.07 14.6
 5 -5 5 270.37 15.2
 5 -5 5 294.47 14.1
 5 -5 5 280.47 16.4
 -6 5 -5 1.2 1.7
 6 -5 5 2.3 1.5
 6 -5 5 2.1 1.7
 6 -5 5 -0.1 2.2
 6 -5 5 0.4 2.1
 -7 5 -5 40.7 3.4
 7 -5 5 36.8 4
 7 -5 5 37.1 4.6
 7 -5 5 40.3 3.2
 8 -5 5 45.3 5
 8 -5 5 54.19 5.4
 10 4 -5 35.4 6.1
 -10 -4 5 33.2 3
 9 4 -5 1.2 2.5
 9 4 -5 5.3 2.9
 -9 -4 5 -5.6 3.7
 8 4 -5 41.2 6
 8 4 -5 30.7 4.2
 8 4 -5 19.5 4.6
 -8 -4 5 30.1 2.6
 -8 -4 5 22.7 5.1
 7 4 -5 37 6
 7 4 -5 17.9 6
 7 4 -5 23.5 4.1
 7 4 -5 23.5 3.7
 7 4 -5 21.3 3.7
 7 4 -5 35.9 5.9
 -7 -4 5 28 2.3
 6 4 -5 169.68 10.8
 6 4 -5 165.58 10.5
 6 4 -5 175.38 10.4
 6 4 -5 168.68 12.8
 6 4 -5 177.98 10.1
 6 4 -5 177.58 11.3
 -6 -4 5 183.78 8.6
 5 4 -5 0.7 3.6
 5 4 -5 0.1 2.8
 5 4 -5 1.9 2.5
 -5 -4 5 1.7 0.5
 4 4 -5 951 44.7
 3 4 -5 349.87 17
 2 4 -5 400.96 18.3
 -2 -4 5 362.56 17.6
 -1 -4 5 159.58 7.6
 0 4 -5 316.97 15.4
 0 4 -5 311.77 15.4
 0 -4 5 321.57 14.7
 0 -4 5 297.47 15.7
 -1 4 -5 -1.9 3.2
 1 -4 5 -0.9 1
 1 -4 5 -0.1 0.7
 -2 4 -5 544.75 27.4
 2 -4 5 579.84 27.9
 2 -4 5 595.34 27
 -3 4 -5 8.9 2.2
 -3 4 -5 11.4 2
 3 -4 5 13.4 1.8
 3 -4 5 10.2 1.5
 -4 4 -5 25.1 8.2
 -4 4 -5 17.5 2.3
 -4 4 -5 22 3.9
 4 -4 5 24.1 2.8
 4 -4 5 17.8 2.6
 4 -4 5 20.8 2.4
 -5 4 -5 43.5 8.4
 -5 4 -5 28 3.6
 5 -4 5 38 4.1
 5 -4 5 30.1 3.1
 5 -4 5 32.1 3.3
 5 -4 5 30.7 3.4
 -6 4 -5 5.2 2.1
 6 -4 5 9.4 1.9
 6 -4 5 7.9 2.4
 6 -4 5 8.1 1.9
 -7 4 -5 190.28 9.7
 7 -4 5 174.28 10.9
 7 -4 5 199.58 11.4
 7 -4 5 180.68 9.9
 -8 4 -5 1.2 1.6
 8 -4 5 6.2 1.9
 8 -4 5 2.1 1.7
 -9 4 -5 11.2 1.4
 -9 4 -5 7 1.6
 9 -4 5 8.4 1.4
 10 3 -5 0.2 3.8
 -10 -3 5 -0.3 1.1
 -10 -3 5 1.4 0.9
 9 3 -5 13.2 3.1
 -9 -3 5 17.9 2.9
 -9 -3 5 18.9 2.6
 8 3 -5 37.3 6.5
 8 3 -5 39.6 5.8
 8 3 -5 19.9 3.6
 -8 -3 5 28.9 2.8
 -8 -3 5 29.3 2.9
 7 3 -5 50.59 5.7
 7 3 -5 44.3 7.1
 7 3 -5 63.59 6.2
 7 3 -5 51.79 6.3
 7 3 -5 59.09 6.4
 -7 -3 5 52.59 3.4
 6 3 -5 2.5 2.7
 6 3 -5 -0.3 2.6
 6 3 -5 1.5 3.2
 6 3 -5 1.5 2.7
 6 3 -5 6.9 4.1
 6 3 -5 1.8 2.6
 -6 -3 5 0.4 0.7
 5 3 -5 89.89 6.7
 5 3 -5 72.09 5.9
 5 3 -5 98.89 7.8
 5 3 -5 83.89 6.4
 -5 -3 5 93.39 4.9
 4 3 -5 168.58 9.2
 -4 -3 5 171.88 8.1
 3 3 -5 157.08 8.4
 1 3 -5 381.46 17.4
 -1 -3 5 351.86 16.9
 0 3 -5 749.82 33.1
 0 3 -5 695.13 32.9
 0 -3 5 674.93 33.3
 -1 3 -5 185.48 10.8
 -1 3 -5 176.08 9.5
 1 -3 5 187.28 8.8
 1 -3 5 176.38 9.6
 -2 3 -5 333.57 18.1
 -2 3 -5 326.57 17.8
 2 -3 5 340.77 17
 2 -3 5 360.76 16.3
 -3 3 -5 8.7 3.7
 -3 3 -5 7.4 2.1
 3 -3 5 8.5 1.5
 3 -3 5 5.2 1.3
 3 -3 5 5.1 1.1
 -4 3 -5 781.32 40.3
 -4 3 -5 734.93 37.4
 4 -3 5 812.42 37.6
 4 -3 5 842.82 37.6
 4 -3 5 789.52 37.3
 4 -3 5 830.42 38.6
 -5 3 -5 78.39 6.8
 -5 3 -5 75.89 11.3
 -5 3 -5 80.19 5.4
 5 -3 5 86.79 7.1
 5 -3 5 87.79 5.1
 5 -3 5 90.69 5.2
 5 -3 5 86.69 5.5
 5 -3 5 89.29 6
 -6 3 -5 17.9 2.7
 -6 3 -5 18.6 4.3
 6 -3 5 15.5 2.1
 6 -3 5 19.1 3
 6 -3 5 18.4 2.2
 -7 3 -5 -0.9 1.9
 7 -3 5 -1.3 1.8
 7 -3 5 -0.8 1.6
 7 -3 5 -1.9 2
 -8 3 -5 92.29 5.5
 8 -3 5 90.29 5
 8 -3 5 91.89 5.8
 8 -3 5 82.49 6
 -9 3 -5 90.29 5.6
 9 -3 5 106.09 7
 9 -3 5 119.99 7.5
 10 2 -5 9.1 2.9
 10 2 -5 6.9 3.8
 -10 -2 5 10 1.3
 9 2 -5 -1.3 2.5
 9 2 -5 6.2 2.9
 9 2 -5 0.8 2.8
 -9 -2 5 1.7 1.3
 -9 -2 5 -0.7 2.6
 8 2 -5 25.7 4.2
 8 2 -5 19.3 3.8
 8 2 -5 18.3 3.7
 8 2 -5 21.3 3.8
 -8 -2 5 13.9 2.4
 -8 -2 5 19.4 2.5
 7 2 -5 2.7 3.1
 7 2 -5 -0.2 2.7
 7 2 -5 1.3 2.9
 7 2 -5 -4.2 2.8
 7 2 -5 0.4 2.6
 -7 -2 5 -1.1 0.8
 6 2 -5 179.38 11.2
 6 2 -5 188.58 11
 6 2 -5 188.08 11.5
 6 2 -5 186.58 10.5
 6 2 -5 187.18 10.9
 -6 -2 5 188.08 9.2
 5 2 -5 209.98 11.2
 5 2 -5 232.38 12
 5 2 -5 210.28 11.9
 5 2 -5 221.68 12
 5 2 -5 206.68 11.6
 5 2 -5 203.98 12.6
 -5 -2 5 218.68 10.4
 4 2 -5 169.28 8.9
 -4 -2 5 163.08 7.9
 3 2 -5 206.48 10.3
 -3 -2 5 197.88 9.5
 1 2 -5 502.55 23.5
 0 2 -5 234.68 11
 0 -2 5 227.38 10.6
 0 -2 5 213.68 11.1
 -1 2 -5 3723.33 171.78
 -2 2 -5 567.24 31.3
 -2 2 -5 683.23 30
 2 -2 5 658.63 30.3
 -3 2 -5 1931.51 90.29
 3 -2 5 1903.31 88.39
 -4 2 -5 273.27 17
 -4 2 -5 322.87 14.4
 4 -2 5 284.37 14.1
 4 -2 5 264.07 13.9
 4 -2 5 301.37 15
 -5 2 -5 56.99 4.4
 -5 2 -5 64.39 9.3
 5 -2 5 51.19 5.1
 5 -2 5 54.49 3.7
 5 -2 5 58.89 3.8
 -6 2 -5 117.29 7
 -6 2 -5 109.39 6.8
 6 -2 5 109.69 6.8
 6 -2 5 114.09 8.3
 6 -2 5 118.09 6.3
 6 -2 5 109.69 6.3
 -7 2 -5 15.7 2.6
 -7 2 -5 12.4 2.3
 7 -2 5 9.2 3
 7 -2 5 11.9 1.9
 7 -2 5 14.4 2.5
 -8 2 -5 27.1 3.5
 8 -2 5 23.1 2.7
 8 -2 5 29.6 3.4
 8 -2 5 27.6 3.7
 -9 2 -5 0.3 2.1
 9 -2 5 3.3 1.7
 9 -2 5 1.6 1.7
 -10 2 -5 2.2 1.2
 -10 2 -5 1.8 1.5
 10 -2 5 1.2 1.5
 10 -2 5 -0.3 1.1
 10 -2 5 1.8 1.1
 10 1 -5 22.4 3.1
 10 1 -5 15.7 6.3
 -10 -1 5 19.1 1.9
 -10 -1 5 15.3 2.9
 -10 -1 5 18.8 1.9
 9 1 -5 250.07 14.4
 9 1 -5 239.78 13.7
 -9 -1 5 238.48 11.9
 8 1 -5 7.2 3.2
 8 1 -5 5.4 1.5
 8 1 -5 3.4 3.5
 8 1 -5 1.4 3.1
 8 1 -5 12 3.4
 -8 -1 5 5.4 1.5
 7 1 -5 19.8 2
 7 1 -5 18.8 4
 7 1 -5 20.4 3.6
 7 1 -5 11.9 29.4
 7 1 -5 17.1 3.6
 7 1 -5 17.3 4.1
 -7 -1 5 15.6 2.3
 -7 -1 5 17.6 2.7
 6 1 -5 3.1 3
 6 1 -5 7.7 3.2
 6 1 -5 4.9 2.4
 6 1 -5 1.9 3
 6 1 -5 6.4 1.1
 6 1 -5 5.6 2.8
 6 1 -5 10.4 21.2
 5 1 -5 12.9 16.4
 5 1 -5 7.6 2.2
 4 1 -5 3.1 1.8
 -4 -1 5 3.4 0.6
 3 1 -5 21.4 3.2
 3 1 -5 18.7 10.4
 -3 -1 5 25.4 1.7
 2 1 -5 107.99 7.1
 -2 -1 5 94.19 4.8
 1 1 -5 -0.2 1.2
 1 1 -5 0.5 1.1
 -1 -1 5 0.3 0.3
 0 1 -5 3136.39 147.39
 0 1 -5 3264.67 147.19
 -1 1 -5 1479.65 68.79
 -2 1 -5 233.98 13.3
 -2 1 -5 267.87 12.5
 2 -1 5 264.47 12.5
 2 -1 5 240.38 12
 -3 1 -5 40.4 4
 -3 1 -5 45.7 6.1
 3 -1 5 53.99 3.3
 3 -1 5 49.3 4.1
 -4 1 -5 558.44 26.6
 -4 1 -5 566.54 28.8
 4 -1 5 570.94 27
 4 -1 5 550.04 26.3
 4 -1 5 549.35 26.2
 -5 1 -5 60.29 9.1
 -5 1 -5 61.59 4.5
 5 -1 5 55.99 5.1
 5 -1 5 66.99 3.9
 5 -1 5 61.19 3.8
 -6 1 -5 126.49 7.4
 -6 1 -5 133.39 7.8
 -6 1 -5 134.09 6.8
 6 -1 5 135.99 7.1
 6 -1 5 124.29 8.6
 6 -1 5 132.49 7.4
 6 -1 5 136.29 7
 -7 1 -5 3.3 2.2
 -7 1 -5 7 2.4
 7 -1 5 5.3 2.9
 7 -1 5 9.8 2.4
 7 -1 5 5.8 1.7
 7 -1 5 4.8 1.9
 8 -1 5 -1.4 1.6
 8 -1 5 -2 2.2
 8 -1 5 3.1 2.1
 8 -1 5 -0.8 1.7
 9 -1 5 -2.2 1.5
 9 -1 5 0.1 1.6
 9 -1 5 -0.1 1.6
 10 -1 5 0.4 1.2
 10 -1 5 0 1.5
 10 -1 5 -0.3 1.1
 10 0 -5 -0.3 2.4
 -10 0 5 0.5 0.9
 -10 0 5 0.7 0.9
 9 0 -5 7.5 3.9
 9 0 -5 2.1 2.7
 9 0 -5 -1 2.6
 -9 0 5 7.4 2.6
 -9 0 5 6 1.3
 -9 0 5 3.1 1.4
 8 0 -5 46.6 3.7
 8 0 -5 89.39 50.69
 8 0 -5 52.19 8.9
 -8 0 5 47.8 3.5
 -8 0 5 44.3 3.6
 7 0 -5 2.1 3.5
 7 0 -5 7.2 3.3
 7 0 -5 14.9 37.1
 7 0 -5 7 1.3
 7 0 -5 11.2 3.6
 7 0 -5 11 3.3
 -7 0 5 4.9 1.3
 -7 0 5 9.5 1.9
 6 0 -5 1.8 2.4
 6 0 -5 1.6 2.6
 6 0 -5 5 3.2
 6 0 -5 55.59 29.5
 6 0 -5 2.3 3
 5 0 -5 58.09 6.6
 5 0 -5 53.19 3.2
 5 0 -5 50.69 5.2
 5 0 -5 47.8 4.8
 -5 0 5 51.29 3.5
 4 0 -5 31.7 3.4
 4 0 -5 35.4 3.8
 -4 0 5 31.5 2.2
 3 0 -5 550.44 26.7
 3 0 -5 577.44 27.1
 2 0 -5 1743.43 80.69
 1 0 -5 8.8 12.4
 0 0 -5 13.7 1.9
 0 0 -5 13.2 2
 0 0 -5 13.5 1.5
 0 0 5 15.2 1.2
 -1 0 -5 28.6 2.9
 1 0 5 26.7 1.8
 -2 0 -5 2477.65 114.99
 -3 0 -5 135.49 7
 -3 0 -5 114.39 8.3
 3 0 5 117.39 7.5
 3 0 5 121.19 6.4
 -4 0 -5 604.84 29.8
 -4 0 -5 661.23 32.4
 4 0 5 606.84 29.5
 4 0 5 623.34 28.9
 4 0 5 600.94 29
 -5 0 -5 104.69 10.1
 -5 0 -5 100.39 6.3
 5 0 5 105.59 5.6
 5 0 5 103.29 6.7
 5 0 5 105.59 5.8
 -6 0 -5 4.1 1.4
 6 0 5 2.6 1.4
 6 0 5 5.3 1.4
 6 0 5 5.9 1.9
 6 0 5 6.3 2.4
 -7 0 -5 27.9 3.4
 7 0 5 27.7 5
 7 0 5 35.7 5.9
 -8 0 -5 4.9 1.3
 -8 0 -5 0.7 2.5
 8 0 5 3.5 2
 8 0 5 7.3 2.1
 8 0 5 8.1 2.5
 8 0 5 7.5 2.1
 -9 0 -5 56.09 4.7
 9 0 5 63.39 4.4
 9 0 5 54.39 4.7
 9 0 5 62.09 4.3
 10 0 5 4.4 2.1
 10 0 5 6.8 1.9
 10 0 5 4.4 1.7
 10 -1 -5 44.1 4.4
 -10 1 5 36.3 2.6
 -10 1 5 39.4 2.4
 9 -1 -5 35.2 6.8
 -9 1 5 39.8 3.4
 -9 1 5 43.7 4.1
 -9 1 5 50.39 3
 8 -1 -5 2.9 3.1
 8 -1 -5 -82.49 66.19
 8 -1 -5 -0.9 1.1
 8 -1 -5 -0.3 2.9
 -8 1 5 2.1 1.3
 -8 1 5 -1.1 1.4
 7 -1 -5 497.35 24.4
 7 -1 -5 451.75 24.9
 7 -1 -5 473.05 24.1
 7 -1 -5 579.34 63.99
 7 -1 -5 513.25 25.2
 7 -1 -5 454.15 23.9
 -7 1 5 491.65 22.8
 -7 1 5 460.65 23
 -7 1 5 481.55 22.8
 6 -1 -5 297.77 14.2
 6 -1 -5 323.37 18.1
 6 -1 -5 309.87 16.1
 6 -1 -5 303.07 16.5
 6 -1 -5 269.77 15.8
 6 -1 -5 290.07 16
 -6 1 5 270.47 14.3
 -6 1 5 281.67 14.3
 5 -1 -5 8.6 4.3
 5 -1 -5 17.6 2.3
 5 -1 -5 11.5 2.4
 -5 1 5 15.2 2
 4 -1 -5 160.98 9
 4 -1 -5 171.98 10.2
 -4 1 5 169.88 8.3
 3 -1 -5 152.68 8.7
 3 -1 -5 141.29 7.9
 -3 1 5 145.09 7.2
 2 -1 -5 116.79 6.8
 2 -1 -5 110.39 6.2
 -2 1 5 109.29 5.6
 1 -1 -5 52.39 3.5
 1 -1 -5 54.89 3.9
 -1 1 5 52.59 3
 0 -1 -5 880.21 41.3
 -1 -1 -5 111.29 6.1
 -1 -1 -5 98.49 5.1
 -2 -1 -5 197.58 9.3
 -2 -1 -5 169.68 10.1
 2 1 5 189.98 9.1
 2 1 5 176.68 8.9
 -3 -1 -5 613.74 28.1
 -3 -1 -5 590.44 29.3
 3 1 5 582.94 28.1
 -4 -1 -5 296.27 16.6
 4 1 5 305.87 14.3
 4 1 5 286.07 14.7
 -5 -1 -5 113.19 6.6
 5 1 5 108.99 5.9
 5 1 5 110.39 6.1
 5 1 5 111.09 6.8
 -6 -1 -5 397.86 18
 -6 -1 -5 375.16 18.7
 6 1 5 380.66 19.2
 6 1 5 367.46 18.6
 6 1 5 370.76 18.1
 6 1 5 380.36 18
 -7 -1 -5 141.39 7.2
 -7 -1 -5 141.39 8.3
 7 1 5 128.29 9
 7 1 5 140.29 7.3
 7 1 5 138.19 7.7
 -8 -1 -5 367.26 17.2
 -8 -1 -5 355.26 18.2
 8 1 5 351.96 17.7
 8 1 5 356.36 18
 8 1 5 374.26 17.7
 -9 -1 -5 -0.3 1.1
 -9 -1 -5 -1 2.2
 9 1 5 0.4 1.7
 9 1 5 2.8 1.8
 9 1 5 3.3 1.6
 -10 -1 -5 9.7 2
 10 1 5 7.4 2.3
 10 1 5 11.7 2.3
 10 1 5 13 2.4
 11 1 5 12.8 2.1
 11 1 5 15.7 1.7
 11 1 5 14.6 1.9
 9 -2 -5 9 3.8
 9 -2 -5 8.9 1.5
 -9 2 5 10.9 2
 -9 2 5 8.4 2.4
 -9 2 5 11.1 1.6
 8 -2 -5 29.5 4.5
 8 -2 -5 35.1 2.8
 -8 2 5 42.7 3.1
 -8 2 5 38.3 4.1
 7 -2 -5 364.06 76.09
 7 -2 -5 298.37 16.6
 7 -2 -5 317.57 17.5
 7 -2 -5 293.17 17.1
 7 -2 -5 290.77 16
 -7 2 5 306.27 14.7
 6 -2 -5 44.9 7.6
 6 -2 -5 53.29 4.1
 6 -2 -5 54.09 7.6
 6 -2 -5 70.19 8.9
 6 -2 -5 58.89 5.8
 -6 2 5 58.19 4
 -6 2 5 43.1 5.6
 -6 2 5 52.99 3.9
 5 -2 -5 59.79 5.3
 5 -2 -5 56.89 4
 5 -2 -5 75.89 11.1
 5 -2 -5 67.29 6.3
 -5 2 5 58.59 3.8
 -5 2 5 53.59 4
 4 -2 -5 3.8 2.1
 4 -2 -5 2.1 1.3
 4 -2 -5 3.1 2.9
 -4 2 5 2.4 0.9
 -4 2 5 3.2 1.4
 -3 2 5 823.92 37.9
 -3 2 5 788.52 37.5
 2 -2 -5 786.82 36.3
 -2 2 5 717.23 35.3
 1 -2 -5 982.8 46.5
 0 -2 -5 6.2 1.8
 0 -2 -5 6.4 1.5
 0 -2 -5 7.9 1.5
 0 2 5 5.1 0.9
 -1 -2 -5 241.28 12.3
 -1 -2 -5 236.58 11.6
 1 2 5 240.88 11.6
 -2 -2 -5 4.1 1
 -2 -2 -5 4 1.8
 -3 -2 -5 125.09 7.3
 -3 -2 -5 141.59 8.9
 -3 -2 -5 145.09 7
 3 2 5 136.19 7.3
 -4 -2 -5 -0.2 4.3
 4 2 5 0.7 1
 4 2 5 1.8 1.4
 4 2 5 1.6 1
 -5 -2 -5 9.9 2
 -5 -2 -5 11.5 1.8
 5 2 5 10.8 1.5
 -6 -2 -5 22.6 3.2
 -6 -2 -5 26.2 3.6
 -6 -2 -5 28.1 2.4
 6 2 5 23.7 4
 6 2 5 31.2 3.5
 6 2 5 27.8 3.3
 -7 -2 -5 154.88 9.1
 -7 -2 -5 167.88 8.2
 7 2 5 155.48 8.6
 7 2 5 162.28 8.2
 7 2 5 155.38 9
 -8 -2 -5 39 4.8
 -8 -2 -5 31.9 3.1
 8 2 5 37 4.4
 8 2 5 46.8 4
 8 2 5 43.9 3.9
 -9 -2 -5 0.9 1.2
 -9 -2 -5 2 2.5
 9 2 5 6.4 1.7
 9 2 5 5.3 2.3
 9 2 5 2.9 1.7
 -10 -2 -5 18.2 2.1
 -10 -2 -5 18.2 3.1
 10 2 5 23.8 2.7
 10 2 5 21.8 2.6
 10 2 5 20.6 3.1
 11 2 5 -1 1.2
 11 2 5 -0.5 0.9
 11 2 5 -1.6 1.4
 9 -3 -5 28.4 5.2
 -9 3 5 19.9 1.8
 8 -3 -5 0.3 1.2
 -8 3 5 3.4 1.3
 -8 3 5 4.1 2.1
 7 -3 -5 50.59 6.9
 -7 3 5 40.3 5
 -7 3 5 52.09 3.6
 6 -3 -5 56.09 5.8
 6 -3 -5 50.79 9.6
 6 -3 -5 45.9 7.6
 6 -3 -5 44.4 4.1
 -6 3 5 45 3.8
 -6 3 5 56.19 3.8
 -6 3 5 49.5 4
 5 -3 -5 39.4 5
 5 -3 -5 44.6 7.1
 5 -3 -5 34.3 3.5
 5 -3 -5 37.1 6.9
 -5 3 5 32 3.8
 -5 3 5 38.6 3.1
 -5 3 5 37.6 3.2
 4 -3 -5 304.17 17.4
 4 -3 -5 285.17 14.2
 4 -3 -5 293.57 14.9
 -4 3 5 251.77 14
 -4 3 5 307.57 14
 3 -3 -5 73.29 5.1
 3 -3 -5 69.09 6.9
 -3 3 5 72.19 3.9
 -3 3 5 61.69 5
 -3 3 5 63.49 4.1
 2 -3 -5 741.43 35.8
 2 -3 -5 790.62 34.5
 -2 3 5 656.43 34.5
 1 -3 -5 1228.88 58.09
 0 -3 -5 241.08 12.4
 0 -3 -5 273.27 13.4
 0 3 5 251.97 12.2
 -1 -3 -5 1137.19 53.49
 -2 -3 -5 426.86 21.1
 -2 -3 -5 478.75 22.4
 -2 -3 -5 431.66 21.2
 2 3 5 460.65 21.1
 -3 -3 -5 138.69 7.8
 -3 -3 -5 156.98 7.6
 -3 -3 -5 152.38 9.3
 3 3 5 149.19 7.6
 -4 -3 -5 217.88 11
 -4 -3 -5 221.38 11
 -4 -3 -5 237.08 11.3
 4 3 5 237.68 11.2
 4 3 5 212.88 11.1
 -5 -3 -5 134.29 7
 -5 -3 -5 133.49 7.3
 -5 -3 -5 134.29 6.8
 5 3 5 128.99 7
 5 3 5 123.29 6.7
 -6 -3 -5 16.5 2.1
 -6 -3 -5 18.6 2.6
 6 3 5 13.9 2.4
 -7 -3 -5 59.99 4.3
 -7 -3 -5 69.69 4.2
 -7 -3 -5 63.89 5.2
 7 3 5 64.69 4.6
 7 3 5 70.79 4.7
 7 3 5 72.09 5.4
 7 3 5 66.99 4.2
 -8 -3 -5 8.5 1.7
 -8 -3 -5 10.2 2.7
 8 3 5 10.1 2.1
 8 3 5 9.3 2.3
 8 3 5 12.2 2.2
 -9 -3 -5 1.4 2.6
 -9 -3 -5 -1.4 1.9
 9 3 5 0.8 1.6
 9 3 5 -0.9 1.5
 -10 -3 -5 35 2.5
 -10 -3 -5 30.6 3.7
 10 3 5 37.5 3.7
 10 3 5 37.6 3.2
 10 3 5 38.5 3.1
 11 3 5 2.2 1.1
 11 3 5 3.1 1.5
 11 3 5 2.2 1.3
 8 -4 -5 -0.2 3.8
 8 -4 -5 1.5 1.6
 -8 4 5 -2.4 2.2
 -8 4 5 2.3 1.5
 7 -4 -5 8.6 3.3
 -7 4 5 4.7 1.5
 -7 4 5 6.3 1.7
 6 -4 -5 4.1 8.3
 6 -4 -5 13.9 5
 6 -4 -5 23.3 4.7
 6 -4 -5 14.2 2.4
 -6 4 5 19.8 2.6
 -6 4 5 15.3 2.1
 5 -4 -5 12.2 5.6
 5 -4 -5 4.9 1.9
 5 -4 -5 12.9 3.6
 -5 4 5 10.2 1.9
 -5 4 5 8.9 1.6
 -5 4 5 8.8 2.3
 4 -4 -5 86.59 5.6
 4 -4 -5 107.39 10.3
 4 -4 -5 87.19 6.8
 -4 4 5 90.09 6.5
 -4 4 5 88.19 5.3
 -4 4 5 102.29 5.3
 -4 4 5 81.89 5.5
 3 -4 -5 77.29 8
 3 -4 -5 75.09 4.9
 -3 4 5 80.09 4.8
 -3 4 5 84.09 5.8
 -3 4 5 90.69 4.8
 -3 4 5 69.39 5.3
 2 -4 -5 459.35 20.6
 2 -4 -5 430.16 22.1
 -2 4 5 437.86 19.6
 -2 4 5 365.66 19.6
 -2 4 5 383.86 20.2
 1 -4 -5 66.69 5.3
 1 -4 -5 68.89 6.2
 -1 4 5 71.09 4
 -1 4 5 67.19 5.4
 0 -4 -5 1.7 2.6
 0 4 5 1.7 1.9
 0 4 5 1.9 1
 0 4 5 6.6 2.6
 -1 -4 -5 570.24 29.3
 -1 -4 -5 654.63 30.4
 -1 -4 -5 648.14 29.2
 -2 -4 -5 1333.47 62.89
 -3 -4 -5 188.88 9.4
 -3 -4 -5 180.18 9.3
 -3 -4 -5 184.38 11.1
 3 4 5 188.68 9.3
 3 4 5 191.38 9.3
 -4 -4 -5 531.65 23.7
 -4 -4 -5 492.05 23.8
 -4 -4 -5 502.55 23.7
 4 4 5 481.25 23.7
 -5 -4 -5 5.8 1.4
 -5 -4 -5 5 1.3
 -5 -4 -5 4 1.5
 -6 -4 -5 3.3 1.8
 -6 -4 -5 4.9 1.4
 -6 -4 -5 3.4 1.6
 6 4 5 2 1.8
 6 4 5 3.8 2.1
 -7 -4 -5 134.29 6.6
 -7 -4 -5 123.19 7.4
 -7 -4 -5 124.39 6.8
 7 4 5 118.09 6.9
 7 4 5 117.39 7.5
 7 4 5 125.89 7
 -8 -4 -5 55.59 3.8
 -8 -4 -5 60.69 5.3
 -8 -4 -5 48.7 4
 8 4 5 55.39 4.2
 8 4 5 59.79 5
 8 4 5 58.79 4.2
 -9 -4 -5 10.2 2.8
 -9 -4 -5 7.9 2.1
 9 4 5 11.3 2.1
 9 4 5 12.3 2.1
 -10 -4 -5 59.09 4.6
 -10 -4 -5 52.09 3.5
 10 4 5 68.49 4
 10 4 5 66.79 4.6
 10 4 5 60.19 4
 11 4 5 43.4 2.8
 11 4 5 45.4 3.3
 11 4 5 48.8 3.2
 8 -5 -5 26.8 4.9
 8 -5 -5 17.9 1.8
 -8 5 5 20.2 1.7
 7 -5 -5 -1.2 1.7
 -7 5 5 2.4 1.3
 -7 5 5 2.7 1.2
 6 -5 -5 9.7 3.2
 6 -5 -5 24.8 16
 6 -5 -5 7.6 4.7
 -6 5 5 17.7 2.4
 -6 5 5 14.9 2.8
 5 -5 -5 55.59 11.1
 5 -5 -5 61.49 6.6
 5 -5 -5 43.7 4.3
 -5 5 5 43.9 3.7
 -5 5 5 50.69 3.9
 -5 5 5 54.99 3.7
 4 -5 -5 359.16 21.8
 4 -5 -5 316.87 16.7
 -4 5 5 321.07 16.5
 -4 5 5 357.36 16.5
 -4 5 5 346.77 16.3
 -4 5 5 332.67 17.2
 3 -5 -5 23.5 3.2
 3 -5 -5 23.9 3.9
 3 -5 -5 15.2 7.5
 -3 5 5 20.3 2.6
 -3 5 5 14.6 3.3
 -3 5 5 20.2 2.5
 -3 5 5 20.5 2.3
 2 -5 -5 169.48 12.3
 2 -5 -5 180.08 11.1
 2 -5 -5 194.68 9.6
 -2 5 5 176.28 9.2
 -2 5 5 198.08 9.6
 -2 5 5 179.68 10
 1 -5 -5 89.99 7.8
 1 -5 -5 81.09 6.1
 -1 5 5 77.89 5.6
 -1 5 5 91.29 4.7
 -1 5 5 75.09 4.7
 0 -5 -5 96.09 8
 0 5 5 76.79 5.7
 0 5 5 80.79 4.6
 -1 -5 -5 23.6 2.7
 -1 -5 -5 32.5 4.4
 1 5 5 32.4 5.4
 1 5 5 29.1 2.6
 -2 -5 -5 56.49 3.8
 -2 -5 -5 62.09 4.1
 -2 -5 -5 59.69 3.9
 -2 -5 -5 59.69 5.9
 2 5 5 70.09 5.3
 2 5 5 63.19 4.4
 2 5 5 62.49 3.9
 -3 -5 -5 505.55 25.4
 -3 -5 -5 546.35 25.4
 3 5 5 571.84 25.8
 3 5 5 532.15 25.4
 -4 -5 -5 14.9 2.3
 -4 -5 -5 16 2.5
 -4 -5 -5 14.1 2.2
 -5 -5 -5 339.57 17.2
 -5 -5 -5 365.16 16.9
 -5 -5 -5 356.06 17
 -5 -5 -5 355.76 17.2
 5 5 5 343.17 17
 5 5 5 374.26 17.7
 -6 -5 -5 12.1 1.6
 -6 -5 -5 10.9 1.9
 -6 -5 -5 6.1 2.4
 6 5 5 11.2 2
 6 5 5 14.1 2.8
 -7 -5 -5 477.55 22
 -7 -5 -5 462.35 22.3
 7 5 5 438.36 22.3
 -8 -5 -5 14.6 2.1
 -8 -5 -5 14.3 1.8
 -8 -5 -5 11.1 2.5
 8 5 5 18.9 2.8
 8 5 5 13.5 2.1
 8 5 5 16.1 2.2
 -9 -5 -5 38.8 4.4
 -9 -5 -5 33.7 2.9
 9 5 5 41.5 4.6
 9 5 5 38 3.4
 9 5 5 41.7 3.5
 -10 -5 -5 5 1.3
 -10 -5 -5 5.2 1.9
 10 5 5 6.3 1.8
 10 5 5 6.1 1.6
 10 5 5 4.5 1.4
 -11 -5 -5 34.7 2.3
 11 5 5 36.5 2.9
 11 5 5 43.7 3.2
 11 5 5 40.3 2.6
 7 -6 -5 7.1 3.1
 -7 6 5 7.7 1.8
 6 -6 -5 11.5 4.1
 6 -6 -5 10 2.1
 -6 6 5 9.4 1.5
 5 -6 -5 43.2 4.2
 5 -6 -5 52.89 11.2
 -5 6 5 51.99 3.5
 -5 6 5 47.1 3.6
 4 -6 -5 6.3 3.5
 4 -6 -5 -0.7 1.8
 4 -6 -5 -8.3 7.1
 -4 6 5 2.6 2.1
 -4 6 5 2.5 1.8
 -4 6 5 1.1 2.7
 3 -6 -5 10.3 2.1
 3 -6 -5 16.2 3.8
 3 -6 -5 16 7.9
 -3 6 5 8.6 3.1
 -3 6 5 13.9 2.3
 -3 6 5 13.2 1.9
 2 -6 -5 73.39 6.8
 2 -6 -5 82.59 5.3
 -2 6 5 82.09 4.7
 -2 6 5 87.19 4.9
 -2 6 5 74.59 5
 1 -6 -5 414.16 21.6
 1 -6 -5 432.46 24.2
 -1 6 5 459.95 21
 -1 6 5 461.75 21.8
 0 -6 -5 965.4 49.6
 0 6 5 981.7 45.5
 0 6 5 948.71 44.8
 1 6 5 47.9 3.2
 1 6 5 45 4.4
 1 6 5 42.8 3.2
 -2 -6 -5 11.9 1.8
 2 6 5 10.9 2.7
 2 6 5 8.8 1.4
 -3 -6 -5 217.88 11
 -3 -6 -5 213.58 10.8
 3 6 5 225.38 11.5
 -4 -6 -5 137.79 7.6
 -4 -6 -5 150.48 7.8
 -4 -6 -5 142.69 7.8
 -4 -6 -5 155.88 7.4
 -5 -6 -5 109.09 7.1
 -5 -6 -5 100.99 5.8
 -5 -6 -5 102.89 5.4
 -5 -6 -5 92.89 5.6
 5 6 5 93.09 6.8
 5 6 5 128.89 50.39
 -6 -6 -5 82.39 5.5
 -6 -6 -5 84.79 4.9
 -6 -6 -5 84.19 5.5
 -6 -6 -5 90.09 5.2
 6 6 5 90.89 5.3
 6 6 5 85.39 6
 6 6 5 136.79 52.39
 -7 -6 -5 90.79 5.8
 -7 -6 -5 93.29 5.1
 -7 -6 -5 81.89 5.4
 7 6 5 81.09 6.2
 7 6 5 96.89 5.6
 7 6 5 102.49 50.79
 -8 -6 -5 45.5 3.8
 -8 -6 -5 51.59 3.5
 8 6 5 51.89 4
 8 6 5 49.5 4.7
 8 6 5 26.2 78.09
 8 6 5 46.7 3.9
 -9 -6 -5 -0.8 2.1
 -9 -6 -5 -0.8 1.2
 -9 -6 -5 2.9 2.1
 9 6 5 1 2
 9 6 5 -52.09 133.29
 9 6 5 0 1.6
 9 6 5 -0.6 1.4
 -10 -6 -5 4.5 1.2
 10 6 5 6.7 1.4
 10 6 5 4.6 2.2
 10 6 5 3 1.5
 -11 -6 -5 0.4 0.9
 11 6 5 0.5 1.2
 11 6 5 -0.6 1.2
 11 6 5 -0.9 1.1
 11 6 5 0.3 1
 6 -7 -5 20.9 2.9
 -6 7 5 25.4 2.1
 5 -7 -5 11.8 2.3
 -5 7 5 17.5 2.3
 4 -7 -5 80.09 5.4
 -4 7 5 66.09 7
 -4 7 5 91.69 5.4
 -4 7 5 80.69 4.9
 3 -7 -5 169.08 10.9
 3 -7 -5 162.88 9.1
 -3 7 5 174.38 10.2
 -3 7 5 165.68 8.7
 2 -7 -5 1.8 3.5
 2 -7 -5 0.2 1.9
 -2 7 5 1.4 1.9
 -2 7 5 0.3 1.5
 -2 7 5 -0.8 2.9
 1 -7 -5 2.2 3.2
 1 -7 -5 -0.1 1.6
 -1 7 5 -0.5 1.4
 -1 7 5 -3.8 2.8
 -1 7 5 0.9 1.9
 -1 7 5 3.5 3
 0 7 5 353.26 20.8
 0 7 5 415.76 19.5
 -1 -7 -5 100.89 6.6
 -1 -7 -5 88.19 5.3
 1 7 5 92.09 5.8
 1 7 5 84.39 6.5
 -2 -7 -5 203.58 9.9
 -2 -7 -5 184.98 10.2
 -2 -7 -5 203.28 9.7
 2 7 5 207.18 10.8
 2 7 5 180.88 11
 2 7 5 190.48 9.8
 -3 -7 -5 16.2 2.6
 3 7 5 14 2
 3 7 5 16.5 2.8
 -4 -7 -5 394.36 17.9
 -4 -7 -5 361.96 18
 4 7 5 371.36 18.8
 -5 -7 -5 186.98 10.1
 -5 -7 -5 201.08 10.4
 -5 -7 -5 208.38 9.8
 5 7 5 184.18 11
 5 7 5 295.07 69.09
 5 7 5 208.88 10.1
 5 7 5 194.98 10.5
 -6 -7 -5 0.4 1.7
 -6 -7 -5 2.4 1.9
 -6 -7 -5 0.3 1.4
 6 7 5 0.5 2.3
 6 7 5 2.5 1.7
 6 7 5 8.4 55.49
 -7 -7 -5 2.3 1.4
 -7 -7 -5 0.9 1.7
 7 7 5 1.6 1.6
 7 7 5 9.1 48.2
 7 7 5 2 2.3
 -8 -7 -5 119.19 5.9
 -8 -7 -5 99.49 6.1
 8 7 5 -74.99 89.09
 8 7 5 104.59 6.5
 8 7 5 106.99 6
 8 7 5 100.19 6.7
 -9 -7 -5 52.99 3.4
 -9 -7 -5 52.09 4.8
 9 7 5 54.19 4.6
 9 7 5 54.99 4
 9 7 5 48.9 4.1
 -10 -7 -5 -0.8 1.3
 10 7 5 0.8 1.9
 10 7 5 -0.1 1.1
 10 7 5 -1.3 1.8
 -11 -7 -5 10.9 1.4
 11 7 5 12.4 1.4
 11 7 5 8.2 1.5
 11 7 5 10.5 1.4
 5 -8 -5 32.7 3.3
 5 -8 -5 31.5 5.5
 -5 8 5 32.8 2.5
 4 -8 -5 15 2.2
 -4 8 5 17.8 2.3
 -4 8 5 17.9 3.1
 3 -8 -5 73.89 5.1
 -3 8 5 73.39 4.4
 -3 8 5 55.79 7.7
 2 -8 -5 391.36 20.8
 2 -8 -5 378.66 19.3
 -2 8 5 397.06 19
 -2 8 5 422.36 20.4
 1 -8 -5 7.9 5.2
 -1 8 5 1.6 3
 0 -8 -5 100.89 5.7
 0 8 5 100.39 5.7
 0 8 5 90.19 7
 0 8 5 100.49 7.6
 -1 -8 -5 256.57 12.1
 1 8 5 253.37 13.3
 1 8 5 241.48 12
 1 8 5 226.78 12.9
 -2 -8 -5 43.2 3.5
 -2 -8 -5 39.7 3.3
 2 8 5 45.8 5.3
 -3 -8 -5 215.38 10.9
 -3 -8 -5 215.88 11.4
 -3 -8 -5 217.48 11.1
 3 8 5 222.68 12.1
 3 8 5 231.68 11.2
 -4 -8 -5 3.8 1.5
 4 8 5 -36.9 63.99
 4 8 5 5.5 3
 4 8 5 4.7 1.8
 -5 -8 -5 21.9 2.6
 -5 -8 -5 18.1 3
 -5 -8 -5 24.2 3.3
 5 8 5 20.7 2.9
 5 8 5 24.3 2.5
 5 8 5 9.6 44.7
 5 8 5 16.2 3.4
 6 8 5 40.1 62.69
 7 8 5 -21 53.49
 -8 -8 -5 0 1.6
 8 8 5 -140.49 126.19
 8 8 5 0 2.4
 8 8 5 0.5 1.9
 8 8 5 0.3 1.8
 8 8 5 2.2 3.1
 -9 -8 -5 -0.4 1.2
 -9 -8 -5 0.9 1.6
 9 8 5 -1.8 1.6
 9 8 5 -0.3 1.2
 9 8 5 0.4 1.7
 9 8 5 -1.8 1.5
 -10 -8 -5 37.9 2.9
 10 8 5 32.2 2.6
 10 8 5 31.2 3.1
 10 8 5 29.6 2.6
 -11 -8 -5 0.1 0.7
 5 -9 -5 8.5 2.6
 5 -9 -5 1.8 1.3
 3 -9 -5 55.29 4.5
 -3 9 5 63.69 3.7
 -3 9 5 69.99 5.9
 2 -9 -5 60.49 6.5
 2 -9 -5 41.5 4.8
 -2 9 5 49.5 3.5
 1 -9 -5 247.48 12.7
 1 -9 -5 254.67 14.8
 -1 9 5 260.87 12.6
 -1 9 5 273.27 14.4
 -1 9 5 262.47 13.6
 0 -9 -5 647.84 30.3
 0 9 5 674.73 31.6
 0 9 5 644.44 31
 0 9 5 616.94 30.2
 -1 -9 -5 217.68 11.4
 1 9 5 227.18 12.9
 1 9 5 214.98 12.4
 1 9 5 263.47 13.9
 -2 -9 -5 251.57 12.8
 2 9 5 254.07 14
 2 9 5 275.17 14.1
 -3 -9 -5 380.76 18.7
 -3 -9 -5 362.36 19.3
 3 9 5 450.05 20.2
 3 9 5 363.36 19.9
 -4 -9 -5 141.49 7.6
 -4 -9 -5 130.89 7.8
 4 9 5 204.38 70.89
 4 9 5 154.48 9.1
 4 9 5 153.58 7.8
 -5 -9 -5 28.6 3
 -5 -9 -5 29.4 4
 5 9 5 32.8 5.2
 5 9 5 33.5 4.2
 5 9 5 23.4 51.09
 5 9 5 38 3.5
 -6 -9 -5 43.1 3.5
 -6 -9 -5 39.7 3.8
 6 9 5 53.39 5.3
 6 9 5 170.38 66.79
 6 9 5 48.9 3.7
 6 9 5 56.29 4.8
 -7 -9 -5 9.3 1.7
 -7 -9 -5 6 1.8
 7 9 5 9.5 3.5
 7 9 5 5.5 1.6
 7 9 5 18 95.19
 -8 -9 -5 -0.5 1.2
 -8 -9 -5 0.6 1.9
 8 9 5 1.1 2.9
 8 9 5 -0.5 2.3
 8 9 5 1.7 1.3
 8 9 5 1.2 2
 9 9 5 30.5 4.1
 9 9 5 24.1 2.5
 9 9 5 32.2 3.4
 -10 -9 -5 10.6 1.2
 10 9 5 11.1 1.5
 10 9 5 15.3 2.4
 4 -10 -5 1.7 1.5
 4 -10 -5 4.1 2.4
 3 -10 -5 2.2 2
 -3 10 5 5.5 2.5
 -2 10 5 8.2 2.9
 -1 10 5 133.99 8.7
 -1 10 5 135.19 8.3
 -1 10 5 122.79 7.4
 0 -10 -5 251.07 15.2
 0 -10 -5 256.47 12.5
 0 10 5 254.17 12.9
 0 10 5 271.07 15.2
 0 10 5 247.58 13.4
 -1 -10 -5 14.9 2.1
 1 10 5 17.6 3.2
 1 10 5 17.1 3.6
 1 10 5 22 2.6
 -2 -10 -5 274.87 14.9
 -2 -10 -5 298.07 14.3
 2 10 5 308.67 14.4
 2 10 5 297.17 15.5
 2 10 5 285.47 15.1
 -3 -10 -5 169.78 8.7
 -3 -10 -5 154.48 8.7
 3 10 5 171.38 8.8
 3 10 5 174.68 10
 -4 -10 -5 258.77 12.7
 -4 -10 -5 243.48 12.8
 4 10 5 260.37 13.7
 4 10 5 263.87 12.7
 4 10 5 259.27 75.99
 -5 -10 -5 347.97 18.8
 -5 -10 -5 366.46 18.7
 5 10 5 418.26 18.8
 5 10 5 419.96 19.1
 5 10 5 357.06 63.59
 5 10 5 411.46 19.6
 6 10 5 -18.3 61.59
 -7 -10 -5 83.29 5.1
 -7 -10 -5 85.79 6
 7 10 5 125.49 73.49
 7 10 5 94.79 5.1
 7 10 5 93.09 5.8
 -8 -10 -5 40 3.1
 -8 -10 -5 39.4 3.3
 8 10 5 49.6 4
 8 10 5 54.79 4.9
 8 10 5 52.79 3.2
 -9 -10 -5 0.5 1.5
 9 10 5 4.9 2.6
 9 10 5 3.5 1.3
 -10 -10 -5 -0.8 0.9
 10 10 5 0.4 1
 3 -11 -5 22.1 2.5
 -3 11 5 24.4 2.7
 -2 11 5 13.3 2.6
 -1 11 5 6.4 1.7
 -1 11 5 4.4 2.1
 -1 11 5 9.3 3.5
 0 -11 -5 105.59 5.9
 0 11 5 110.49 7
 0 11 5 118.99 7.9
 0 11 5 110.29 6.4
 -1 -11 -5 150.38 8.1
 1 11 5 158.98 9.2
 1 11 5 164.98 9.5
 1 11 5 159.48 8.4
 2 11 5 39.4 5.1
 2 11 5 38 4.8
 3 11 5 79.29 6.5
 -4 -11 -5 19.3 2.8
 -4 -11 -5 16.7 2.8
 4 11 5 -11 117.79
 -5 -11 -5 57.19 4.3
 -5 -11 -5 64.39 4.2
 5 11 5 64.79 5.3
 5 11 5 33 63.69
 5 11 5 71.89 5.5
 5 11 5 66.19 4.2
 -6 -11 -5 17.8 2.6
 -6 -11 -5 22.9 2.6
 6 11 5 24.5 3.8
 6 11 5 24.2 3.4
 6 11 5 24.8 2.6
 -7 -11 -5 46.5 3.3
 -7 -11 -5 40.3 3.4
 7 11 5 51.59 4
 7 11 5 52.49 4.9
 7 11 5 50.99 3.3
 -8 -11 -5 1.1 1.5
 8 11 5 2.4 1.3
 -9 -11 -5 45.5 3
 9 11 5 52.79 2.8
 9 11 5 57.29 3.4
 -2 12 5 0.2 1.4
 -2 12 5 -1.3 2.1
 -1 12 5 0.5 1.3
 -1 12 5 2 1.5
 0 12 5 2.4 3.1
 0 12 5 2.2 2
 -1 -12 -5 5.3 1.3
 1 12 5 4.2 2.1
 1 12 5 9.2 2.2
 1 12 5 5.1 1.6
 -2 -12 -5 74.99 4.6
 2 12 5 83.79 4.8
 2 12 5 78.99 5.8
 -3 -12 -5 0.2 1.3
 3 12 5 2.4 1.4
 3 12 5 2 2.2
 3 12 5 0.4 2.4
 -4 -12 -5 1 1.3
 4 12 5 0.3 1.4
 4 12 5 1.2 2.6
 4 12 5 1.8 2.8
 4 12 5 1.2 2.2
 5 12 5 66.69 5.7
 5 12 5 74.79 4.2
 5 12 5 65.59 5.2
 -6 -12 -5 6.6 1.4
 6 12 5 7.6 1.4
 6 12 5 7.6 3.3
 6 12 5 9.8 2.8
 -7 -12 -5 3.5 1.3
 7 12 5 5.6 3.1
 7 12 5 3.4 1.7
 7 12 5 5.3 1.5
 -8 -12 -5 33.6 2.5
 8 12 5 45.9 3.8
 8 12 5 39.1 2.3
 8 12 5 44.5 2.9
 0 13 5 66.59 3.9
 0 13 5 74.79 4.9
 1 13 5 15.3 2.1
 1 13 5 14 3.2
 1 13 5 13.6 2
 -2 -13 -5 0.8 1.3
 2 13 5 4.7 3.5
 2 13 5 0.9 1.5
 2 13 5 0.5 2.1
 -3 -13 -5 5.3 1.8
 3 13 5 6.7 3.7
 3 13 5 6.9 1.6
 3 13 5 6.5 2.8
 -4 -13 -5 0.3 1.7
 4 13 5 1.6 2.6
 4 13 5 -1.7 3
 4 13 5 -0.6 2.5
 4 13 5 0.5 1.2
 5 13 5 5.4 2
 5 13 5 2.5 4.1
 5 13 5 5.3 1.4
 -6 -13 -5 14.5 1.8
 6 13 5 15.2 1.7
 6 13 5 15.5 2.4
 6 13 5 18.2 2.5
 -7 -13 -5 58.79 3.3
 7 13 5 60.39 4.1
 7 13 5 58.29 3.2
 2 14 5 11.2 1.6
 2 14 5 17 2.6
 3 14 5 156.58 8.4
 3 14 5 158.28 8.1
 -4 -14 -5 3 0.7
 4 14 5 3.1 1.9
 4 14 5 2.9 0.9
 4 14 5 3.2 1.2
 -5 -14 -5 0.7 0.7
 5 14 5 1.2 0.8
 5 14 5 0.3 0.8
 5 14 5 1.5 1.3
 5 13 -6 0 1
 5 13 -6 0.7 1.1
 5 13 -6 1.4 1.6
 4 13 -6 20.6 1.9
 4 13 -6 23 3
 4 13 -6 23 2.5
 3 13 -6 41.6 2.7
 3 13 -6 41.8 3.5
 3 13 -6 48.3 3.6
 -3 -13 6 38.5 3.3
 2 13 -6 5.2 1.7
 2 13 -6 5.6 1.7
 -2 -13 6 7.3 1.2
 1 13 -6 20.7 2.6
 1 13 -6 20.7 2.8
 -1 -13 6 22.8 2.2
 7 12 -6 0.1 0.8
 7 12 -6 -2.2 1.8
 6 12 -6 1.2 1
 6 12 -6 0.3 2.2
 6 12 -6 -1.6 1.7
 5 12 -6 24 2.8
 5 12 -6 29.5 4.5
 4 12 -6 55.29 4.1
 3 12 -6 52.89 4.6
 3 12 -6 48.3 3.5
 2 12 -6 50.89 5.7
 2 12 -6 49.7 4.7
 -2 -12 6 53.19 3.7
 1 12 -6 88.79 5.4
 1 12 -6 75.59 7.1
 1 12 -6 73.49 5.5
 -1 -12 6 94.19 5
 0 12 -6 1.5 2.5
 0 12 -6 1.1 1.8
 0 -12 6 0.7 1.2
 0 -12 6 1.9 1.5
 -1 12 -6 58.69 4.1
 1 -12 6 54.89 3.4
 1 -12 6 56.99 3.5
 2 -12 6 15.5 1.7
 2 -12 6 18.5 2.1
 2 -12 6 13.3 1.6
 8 11 -6 -1.2 1.5
 8 11 -6 2 0.8
 7 11 -6 10.8 2.4
 7 11 -6 15.1 1.9
 6 11 -6 17.3 2.7
 5 11 -6 107.59 7.4
 5 11 -6 111.99 7
 4 11 -6 3.2 1.5
 4 11 -6 -2.5 2.6
 4 11 -6 1.6 2.3
 3 11 -6 2.9 1.5
 3 11 -6 2.5 2.3
 3 11 -6 0.1 2.4
 3 11 -6 4.8 2.1
 3 11 -6 3 2.4
 2 11 -6 220.28 11.2
 2 11 -6 210.28 11.2
 2 11 -6 215.58 11.5
 2 11 -6 210.88 10.7
 2 11 -6 204.48 11.4
 1 11 -6 22.8 2.9
 1 11 -6 21 2.9
 1 11 -6 24.9 4.2
 1 11 -6 26.4 4.1
 0 11 -6 81.29 5.6
 0 11 -6 76.19 4.8
 0 11 -6 78.49 5.4
 0 11 -6 82.69 5.9
 0 -11 6 82.89 5
 -1 11 -6 40.5 4.2
 -1 11 -6 49 4.5
 1 -11 6 48.5 4.7
 1 -11 6 44.9 3.3
 -2 11 -6 6.6 3.5
 2 -11 6 1.6 1.4
 2 -11 6 2.6 1.2
 -3 11 -6 5.3 1.6
 3 -11 6 6.1 1.5
 3 -11 6 2.8 1.1
 3 -11 6 5.9 1.1
 8 10 -6 4.6 2.9
 8 10 -6 9.3 1.3
 7 10 -6 90.49 7.1
 7 10 -6 84.89 5
 6 10 -6 354.86 19.3
 6 10 -6 432.06 21
 6 10 -6 386.56 19.4
 5 10 -6 264.07 12.6
 5 10 -6 234.08 13.3
 5 10 -6 245.48 13.7
 5 10 -6 266.67 15
 4 10 -6 -7.1 4
 4 10 -6 1.1 2.6
 4 10 -6 -0.6 3.8
 3 10 -6 67.49 4.5
 3 10 -6 61.19 5.7
 3 10 -6 57.59 6.6
 2 10 -6 72.69 6.9
 2 10 -6 75.69 7.9
 2 10 -6 85.19 6.5
 2 10 -6 85.19 8.2
 2 10 -6 81.99 5.1
 1 10 -6 67.19 4.8
 1 10 -6 60.39 7.7
 1 10 -6 68.99 6.8
 -1 -10 6 71.89 5.4
 0 10 -6 -1.3 3
 0 10 -6 0.5 2.4
 0 10 -6 1.5 1.9
 0 10 -6 -0.4 3.3
 0 -10 6 1.7 1.7
 -1 10 -6 117.99 7.2
 -1 10 -6 116.99 7.6
 -1 10 -6 120.49 7.3
 1 -10 6 124.79 7.1
 -2 10 -6 -4.2 2
 -2 10 -6 2.4 2
 2 -10 6 -1.9 1.5
 2 -10 6 0 1.8
 -3 10 -6 5.3 2.2
 -3 10 -6 2.6 2.2
 3 -10 6 3.2 3
 3 -10 6 3.6 1.4
 3 -10 6 1.8 2.1
 -4 10 -6 33.8 3.3
 -4 10 -6 35.3 3.4
 4 -10 6 32.9 3.1
 4 -10 6 33.4 2.3
 4 -10 6 30.1 2.6
 9 9 -6 36.5 4.7
 8 9 -6 0.5 2.1
 8 9 -6 8 4.4
 7 9 -6 2.5 1.5
 7 9 -6 11.3 3.7
 7 9 -6 9.7 3.7
 6 9 -6 90.69 9
 6 9 -6 66.59 6.5
 6 9 -6 75.99 4.9
 6 9 -6 77.69 6.8
 5 9 -6 19.7 4.9
 5 9 -6 15.1 2.1
 5 9 -6 13.6 3.9
 4 9 -6 10 3.3
 4 9 -6 10.4 3.4
 4 9 -6 11.7 5.7
 4 9 -6 11.4 2
 4 9 -6 7.1 3.7
 3 9 -6 -0.4 1.6
 3 9 -6 -4.7 3
 3 9 -6 -1.2 3
 2 9 -6 161.48 9.7
 2 9 -6 163.58 8.7
 2 9 -6 157.38 10.2
 2 9 -6 170.88 9.7
 2 9 -6 168.58 10.3
 0 9 -6 551.14 26.8
 0 9 -6 556.54 27.5
 0 9 -6 571.04 27.8
 0 9 -6 563.94 27.4
 0 -9 6 615.34 30
 0 -9 6 534.75 26.8
 -1 9 -6 41.6 2.6
 -1 9 -6 33 3.5
 -1 9 -6 39.7 5.2
 -1 9 -6 38.6 4
 -1 9 -6 34.8 4.5
 -1 9 -6 37.3 4.8
 1 -9 6 43.2 3.7
 1 -9 6 43.6 3.9
 -2 9 -6 65.29 4.3
 -2 9 -6 64.39 5
 -2 9 -6 61.79 8.6
 -2 9 -6 57.09 6.9
 2 -9 6 66.89 4.8
 2 -9 6 71.49 4.6
 -3 9 -6 32.6 4.3
 -3 9 -6 33.6 2.5
 -3 9 -6 36.9 3.6
 3 -9 6 31.1 3.3
 -4 9 -6 3.1 2
 -4 9 -6 -0.7 1.8
 -4 9 -6 0.4 0.9
 4 -9 6 0.5 1.2
 4 -9 6 -1 1.9
 4 -9 6 -1.4 1.3
 -5 9 -6 0.9 0.8
 -5 9 -6 -0.1 1.4
 -5 9 -6 -0.1 1.5
 5 -9 6 0.8 1.4
 5 -9 6 -0.1 1.2
 8 8 -6 50.79 6.5
 8 8 -6 40.9 3.4
 7 8 -6 88.09 6.8
 7 8 -6 87.59 5.3
 7 8 -6 88.89 8.4
 6 8 -6 4.3 3.8
 6 8 -6 4.7 1.9
 6 8 -6 0.8 3.2
 6 8 -6 3.2 3.9
 5 8 -6 36.3 3.8
 5 8 -6 33.3 4.6
 5 8 -6 37.9 5.8
 5 8 -6 27.8 4.8
 4 8 -6 40.6 6
 4 8 -6 36.9 3.8
 4 8 -6 38.1 4.8
 4 8 -6 35.7 4.6
 3 8 -6 0.4 3.8
 3 8 -6 4.7 2.6
 3 8 -6 1 3.4
 2 8 -6 5.8 3.2
 2 8 -6 3.7 2.7
 -2 -8 6 4.8 0.9
 1 8 -6 110.99 9.1
 1 8 -6 98.39 6.2
 -1 -8 6 84.29 5.6
 0 8 -6 334.07 17
 0 8 -6 352.46 17.9
 0 8 -6 333.17 17.9
 0 8 -6 349.96 18.4
 0 -8 6 384.76 22.4
 -1 8 -6 119.29 7.7
 -1 8 -6 122.69 7.4
 -1 8 -6 124.09 6.2
 -1 8 -6 121.49 8.2
 -1 8 -6 123.19 7.9
 -1 8 -6 117.39 6.9
 -1 8 -6 128.19 8.7
 1 -8 6 104.19 6.8
 -2 8 -6 721.43 34.3
 -2 8 -6 692.23 33
 -2 8 -6 706.73 32.7
 -2 8 -6 677.23 31.8
 -2 8 -6 698.23 32.6
 2 -8 6 661.13 32.2
 2 -8 6 657.43 35
 2 -8 6 642.14 32.5
 -3 8 -6 24.8 6
 -3 8 -6 18.6 2.3
 -3 8 -6 12.9 3.1
 -3 8 -6 14.1 2.9
 -3 8 -6 14.9 3.1
 3 -8 6 19.1 2.9
 3 -8 6 11.1 2.4
 -4 8 -6 83.39 6.2
 -4 8 -6 80.69 4.8
 -4 8 -6 90.79 5.9
 -4 8 -6 97.29 12.5
 4 -8 6 83.29 5.2
 4 -8 6 82.79 6.2
 -5 8 -6 1 3.5
 -5 8 -6 0.2 1
 -5 8 -6 -0.4 1.7
 5 -8 6 -0.2 1.7
 5 -8 6 0.2 1.3
 5 -8 6 3.1 1.3
 -6 8 -6 58.79 3.4
 -6 8 -6 66.79 4.1
 6 -8 6 66.09 4.2
 6 -8 6 62.19 3.7
 6 -8 6 62.69 4.1
 9 7 -6 107.79 10.6
 9 7 -6 79.69 10.2
 8 7 -6 87.19 5.7
 8 7 -6 90.59 7.9
 8 7 -6 96.99 7.7
 7 7 -6 40.2 5.3
 6 7 -6 9.8 3.4
 6 7 -6 3.9 3.1
 6 7 -6 4.8 3.9
 6 7 -6 12.3 4.4
 6 7 -6 6.4 2
 5 7 -6 11.8 4.4
 5 7 -6 14 3.8
 5 7 -6 19.9 3.7
 5 7 -6 12.3 4.3
 5 7 -6 11.9 2.2
 4 7 -6 9.2 4.3
 4 7 -6 8.4 4.5
 4 7 -6 11.4 2.3
 4 7 -6 10 3.6
 4 7 -6 15.6 4.7
 4 7 -6 22.8 6.9
 4 7 -6 13.2 2.2
 4 7 -6 16.7 3.5
 4 7 -6 12.7 3.4
 3 7 -6 116.49 10.3
 3 7 -6 103.79 6.2
 3 7 -6 90.89 9.4
 3 7 -6 120.59 7.5
 3 7 -6 106.19 7.5
 3 7 -6 104.89 7.8
 3 7 -6 105.29 7.3
 2 7 -6 290.67 14.8
 2 7 -6 260.67 14.9
 2 7 -6 310.57 14.9
 2 7 -6 284.87 14.4
 2 7 -6 278.97 15.2
 2 7 -6 286.87 13.9
 -2 -7 6 268.27 15
 1 7 -6 612.94 27.6
 1 7 -6 581.94 26.9
 1 7 -6 563.74 27.8
 1 7 -6 572.54 27.6
 1 7 -6 575.24 27.5
 1 7 -6 558.24 28
 -1 -7 6 559.04 28.4
 -1 -7 6 536.25 26.8
 0 7 -6 337.67 16.9
 0 7 -6 310.07 17
 0 7 -6 335.37 16.5
 0 7 -6 338.77 16.5
 0 7 -6 322.07 16.4
 0 7 -6 320.97 15.8
 0 -7 6 317.67 15.8
 0 -7 6 315.57 17.9
 -1 7 -6 317.47 15.4
 -1 7 -6 324.47 15.8
 -1 7 -6 327.27 16.5
 -1 7 -6 334.97 16.6
 -1 7 -6 335.27 16.5
 -1 7 -6 352.56 17.7
 -1 7 -6 324.67 17
 -1 7 -6 321.37 16.8
 1 -7 6 295.87 17.9
 1 -7 6 309.07 15.9
 -2 7 -6 31.3 5.5
 -2 7 -6 22.6 3.8
 -2 7 -6 33.1 3
 -2 7 -6 25.7 3.5
 -2 7 -6 28.3 4.1
 -2 7 -6 26.4 3.3
 2 -7 6 26.6 3.1
 2 -7 6 25.1 4.1
 2 -7 6 32.6 3.3
 -3 7 -6 102.79 13.6
 -3 7 -6 86.69 7.2
 -3 7 -6 80.69 6.3
 -3 7 -6 91.59 6.2
 -3 7 -6 78.29 5
 3 -7 6 80.89 5.3
 3 -7 6 83.49 5.4
 3 -7 6 77.79 5.5
 -4 7 -6 -0.9 6.8
 -4 7 -6 2.9 1.4
 -4 7 -6 0.9 3
 4 -7 6 2.6 1.6
 4 -7 6 6.4 2
 4 -7 6 0.4 1.9
 4 -7 6 1.1 1.1
 -5 7 -6 -0.4 1.2
 -5 7 -6 0.8 2.2
 -5 7 -6 4.4 2.2
 5 -7 6 0.2 1.5
 5 -7 6 -2.1 1.5
 5 -7 6 -0.5 2.1
 -6 7 -6 2.9 1.9
 -6 7 -6 0.6 1.1
 6 -7 6 0.3 1.9
 6 -7 6 1.5 1.4
 -7 7 -6 43.1 3.2
 -7 7 -6 40.3 2.6
 7 -7 6 43.9 2.7
 7 -7 6 46.8 3.3
 7 -7 6 44.4 3.2
 10 6 -6 5.7 1.8
 -10 -6 6 7.4 1.3
 9 6 -6 76.19 6.4
 9 6 -6 90.69 7
 8 6 -6 175.18 10.7
 8 6 -6 166.18 10.9
 8 6 -6 166.38 11.1
 8 6 -6 191.18 10.4
 7 6 -6 69.29 7.9
 7 6 -6 74.89 7.2
 7 6 -6 78.29 6.8
 7 6 -6 67.69 7.6
 6 6 -6 117.09 9.6
 6 6 -6 108.79 8.4
 6 6 -6 118.29 7.9
 6 6 -6 110.99 8.9
 6 6 -6 115.59 6.7
 6 6 -6 139.99 12.4
 6 6 -6 111.99 9.4
 5 6 -6 33.2 6.2
 5 6 -6 36.6 6.5
 5 6 -6 32.8 3.7
 5 6 -6 31 4.3
 5 6 -6 24.1 5.6
 5 6 -6 28.1 4.4
 5 6 -6 29.1 4.9
 5 6 -6 36.6 5.2
 4 6 -6 36.9 5.3
 4 6 -6 40.9 6.6
 4 6 -6 39.8 3.8
 4 6 -6 35 5.9
 4 6 -6 39 3.7
 4 6 -6 32 4.5
 4 6 -6 38.6 4.6
 4 6 -6 46.3 5.2
 4 6 -6 47.3 8.7
 4 6 -6 46.8 5.3
 3 6 -6 -0.1 4.5
 3 6 -6 3 3.6
 3 6 -6 0.7 3.3
 3 6 -6 1.4 2.6
 3 6 -6 1.4 2.6
 2 6 -6 9.7 1.9
 2 6 -6 -3 4.6
 1 6 -6 170.58 8.9
 1 6 -6 182.98 9.6
 1 6 -6 171.18 9.5
 1 6 -6 178.78 9.7
 -1 -6 6 168.18 10.5
 -1 -6 6 170.58 8.6
 0 6 -6 103.09 9.5
 0 6 -6 119.99 7.4
 0 -6 6 122.29 7
 0 -6 6 115.79 9.7
 -1 6 -6 31.9 5.5
 -1 6 -6 39.8 3.6
 -1 6 -6 36.9 3
 -1 6 -6 42.4 6.1
 -1 6 -6 45.1 4.7
 -1 6 -6 41 4.6
 1 -6 6 43.7 3.1
 1 -6 6 35.6 5.2
 -2 6 -6 375.86 18.6
 -2 6 -6 378.16 18.4
 -2 6 -6 390.16 19.5
 -2 6 -6 378.26 19.8
 -2 6 -6 386.96 21.1
 -2 6 -6 391.26 19.1
 -2 6 -6 395.56 19.2
 2 -6 6 389.16 18.8
 2 -6 6 394.66 18.6
 2 -6 6 371.56 20.3
 -3 6 -6 167.28 12.9
 3 -6 6 184.98 10.2
 3 -6 6 174.18 9.3
 -4 6 -6 193.08 10.2
 -4 6 -6 201.58 11.6
 4 -6 6 209.18 10.4
 4 -6 6 207.08 10.9
 4 -6 6 200.68 10.4
 4 -6 6 190.38 13
 -5 6 -6 165.88 8.5
 -5 6 -6 165.88 15.3
 5 -6 6 164.68 8.7
 5 -6 6 151.68 9.4
 5 -6 6 157.68 8.6
 5 -6 6 164.68 12.5
 5 -6 6 167.18 9.5
 -6 6 -6 14.7 1.9
 6 -6 6 19.8 2.6
 6 -6 6 15.9 2.5
 6 -6 6 12.5 1.9
 -7 6 -6 2.6 2.1
 -7 6 -6 -1.1 1.2
 7 -6 6 -0.4 1.8
 7 -6 6 0.9 2.1
 7 -6 6 -0.7 1.8
 -8 6 -6 1 0.9
 -8 6 -6 1.2 1.4
 8 -6 6 2.5 1.1
 8 -6 6 2 1.2
 10 5 -6 9.1 2.5
 -10 -5 6 12.3 1.3
 9 5 -6 15 2.9
 9 5 -6 16.8 3.1
 8 5 -6 2 3.5
 8 5 -6 3.5 2.7
 8 5 -6 4 2.8
 7 5 -6 -0.9 3.2
 7 5 -6 5.1 3
 7 5 -6 0.1 2.9
 7 5 -6 1.9 3.6
 6 5 -6 240.68 13.8
 6 5 -6 257.07 15.8
 6 5 -6 251.67 14.3
 6 5 -6 223.98 14.6
 6 5 -6 260.67 14.6
 6 5 -6 258.37 14.7
 5 5 -6 166.38 9.5
 5 5 -6 154.98 10.2
 5 5 -6 152.68 11.9
 5 5 -6 161.18 10.5
 5 5 -6 155.28 9.6
 5 5 -6 162.48 10.6
 5 5 -6 169.68 9.2
 5 5 -6 171.98 10.1
 5 5 -6 160.58 9.4
 5 5 -6 156.08 9.5
 4 5 -6 27.4 3.8
 4 5 -6 25 3.5
 4 5 -6 28.9 4.3
 4 5 -6 26.4 4.4
 4 5 -6 31.6 5.7
 4 5 -6 26.6 4.5
 3 5 -6 25.4 4.2
 3 5 -6 27.5 4.1
 3 5 -6 19.2 3.6
 3 5 -6 28.1 4
 3 5 -6 24 3.5
 3 5 -6 22.7 4.3
 3 5 -6 29.5 3.8
 -1 -5 6 22.3 1.6
 0 -5 6 634.64 30.8
 -1 5 -6 22.6 4.2
 -1 5 -6 20.4 3.6
 -1 5 -6 30.6 4
 -1 5 -6 30.4 3.6
 -1 5 -6 29.1 3.6
 1 -5 6 21.5 4
 1 -5 6 26.6 2.3
 -2 5 -6 68.89 7.9
 -2 5 -6 67.49 7.3
 -2 5 -6 61.59 5.6
 -2 5 -6 52.49 7.4
 -2 5 -6 63.29 5.2
 2 -5 6 69.89 4.4
 2 -5 6 76.19 4.4
 -3 5 -6 1.2 2.5
 -3 5 -6 -5.6 3.4
 -3 5 -6 1.7 1.7
 -3 5 -6 -5 5.7
 3 -5 6 0.6 1.5
 3 -5 6 1 1.2
 -4 5 -6 630.54 33.7
 4 -5 6 605.74 29.9
 4 -5 6 659.53 31.1
 -5 5 -6 233.98 12.1
 -5 5 -6 279.37 18.4
 5 -5 6 235.08 12.6
 5 -5 6 247.68 12.7
 5 -5 6 245.98 12.1
 5 -5 6 238.18 12.1
 5 -5 6 216.18 14.2
 -6 5 -6 16.4 11.3
 -6 5 -6 6.1 2.8
 6 -5 6 6.1 1.7
 -7 5 -6 24.2 2.8
 7 -5 6 29 3.5
 7 -5 6 27.4 2.8
 -8 5 -6 61.39 3.7
 -8 5 -6 66.79 4.8
 8 -5 6 68.69 4.4
 8 -5 6 66.09 4.1
 10 4 -6 13.2 2.6
 -10 -4 6 10.8 1.6
 9 4 -6 48.4 6.3
 9 4 -6 33.6 5.4
 -9 -4 6 37.5 2.8
 8 4 -6 25.5 5.8
 8 4 -6 19.8 5.2
 8 4 -6 16.7 3.9
 7 4 -6 282.37 17.9
 7 4 -6 271.67 15.6
 7 4 -6 281.67 15.7
 7 4 -6 284.77 15.5
 7 4 -6 301.37 15.4
 7 4 -6 289.37 16
 6 4 -6 98.69 8.6
 6 4 -6 103.19 11.1
 6 4 -6 102.59 14.7
 -6 -4 6 85.49 4.8
 5 4 -6 42.6 5.9
 5 4 -6 42.7 6
 5 4 -6 42.7 5
 5 4 -6 41.8 5.4
 5 4 -6 55.89 7.1
 5 4 -6 42.9 4.8
 5 4 -6 48.9 7.4
 5 4 -6 44.4 6.3
 5 4 -6 42.2 4.2
 5 4 -6 43.7 5.4
 4 4 -6 85.89 6
 4 4 -6 71.49 5.3
 4 4 -6 71.39 7.6
 4 4 -6 83.49 6.1
 4 4 -6 70.09 6.5
 4 4 -6 70.69 5.2
 4 4 -6 80.59 6.7
 4 4 -6 80.39 5.4
 4 4 -6 76.59 6.1
 3 4 -6 267.07 13.3
 2 4 -6 455.95 21.7
 -1 -4 6 107.99 5.1
 -1 -4 6 102.19 6.3
 0 -4 6 270.37 14.2
 0 -4 6 288.57 13.3
 -1 4 -6 23.1 3.3
 1 -4 6 18.7 3.3
 1 -4 6 23.5 2
 -2 4 -6 556.44 29.1
 2 -4 6 616.84 28.2
 2 -4 6 564.24 28.2
 -3 4 -6 -6 5.1
 -3 4 -6 0 3.9
 3 -4 6 0.5 1
 -4 4 -6 8.7 6.3
 -4 4 -6 -0.4 1.6
 4 -4 6 -0.6 1.5
 4 -4 6 0.6 1.7
 4 -4 6 0.2 1.2
 4 -4 6 -1.4 1.5
 -5 4 -6 9.7 6.8
 -5 4 -6 -1.7 1.8
 5 -4 6 -0.5 1.3
 5 -4 6 -2.3 1.6
 5 -4 6 -1.3 3
 5 -4 6 -2.4 1.4
 5 -4 6 -0.3 1.7
 -6 4 -6 15.9 8.1
 -6 4 -6 25.3 2.8
 6 -4 6 22.3 2.9
 6 -4 6 27.3 3
 6 -4 6 27.1 3
 -7 4 -6 7 2
 7 -4 6 6.1 2.1
 7 -4 6 1.4 2.5
 7 -4 6 5.3 1.7
 -8 4 -6 96.69 5.6
 8 -4 6 102.69 6.8
 8 -4 6 87.79 6
 -9 4 -6 2.1 1.2
 -9 4 -6 1.8 1.3
 9 -4 6 1.8 1.5
 9 -4 6 1.2 1.7
 10 3 -6 7.6 3.1
 -10 -3 6 8.6 1.2
 9 3 -6 21.1 3.2
 -9 -3 6 25.8 3.2
 -9 -3 6 24.5 2.4
 8 3 -6 17.3 5.8
 8 3 -6 15.6 5.2
 8 3 -6 15.1 5.3
 8 3 -6 12.5 3.5
 7 3 -6 2.9 3.4
 7 3 -6 -1.8 2.9
 7 3 -6 0.7 2.9
 7 3 -6 -3.4 3.3
 7 3 -6 4.9 3.3
 7 3 -6 4.9 5
 -7 -3 6 -0.4 0.7
 6 3 -6 261.77 15.2
 6 3 -6 293.17 16
 6 3 -6 278.47 15.7
 6 3 -6 271.07 15
 6 3 -6 280.97 14.8
 6 3 -6 287.27 15.2
 6 3 -6 278.77 16.7
 -6 -3 6 274.87 13.3
 5 3 -6 5.8 2.6
 5 3 -6 5.7 2.6
 5 3 -6 2.4 2.2
 5 3 -6 8.9 2.9
 5 3 -6 3.1 3.3
 5 3 -6 6.2 2.4
 5 3 -6 8.8 3.4
 5 3 -6 4.9 2.8
 -5 -3 6 3.5 0.7
 4 3 -6 320.17 18.1
 4 3 -6 307.37 17.6
 4 3 -6 328.57 17.1
 4 3 -6 316.07 16.6
 4 3 -6 325.77 16.3
 -4 -3 6 338.97 15.1
 3 3 -6 21.9 3.1
 2 3 -6 127.19 6.9
 1 3 -6 410.06 19.9
 -1 -3 6 403.66 19.7
 0 -3 6 331.97 15.4
 0 -3 6 324.67 17
 -1 3 -6 197.88 10.8
 1 -3 6 201.88 10.3
 1 -3 6 193.68 9.6
 -2 3 -6 573.04 28.3
 2 -3 6 565.54 27.4
 -3 3 -6 160.28 11
 3 -3 6 168.78 8.4
 3 -3 6 162.98 9.4
 -4 3 -6 533.25 26.4
 -4 3 -6 556.04 29.7
 4 -3 6 582.24 26.7
 4 -3 6 565.64 27.7
 4 -3 6 553.54 26.4
 -5 3 -6 0.9 1.8
 -5 3 -6 -2.7 5.4
 5 -3 6 -0.2 1.3
 5 -3 6 -1.4 1.5
 5 -3 6 1.3 1.6
 5 -3 6 -0.1 2.1
 5 -3 6 0.3 1.6
 -6 3 -6 7.4 8.6
 -6 3 -6 2.8 1.9
 6 -3 6 5.2 2.3
 6 -3 6 3.1 1.7
 6 -3 6 5.3 1.7
 7 -3 6 23.9 2.9
 7 -3 6 16.6 3.4
 -8 3 -6 12.5 2
 8 -3 6 17.7 2.6
 8 -3 6 12.5 1.8
 8 -3 6 19.1 2.3
 -9 3 -6 2 1.7
 -9 3 -6 0.2 1.2
 9 -3 6 0.5 1.4
 9 -3 6 -0.1 1.3
 10 2 -6 20.2 3.8
 10 2 -6 25 2.9
 -10 -2 6 23.4 2
 -10 -2 6 22.9 1.9
 9 2 -6 7 2.9
 9 2 -6 6.9 2.6
 -9 -2 6 7.5 2.6
 8 2 -6 1.1 3.9
 8 2 -6 -0.9 3
 8 2 -6 0.8 4.2
 8 2 -6 -2.9 4.9
 -8 -2 6 -1.9 1.2
 7 2 -6 -0.5 2.8
 7 2 -6 -3.9 3
 7 2 -6 1.4 2.9
 7 2 -6 0.9 3.2
 7 2 -6 1.2 2.8
 -7 -2 6 -0.5 0.8
 6 2 -6 61.39 7.3
 6 2 -6 75.79 5.9
 6 2 -6 69.19 7.7
 6 2 -6 67.19 6.4
 6 2 -6 81.39 8.8
 6 2 -6 71.89 6.7
 -6 -2 6 67.89 4
 5 2 -6 -0.8 2.3
 5 2 -6 3.7 3.4
 5 2 -6 -3.1 3.6
 5 2 -6 3.6 2.7
 5 2 -6 1 2.2
 5 2 -6 5.9 2.8
 5 2 -6 2.5 2.5
 5 2 -6 8.1 2.7
 4 2 -6 118.59 6.8
 -4 -2 6 109.49 5.6
 3 2 -6 309.77 14.9
 -3 -2 6 297.97 14.1
 2 2 -6 493.75 23
 -2 -2 6 476.05 22.4
 1 2 -6 74.39 4.5
 0 2 -6 4237.88 203.98
 0 2 -6 4641.44 203.98
 -1 2 -6 0.5 1.6
 -1 2 -6 -0.6 1.9
 1 -2 6 0.1 0.9
 1 -2 6 0.6 0.7
 -2 2 -6 88.29 6.6
 -2 2 -6 95.09 5.5
 2 -2 6 92.09 4.9
 2 -2 6 89.39 5.6
 -3 2 -6 81.59 7.1
 3 -2 6 69.49 5.2
 3 -2 6 74.59 4.4
 3 -2 6 79.59 4.4
 -4 2 -6 37.3 3.4
 -4 2 -6 42.3 3.8
 -4 2 -6 31.9 5.3
 4 -2 6 40.9 3.2
 4 -2 6 39.2 3
 -5 2 -6 137.09 7.6
 -5 2 -6 159.68 12.9
 -5 2 -6 123.69 7.3
 5 -2 6 128.39 7
 5 -2 6 131.79 7.3
 5 -2 6 125.59 6.9
 5 -2 6 126.09 8.4
 -6 2 -6 319.67 22.5
 -6 2 -6 318.67 16.2
 6 -2 6 318.77 15.8
 6 -2 6 336.77 15.8
 -7 2 -6 320.67 16.1
 -7 2 -6 292.97 15.2
 7 -2 6 315.97 15
 7 -2 6 316.67 17.8
 7 -2 6 296.27 15.9
 7 -2 6 298.77 15.3
 -8 2 -6 -0.4 1.8
 -8 2 -6 -1.9 1.6
 8 -2 6 -4.2 1.9
 8 -2 6 -1.3 1.7
 8 -2 6 -2 1.5
 -9 2 -6 -1.9 1.4
 9 -2 6 -1.3 1.7
 -10 2 -6 6.9 2
 -10 2 -6 7.4 1.3
 10 -2 6 7.3 1.3
 10 -2 6 5.9 1.1
 10 -2 6 9.1 1.7
 10 1 -6 60.09 5.6
 -10 -1 6 70.49 3.7
 -10 -1 6 68.39 3.7
 9 1 -6 -0.1 3.1
 9 1 -6 1.3 2.7
 9 1 -6 -4.3 2.3
 -9 -1 6 -3 1.9
 -9 -1 6 -0.3 1.1
 8 1 -6 89.79 7.4
 8 1 -6 85.59 8.5
 8 1 -6 97.79 7.5
 8 1 -6 75.19 7.8
 -8 -1 6 88.89 5.1
 7 1 -6 190.38 11.3
 7 1 -6 185.58 10.6
 7 1 -6 180.88 11.6
 7 1 -6 189.38 11.2
 7 1 -6 171.48 11.8
 -7 -1 6 189.88 9.4
 -7 -1 6 163.38 9.2
 6 1 -6 -6.6 4.3
 6 1 -6 -0.2 2.9
 6 1 -6 -0.5 3.8
 6 1 -6 -0.2 2.8
 6 1 -6 -2.4 3.9
 -6 -1 6 -0.7 0.7
 5 1 -6 147.49 9.2
 5 1 -6 158.68 9.7
 5 1 -6 141.09 8.4
 5 1 -6 129.59 8.7
 5 1 -6 141.59 9
 5 1 -6 161.98 10.8
 -5 -1 6 133.19 7.2
 4 1 -6 31.4 4.6
 -4 -1 6 27.2 1.9
 3 1 -6 895.91 42
 2 1 -6 -0.6 1.7
 0 1 -6 454.25 21.8
 0 1 -6 470.25 21.9
 -1 1 -6 152.08 8.2
 -1 1 -6 150.88 7.8
 1 -1 6 143.29 7.3
 -2 1 -6 3064.69 142.09
 -3 1 -6 65.89 6.4
 -3 1 -6 80.69 7.1
 3 -1 6 71.19 4.6
 3 -1 6 68.99 4.2
 3 -1 6 74.39 4.9
 -4 1 -6 969.2 48.8
 -4 1 -6 1025.2 46.7
 4 -1 6 988.9 46.3
 4 -1 6 1005.8 47.1
 -5 1 -6 6.9 5.2
 -5 1 -6 8.3 2.5
 -5 1 -6 4.3 1.9
 5 -1 6 6.3 1.5
 5 -1 6 6.4 1.5
 5 -1 6 3.5 1.4
 -6 1 -6 320.87 16.1
 -6 1 -6 335.27 16.4
 6 -1 6 324.87 16.2
 6 -1 6 334.37 15.9
 6 -1 6 313.77 16.4
 6 -1 6 333.57 15.8
 6 -1 6 326.07 17.3
 -7 1 -6 2.2 2.3
 -7 1 -6 1.3 2.1
 7 -1 6 1.6 1.7
 7 -1 6 -3.8 2.5
 7 -1 6 2.8 1.7
 7 -1 6 2 1.9
 -8 1 -6 -0.5 2
 -8 1 -6 -2.4 1.8
 8 -1 6 -2.7 1.8
 8 -1 6 -0.2 1.9
 -9 1 -6 7.3 1.8
 9 -1 6 5.5 1.7
 10 -1 6 11.3 1.5
 10 -1 6 10.5 1.6
 10 0 -6 11.5 3.2
 -10 0 6 7.8 1.1
 -10 0 6 8.5 1
 9 0 -6 -3 2.4
 9 0 -6 0.3 5.1
 -9 0 6 0.5 1
 -9 0 6 -2.1 1.8
 -9 0 6 0.1 1.5
 8 0 -6 5 3.4
 8 0 -6 6.9 2.9
 8 0 -6 12.4 3.2
 -8 0 6 6.1 1.7
 -8 0 6 7.4 1.5
 7 0 -6 54.29 3.1
 7 0 -6 47.7 7.6
 7 0 -6 55.09 6.2
 7 0 -6 57.19 6.4
 -7 0 6 53.19 4
 -7 0 6 42.9 3.6
 6 0 -6 842.92 64.39
 -6 0 6 806.42 38.1
 5 0 -6 8.8 2.9
 5 0 -6 6.5 3.2
 5 0 -6 6.6 3.1
 5 0 -6 10.7 1.3
 5 0 -6 6.3 2.4
 5 0 -6 12.5 3.9
 4 0 -6 9.5 3.2
 3 0 -6 495.65 23.7
 3 0 -6 493.85 23.8
 2 0 -6 565.54 27.3
 2 0 -6 584.84 27.2
 1 0 -6 334.97 16.4
 1 0 -6 344.07 16.2
 -1 0 6 333.47 15.8
 0 0 -6 247.08 12.2
 0 0 -6 245.28 11.7
 0 0 -6 236.58 11.9
 -1 0 -6 1.4 1.8
 -1 0 -6 1.3 1.7
 1 0 6 3 0.8
 -2 0 -6 515.75 27.2
 -2 0 -6 570.24 26.2
 2 0 6 571.14 26.5
 -3 0 -6 19.9 3.7
 -3 0 -6 15.4 2.5
 3 0 6 16.6 2.7
 3 0 6 14.6 2.2
 3 0 6 17.9 2.1
 -4 0 -6 3.9 3.5
 -4 0 -6 -0.8 1.6
 4 0 6 0.4 1.2
 4 0 6 0.2 0.9
 4 0 6 0.5 1
 -5 0 -6 152.18 12
 -5 0 -6 157.78 8.4
 -5 0 -6 144.09 7.9
 5 0 6 150.88 9
 5 0 6 148.59 8
 5 0 6 146.89 7.7
 -6 0 -6 171.68 9.3
 -6 0 -6 175.78 9.6
 6 0 6 183.78 8.9
 6 0 6 162.18 9.5
 6 0 6 178.88 8.9
 6 0 6 172.68 10.2
 -7 0 -6 80.59 6
 -7 0 -6 84.29 5.4
 7 0 6 81.99 5.5
 7 0 6 82.79 6.8
 7 0 6 74.99 6.1
 -8 0 -6 -6.1 3.8
 -8 0 -6 0.6 2.3
 8 0 6 -1.2 1.5
 8 0 6 -1.6 2.1
 8 0 6 1.8 2
 -9 0 -6 7.8 2.3
 9 0 6 8.8 1.7
 9 0 6 4.9 1.9
 -10 0 -6 24.7 3.3
 10 0 6 19.9 2.5
 10 0 6 22.3 2.5
 9 -1 -6 29.5 5.1
 9 -1 -6 23 5.3
 -9 1 6 26.5 2.9
 -9 1 6 24.4 2.1
 -9 1 6 22.3 2.6
 8 -1 -6 54.99 5.9
 8 -1 -6 48.2 8.2
 8 -1 -6 46.2 2.7
 8 -1 -6 44.1 5.5
 8 -1 -6 38.7 5.8
 -8 1 6 49.5 3.5
 7 -1 -6 702.43 32.2
 7 -1 -6 644.34 84.69
 7 -1 -6 599.34 31.5
 7 -1 -6 608.24 31.1
 7 -1 -6 566.94 30.5
 7 -1 -6 603.34 31.6
 -7 1 6 691.53 30.6
 -7 1 6 601.54 29.5
 -7 1 6 651.63 30.4
 6 -1 -6 150.18 9.1
 6 -1 -6 146.79 7.4
 6 -1 -6 139.59 9.9
 6 -1 -6 137.99 10.6
 6 -1 -6 134.79 9.8
 -6 1 6 145.69 7.7
 -6 1 6 144.09 7.7
 5 -1 -6 6.6 2.5
 5 -1 -6 8.3 1.4
 5 -1 -6 9 3.4
 5 -1 -6 6.7 3
 5 -1 -6 6.7 3.2
 5 -1 -6 7.1 3.6
 -5 1 6 6.1 1.2
 -5 1 6 4.5 1.6
 4 -1 -6 228.78 12.8
 4 -1 -6 226.18 12.3
 4 -1 -6 218.68 13.2
 4 -1 -6 207.58 11
 4 -1 -6 238.58 12.8
 4 -1 -6 246.08 12.8
 -4 1 6 235.58 12
 3 -1 -6 10 2
 3 -1 -6 14 2.6
 -3 1 6 12.3 1.5
 -3 1 6 13.3 2.7
 2 -1 -6 21.6 3.2
 2 -1 -6 19.4 2.8
 -2 1 6 20.3 1.8
 -1 1 6 117.49 5.9
 0 -1 -6 475.75 22.5
 0 -1 -6 451.95 22
 0 -1 -6 468.65 21.8
 -1 -1 -6 1200.38 56.19
 -2 -1 -6 65.89 5.4
 -2 -1 -6 63.19 4.5
 2 1 6 71.89 3.9
 -3 -1 -6 72.89 5.1
 -3 -1 -6 70.09 7
 3 1 6 67.69 4.5
 3 1 6 76.79 4.3
 3 1 6 69.89 4.2
 -4 -1 -6 113.09 6.4
 4 1 6 105.09 5.7
 4 1 6 102.29 5.8
 4 1 6 107.59 6.3
 -5 -1 -6 96.79 9.8
 -5 -1 -6 113.29 6.4
 5 1 6 104.89 6
 5 1 6 105.69 5.7
 5 1 6 101.59 5.7
 5 1 6 102.89 6.6
 5 1 6 106.49 6.7
 -6 -1 -6 9.6 2.4
 -6 -1 -6 11.6 1.6
 -6 -1 -6 10.5 2.2
 6 1 6 8.9 1.6
 6 1 6 10.7 2.5
 -7 -1 -6 56.09 4.3
 -7 -1 -6 59.99 5.4
 7 1 6 65.89 4.1
 7 1 6 52.99 6.2
 7 1 6 65.59 5.3
 -8 -1 -6 28.8 2.6
 8 1 6 37.4 3.5
 8 1 6 33 4.3
 8 1 6 33.3 3
 -9 -1 -6 187.48 10.5
 9 1 6 197.98 9.9
 9 1 6 196.18 10
 -10 -1 -6 9.8 1.8
 10 1 6 7.8 1.8
 10 1 6 13.3 1.8
 10 1 6 10.9 2.3
 -9 2 6 17.8 1.7
 -9 2 6 17.4 2
 8 -2 -6 3.7 1
 8 -2 -6 6.5 3.7
 -8 2 6 4.4 1.4
 -8 2 6 10 3.1
 -8 2 6 5.3 1.5
 7 -2 -6 40.4 6.9
 7 -2 -6 84.39 68.49
 7 -2 -6 49.6 8.7
 -7 2 6 55.79 3.8
 -7 2 6 65.19 5.1
 6 -2 -6 89.59 5.3
 6 -2 -6 78.99 7.7
 6 -2 -6 88.39 8.4
 6 -2 -6 101.39 7.2
 6 -2 -6 81.49 9.7
 6 -2 -6 101.79 10.5
 -6 2 6 89.49 5.4
 -6 2 6 83.99 5.6
 -6 2 6 88.19 5.4
 5 -2 -6 40 6.6
 5 -2 -6 41.4 3.4
 5 -2 -6 39.9 7.4
 5 -2 -6 36.1 5.5
 5 -2 -6 46.2 5.1
 5 -2 -6 42.9 6
 -5 2 6 41.3 3.5
 -5 2 6 43.3 3.2
 4 -2 -6 10 3.5
 4 -2 -6 3.8 3.8
 4 -2 -6 2.9 2
 4 -2 -6 1.7 1.4
 -4 2 6 4.6 1
 3 -2 -6 101.49 6.1
 3 -2 -6 101.99 7.5
 -3 2 6 100.39 5.5
 -3 2 6 94.89 6.4
 2 -2 -6 125.39 7.9
 2 -2 -6 119.09 6.8
 -2 2 6 122.89 6.2
 1 -2 -6 17.2 2.9
 1 -2 -6 13.5 2.1
 -1 2 6 17.5 1.9
 0 -2 -6 51.19 4.3
 0 -2 -6 57.29 3.7
 0 -2 -6 52.99 3.9
 0 2 6 55.29 3.4
 -1 -2 -6 563.54 26.3
 -1 -2 -6 551.94 25.3
 -1 -2 -6 513.75 25.5
 -2 -2 -6 145.69 8.2
 -2 -2 -6 127.59 7
 2 2 6 130.19 6.9
 -3 -2 -6 3.5 3
 3 2 6 2.5 1.5
 -4 -2 -6 1208.38 58.39
 4 2 6 1221.18 56.79
 4 2 6 1223.48 56.39
 -5 -2 -6 292.27 14.7
 5 2 6 293.37 14.2
 5 2 6 297.17 15
 5 2 6 293.57 14.2
 -6 -2 -6 246.88 13.8
 -6 -2 -6 272.47 12.8
 6 2 6 264.77 13.5
 6 2 6 266.17 12.9
 6 2 6 273.27 12.9
 -7 -2 -6 3.4 2.2
 7 2 6 6.3 3.1
 -8 -2 -6 -1.8 1.2
 -8 -2 -6 -0.2 3.3
 8 2 6 0.6 1.6
 8 2 6 0.2 2.1
 8 2 6 -1.1 2.1
 -9 -2 -6 8.8 2.7
 9 2 6 10.3 2
 9 2 6 10 1.8
 9 2 6 7.9 2.1
 -10 -2 -6 11.8 2.1
 10 2 6 9.7 2
 10 2 6 13.1 2.6
 10 2 6 9.9 2.6
 11 2 6 19 2.6
 11 2 6 18 1.7
 9 -3 -6 7 3.3
 -9 3 6 5.6 0.9
 8 -3 -6 -1.6 1.3
 -8 3 6 -0.2 1.2
 -8 3 6 1.7 1
 -8 3 6 -2.3 1.9
 7 -3 -6 31.7 4.7
 7 -3 -6 78.39 90.49
 -7 3 6 41.4 3.1
 -7 3 6 34.9 3.2
 6 -3 -6 12.3 6.5
 6 -3 -6 6.9 1.9
 6 -3 -6 0.5 4.6
 6 -3 -6 9.5 3.9
 -6 3 6 4.9 1.4
 -6 3 6 7.3 2.1
 5 -3 -6 0.4 3
 5 -3 -6 -0.1 1.8
 5 -3 -6 2.6 5
 -5 3 6 -1.1 1.1
 -5 3 6 1.8 1.5
 4 -3 -6 552.84 25.9
 4 -3 -6 560.94 27
 4 -3 -6 541.55 30.1
 4 -3 -6 545.15 26.9
 -4 3 6 518.05 25.9
 -4 3 6 572.84 26
 3 -3 -6 37.2 3.1
 3 -3 -6 41.2 6
 3 -3 -6 38.3 4.3
 -3 3 6 43.2 3.6
 -3 3 6 35 3.1
 -3 3 6 36.3 4.3
 2 -3 -6 456.35 22.9
 2 -3 -6 463.85 21.4
 -2 3 6 390.86 21.3
 -2 3 6 451.75 20.8
 1 -3 -6 38.9 4.5
 1 -3 -6 30.5 3.4
 -1 3 6 28.2 3.1
 -1 3 6 35.1 2.6
 0 -3 -6 2437.16 113.39
 -1 -3 -6 1317.77 61.99
 -2 -3 -6 58.49 4.2
 -2 -3 -6 78.99 5.7
 2 3 6 68.79 4.1
 2 3 6 65.99 4.1
 3 3 6 58.89 4.3
 3 3 6 60.49 3.9
 -4 -3 -6 438.76 23.1
 -4 -3 -6 441.96 21.2
 4 3 6 445.16 20.9
 4 3 6 441.96 21
 -5 -3 -6 385.96 17.2
 -5 -3 -6 358.96 17.7
 5 3 6 358.36 17.3
 5 3 6 357.46 17.6
 5 3 6 353.96 17.3
 -6 -3 -6 127.99 8.2
 -6 -3 -6 150.68 7.3
 6 3 6 145.09 7.4
 6 3 6 145.89 8.3
 -7 -3 -6 11.5 2.4
 -8 -3 -6 -1 1.4
 -8 -3 -6 1.8 2.7
 8 3 6 0.3 2
 8 3 6 2.2 1.9
 8 3 6 -2.1 1.7
 -9 -3 -6 127.99 7.3
 -9 -3 -6 144.39 8.6
 9 3 6 157.18 7.9
 9 3 6 151.68 7.7
 9 3 6 146.79 8.3
 -10 -3 -6 102.29 6.3
 10 3 6 107.99 6.3
 10 3 6 112.89 6.4
 11 3 6 7.9 1.3
 11 3 6 7.3 1.6
 8 -4 -6 3.4 2.9
 8 -4 -6 5.4 1
 -8 4 6 8.4 1.7
 -8 4 6 7.7 1.1
 7 -4 -6 6.4 3.2
 -7 4 6 14.5 2.4
 -7 4 6 9.7 1.6
 6 -4 -6 3.5 1.8
 6 -4 -6 10.3 8.4
 6 -4 -6 -3.1 5.5
 -6 4 6 7.5 1.7
 -6 4 6 5.4 1.9
 -6 4 6 6.1 2
 5 -4 -6 13.3 3.6
 5 -4 -6 24.6 7.6
 5 -4 -6 13.1 2.2
 5 -4 -6 15.9 4.2
 -5 4 6 11 1.8
 -5 4 6 11.7 2.4
 -5 4 6 8.2 1.5
 4 -4 -6 59.19 4.4
 4 -4 -6 68.69 9.5
 4 -4 -6 55.89 6.2
 -4 4 6 61.99 4.1
 -4 4 6 64.29 4
 -4 4 6 57.19 4.6
 -4 4 6 56.79 5.6
 3 -4 -6 41.6 4.8
 3 -4 -6 43.4 3.5
 3 -4 -6 62.19 10.6
 -3 4 6 44.8 4.9
 -3 4 6 38.9 3.4
 -3 4 6 47 3.2
 2 -4 -6 29.9 3.8
 2 -4 -6 25.8 4.4
 2 -4 -6 25.1 3.2
 -2 4 6 26.9 2.3
 -2 4 6 23 3.7
 -2 4 6 20.9 2.6
 1 -4 -6 142.39 9.4
 1 -4 -6 155.68 8.2
 -1 4 6 139.49 7.2
 -1 4 6 125.99 8
 0 -4 -6 392.36 18.3
 0 -4 -6 378.76 19.3
 0 4 6 359.46 17.7
 0 4 6 390.56 18.3
 0 4 6 339.27 17.7
 -1 -4 -6 -0.3 1.4
 -1 -4 -6 0.5 1.8
 1 4 6 1.3 1.1
 2 4 6 5.9 1.8
 2 4 6 4.1 1.2
 -3 -4 -6 315.77 16.9
 -3 -4 -6 381.26 19.7
 3 4 6 364.96 17
 3 4 6 357.86 16.8
 -4 -4 -6 41.5 3.4
 4 4 6 44.1 3.3
 4 4 6 46.3 3.3
 -5 -4 -6 3.5 1.2
 -5 -4 -6 0.3 1.6
 5 4 6 2 1.5
 5 4 6 1.2 1.6
 5 4 6 2.6 1.9
 -6 -4 -6 201.58 9.6
 -6 -4 -6 188.68 10.3
 6 4 6 186.18 10.3
 6 4 6 196.38 9.7
 -7 -4 -6 34.1 4.2
 -7 -4 -6 31.7 3.2
 7 4 6 24.5 3.6
 -8 -4 -6 13 1.8
 -8 -4 -6 17.5 3.9
 8 4 6 17.9 2.8
 8 4 6 18.4 2.4
 -9 -4 -6 11.2 2.5
 -9 -4 -6 9.5 1.5
 9 4 6 11.8 1.8
 9 4 6 6.4 1.9
 9 4 6 10.1 1.8
 -10 -4 -6 75.89 5.1
 -10 -4 -6 76.19 4.6
 10 4 6 84.09 5.1
 10 4 6 77.69 4.7
 11 4 6 1.4 1.1
 11 4 6 2.3 1
 8 -5 -6 9.9 3.4
 8 -5 -6 6.3 1
 -8 5 6 4.5 0.9
 -7 5 6 20 2
 -7 5 6 17.6 2.2
 6 -5 -6 21.6 10.5
 6 -5 -6 -0.6 1.6
 -6 5 6 1.8 1.5
 -6 5 6 1.1 1.3
 5 -5 -6 459.65 28.1
 5 -5 -6 501.35 23.9
 5 -5 -6 440.76 21.7
 5 -5 -6 427.36 24.3
 -5 5 6 437.86 21.5
 -5 5 6 463.85 21.5
 -5 5 6 429.46 22
 4 -5 -6 94.59 5.9
 4 -5 -6 86.59 12.4
 4 -5 -6 95.89 7.9
 -4 5 6 99.49 5.7
 -4 5 6 99.29 5.9
 -4 5 6 93.09 7.1
 -4 5 6 97.99 5.6
 3 -5 -6 45.1 7.1
 3 -5 -6 48.9 5.7
 3 -5 -6 49.7 4
 -3 5 6 53.89 4.1
 -3 5 6 52.29 3.6
 -3 5 6 51.19 5.5
 -3 5 6 51.59 3.8
 2 -5 -6 125.19 6.7
 2 -5 -6 130.49 10.3
 2 -5 -6 120.39 8.2
 -2 5 6 120.19 7.9
 -2 5 6 135.09 6.7
 -2 5 6 118.59 6.7
 1 -5 -6 2.4 3.3
 1 -5 -6 0.4 3.2
 -1 5 6 2 2.3
 -1 5 6 2.4 1.4
 -1 5 6 4.4 1.5
 0 -5 -6 215.08 12.4
 0 5 6 200.68 9.9
 0 5 6 186.48 10.8
 -1 -5 -6 117.39 6
 -1 -5 -6 113.59 8.1
 1 5 6 101.79 6
 1 5 6 107.89 6
 1 5 6 113.39 6.8
 -2 -5 -6 149.59 7.9
 -2 -5 -6 177.08 10.9
 2 5 6 145.99 7.9
 2 5 6 143.19 7.8
 2 5 6 161.48 8.6
 -3 -5 -6 3.2 1.4
 3 5 6 2.6 1.6
 3 5 6 2.2 1.2
 -4 -5 -6 55.89 3.2
 -4 -5 -6 50.19 3.8
 4 5 6 43.3 3.5
 4 5 6 46.9 3.5
 4 5 6 45.2 4.7
 -5 -5 -6 2.5 1.5
 -5 -5 -6 2.8 1.2
 -5 -5 -6 2.3 1.5
 5 5 6 2.6 1.6
 -6 -5 -6 105.09 6.3
 -6 -5 -6 118.49 6.1
 -6 -5 -6 109.69 6.7
 6 5 6 111.89 6.2
 6 5 6 120.69 7
 -7 -5 -6 0.3 1.4
 -7 -5 -6 5.4 2.2
 -7 -5 -6 0.8 2.5
 7 5 6 4 2.3
 7 5 6 2.7 1.9
 -8 -5 -6 2.9 1.4
 -8 -5 -6 5.7 4
 8 5 6 4.3 2.3
 8 5 6 5 2
 -9 -5 -6 10.8 1.6
 -9 -5 -6 16.7 2.7
 9 5 6 16 2.1
 9 5 6 13.1 2.3
 -10 -5 -6 3 1.7
 -10 -5 -6 -1.4 1.2
 10 5 6 0.7 1.5
 10 5 6 0.5 1.4
 11 5 6 12.3 2
 11 5 6 10 1.4
 11 5 6 9.5 1.2
 -7 6 6 23 1.9
 6 -6 -6 15.3 4
 6 -6 -6 22.3 2.3
 -6 6 6 24.2 2.4
 -6 6 6 21.4 2.4
 5 -6 -6 62.89 9.2
 5 -6 -6 74.89 5.4
 -5 6 6 84.39 4.7
 4 -6 -6 5.8 3.3
 4 -6 -6 -4 6.1
 -4 6 6 0.6 1.9
 -4 6 6 0.5 3
 3 -6 -6 15.5 2.3
 3 -6 -6 12.7 5.3
 3 -6 -6 19.2 4.2
 -3 6 6 12.2 3.2
 -3 6 6 12.1 2
 2 -6 -6 60.69 6.5
 2 -6 -6 58.39 4.5
 -2 6 6 65.39 4
 -2 6 6 60.59 4.1
 -2 6 6 62.99 6
 -2 6 6 55.19 4.4
 1 -6 -6 155.78 8.5
 1 -6 -6 161.68 10
 1 -6 -6 159.98 12.2
 -1 6 6 150.88 8.4
 -1 6 6 187.78 11.8
 -1 6 6 167.88 8.4
 0 -6 -6 169.18 11.5
 0 -6 -6 171.28 8
 0 6 6 151.08 8.9
 0 6 6 137.29 9.1
 0 6 6 153.88 8.4
 -1 -6 -6 5 3.9
 1 6 6 -4.5 3.1
 1 6 6 4.8 2.7
 1 6 6 0.2 1
 1 6 6 -0.7 1.6
 -2 -6 -6 165.08 7.8
 2 6 6 137.29 7.6
 2 6 6 149.99 7.7
 2 6 6 129.59 8.7
 2 6 6 148.69 8.6
 -3 -6 -6 123.49 6.5
 -3 -6 -6 131.69 6.8
 3 6 6 122.59 7.6
 3 6 6 122.79 6.7
 -4 -6 -6 11.8 1.9
 -4 -6 -6 10.5 1.7
 -4 -6 -6 11.7 1.9
 -5 -6 -6 176.38 8.8
 -5 -6 -6 145.79 8.4
 -5 -6 -6 173.98 8.3
 5 6 6 157.28 9
 5 6 6 162.28 8.4
 -6 -6 -6 2.5 1.4
 -6 -6 -6 0.8 1.7
 -6 -6 -6 4 1.9
 6 6 6 4.6 2
 6 6 6 2.7 2.2
 -7 -6 -6 222.78 11.1
 -7 -6 -6 224.58 11.8
 7 6 6 219.78 11.9
 7 6 6 236.18 11.5
 -8 -6 -6 138.59 9.8
 -8 -6 -6 149.88 7.8
 8 6 6 154.78 8.7
 8 6 6 165.88 8.2
 -9 -6 -6 10.2 1.5
 -9 -6 -6 13.9 2.4
 9 6 6 13.6 2.3
 9 6 6 13.4 1.9
 -10 -6 -6 0.1 1.3
 10 6 6 2 1.4
 10 6 6 1.6 2.1
 10 6 6 3.9 2.4
 11 6 6 42.9 2.8
 11 6 6 36.1 2.5
 11 6 6 36.7 2.4
 7 -7 -6 7.8 2.3
 6 -7 -6 8.8 2
 6 -7 -6 13.1 3.4
 5 -7 -6 7.4 1.7
 5 -7 -6 8.6 4.2
 -4 7 6 29.5 2.8
 -4 7 6 32.6 4.8
 3 -7 -6 15.5 2.3
 3 -7 -6 22 4.4
 -3 7 6 12.9 2.1
 -3 7 6 14.5 3.5
 -3 7 6 11.2 1.8
 2 -7 -6 54.69 6.8
 2 -7 -6 46.9 4.2
 -2 7 6 50.09 6.1
 -2 7 6 49.3 3.8
 -2 7 6 48.6 4.1
 1 -7 -6 10.5 3.9
 1 -7 -6 9.5 2.1
 -1 7 6 11.1 3.5
 -1 7 6 7.1 1.8
 -1 7 6 8.1 2.1
 0 -7 -6 1.6 1.6
 0 -7 -6 1.2 1.5
 0 7 6 1.8 1.5
 0 7 6 -0.2 2.8
 0 7 6 1.7 2.8
 -1 -7 -6 135.59 7
 1 7 6 123.39 6.9
 1 7 6 135.99 8.2
 1 7 6 130.79 7.1
 -2 -7 -6 169.48 8.2
 2 7 6 149.19 9.5
 2 7 6 155.18 8.2
 2 7 6 161.88 8.8
 2 7 6 155.18 9.3
 -3 -7 -6 78.99 4.4
 3 7 6 70.19 4.6
 3 7 6 74.49 6.1
 3 7 6 71.99 6.1
 -4 -7 -6 13.6 2.1
 -4 -7 -6 15.9 1.9
 4 7 6 16.6 3.5
 4 7 6 15.6 2.1
 -5 -7 -6 0.8 1.4
 -5 -7 -6 2.2 1.7
 5 7 6 -1.6 1.9
 5 7 6 3.3 3.1
 5 7 6 -1.9 2.4
 -6 -7 -6 19.6 3
 -6 -7 -6 18.5 2.5
 6 7 6 22 2.5
 6 7 6 21.2 2.9
 -7 -7 -6 247.98 11.9
 7 7 6 241.98 12.1
 7 7 6 236.58 12.6
 -8 -7 -6 28.6 3.7
 -9 -7 -6 44.4 3.2
 9 7 6 48.1 3.4
 9 7 6 54.39 4.3
 9 7 6 49.9 3.7
 -10 -7 -6 21.9 2.7
 10 7 6 19.2 2.5
 10 7 6 24.7 2.3
 10 7 6 30.7 3.5
 11 7 6 2.4 0.9
 6 -8 -6 68.29 5
 6 -8 -6 66.49 3.7
 5 -8 -6 2.3 1.6
 5 -8 -6 0.8 3.5
 -5 8 6 2.8 1.6
 4 -8 -6 21.1 2.4
 -4 8 6 22.8 2.4
 -4 8 6 34.2 5.7
 -3 8 6 82.79 6.1
 -3 8 6 88.19 7
 2 -8 -6 163.18 9.1
 2 -8 -6 179.48 11.3
 -2 8 6 177.58 10.7
 -2 8 6 169.88 8.8
 1 -8 -6 135.49 7.9
 1 -8 -6 155.08 10.5
 -1 8 6 146.69 9.6
 -1 8 6 146.99 7.8
 -1 8 6 140.29 8.8
 0 -8 -6 567.14 26.5
 0 8 6 529.45 27.1
 -1 -8 -6 330.47 15.1
 1 8 6 287.27 15.9
 1 8 6 314.07 16.4
 -2 -8 -6 7 1.7
 2 8 6 9.9 3.2
 2 8 6 12.4 3.4
 -3 -8 -6 15.5 2.5
 -3 -8 -6 11.2 1.9
 3 8 6 17.7 3.3
 3 8 6 17.1 2.3
 3 8 6 14 3.2
 -4 -8 -6 167.58 8.7
 -4 -8 -6 161.98 8.7
 4 8 6 150.38 11.2
 4 8 6 182.78 8.9
 -5 -8 -6 1.8 1.7
 -5 -8 -6 3.6 1.6
 5 8 6 2.5 2.9
 5 8 6 2 1.9
 -6 -8 -6 8.3 1.6
 -6 -8 -6 7.9 1.9
 6 8 6 11.4 2.1
 6 8 6 9.8 2.5
 6 8 6 6.1 2.9
 -7 -8 -6 97.89 6.3
 -7 -8 -6 109.79 6.1
 7 8 6 123.79 6.4
 7 8 6 121.39 7.1
 -8 -8 -6 0 1.2
 8 8 6 -0.1 1.8
 8 8 6 1.2 1.5
 -9 -8 -6 8 1.4
 9 8 6 6.8 1.7
 -10 -8 -6 3.2 1
 10 8 6 6.2 1.2
 10 8 6 4.6 1.5
 10 8 6 5.1 1.1
 5 -9 -6 10.4 2.5
 -3 9 6 10.7 2.8
 -3 9 6 11.1 1.5
 2 -9 -6 113.29 6.8
 -2 9 6 123.29 8.3
 -2 9 6 116.89 6.5
 1 -9 -6 10.6 5.4
 1 -9 -6 3.4 1.8
 -1 9 6 2.5 2.6
 -1 9 6 4.5 1.6
 -1 9 6 5.8 4.6
 0 -9 -6 134.69 7.5
 0 -9 -6 148.09 10.5
 0 9 6 138.89 7.5
 0 9 6 148.49 9
 0 9 6 156.18 9.7
 -1 -9 -6 140.09 7.4
 1 9 6 142.19 9.4
 1 9 6 139.79 8.8
 1 9 6 135.49 7.4
 -2 -9 -6 15.3 2.1
 2 9 6 12.1 3.4
 2 9 6 13.7 2.1
 2 9 6 15.7 3.3
 -3 -9 -6 10 1.9
 3 9 6 9.1 3.1
 3 9 6 8.2 3
 3 9 6 8.6 2.2
 -4 -9 -6 144.19 7.8
 4 9 6 152.88 8.1
 4 9 6 145.59 9.2
 -5 -9 -6 24.2 3.1
 -5 -9 -6 27.2 2.9
 5 9 6 31.4 3.4
 5 9 6 31.7 5.2
 -6 -9 -6 22 2.7
 -6 -9 -6 19.6 3
 6 9 6 21.7 2.8
 6 9 6 27.7 3.2
 6 9 6 25.1 3.4
 -7 -9 -6 4.8 2.3
 -7 -9 -6 3.5 1.7
 7 9 6 3.9 2.1
 7 9 6 4.6 1.6
 8 9 6 11.7 1.7
 8 9 6 9.5 2.1
 -9 -9 -6 0 1.4
 9 9 6 2.2 1.9
 9 9 6 2.6 1.3
 -10 -9 -6 20.8 1.8
 10 9 6 22.9 2.2
 10 9 6 21 1.7
 4 -10 -6 0.1 1.2
 4 -10 -6 5.4 2.3
 3 -10 -6 0.4 2.1
 -3 10 6 8.4 2.3
 -2 10 6 4.1 3.6
 1 -10 -6 6.6 1.7
 -1 10 6 10.9 3.3
 -1 10 6 11.9 2.5
 0 10 6 323.67 17.2
 -1 -10 -6 57.19 8
 -1 -10 -6 67.99 4.4
 1 10 6 82.99 6.2
 1 10 6 74.89 5.1
 -2 -10 -6 89.79 5.2
 2 10 6 69.99 10.3
 2 10 6 93.39 6.7
 2 10 6 91.49 5.7
 -3 -10 -6 179.68 9.3
 3 10 6 186.08 10.5
 3 10 6 185.88 9.6
 -4 -10 -6 20.8 2.8
 4 10 6 18.5 2.2
 4 10 6 14.6 3.1
 -5 -10 -6 27.1 2.8
 5 10 6 23.7 3.7
 5 10 6 29.2 3.4
 -6 -10 -6 80.89 4.9
 6 10 6 78.49 6.2
 6 10 6 91.69 5.1
 6 10 6 83.89 5.4
 -7 -10 -6 33.6 2.9
 7 10 6 41.4 3.8
 7 10 6 39.8 3.2
 -8 -10 -6 5.1 1.3
 8 10 6 9.6 2.9
 8 10 6 6.3 1.8
 -9 -10 -6 -0.2 1
 9 10 6 1 1.3
 9 10 6 0 0.9
 3 -11 -6 9.2 2.1
 3 -11 -6 5.4 1.3
 2 -11 -6 2 1.3
 -2 11 6 7.9 2.3
 -1 11 6 2.5 2.4
 -1 11 6 0.2 1.6
 0 11 6 299.67 15.6
 0 11 6 303.67 15
 0 11 6 294.57 14.6
 -1 -11 -6 10.8 1.6
 1 11 6 15.8 2.1
 1 11 6 15 2.8
 1 11 6 16.8 3.1
 -2 -11 -6 5.6 1.5
 2 11 6 6.4 2.7
 2 11 6 5.1 1.8
 2 11 6 3.9 2.4
 -3 -11 -6 53.99 3.8
 3 11 6 57.49 4.2
 3 11 6 63.59 5.5
 -4 -11 -6 0.6 1.4
 4 11 6 2.8 2.6
 4 11 6 1.7 1.5
 -5 -11 -6 10.6 1.6
 5 11 6 11.5 1.6
 5 11 6 10.8 2.4
 -6 -11 -6 45 3.4
 6 11 6 51.39 3.5
 6 11 6 48.4 4.4
 -7 -11 -6 68.49 4
 7 11 6 67.19 4.1
 7 11 6 74.59 5.5
 -8 -11 -6 5 1.9
 8 11 6 9.4 2.5
 8 11 6 6.4 1.4
 8 11 6 7.2 1.5
 9 11 6 40.2 2.8
 9 11 6 30.9 2.1
 2 -12 -6 23.4 1.8
 -2 12 6 18 2.5
 -2 12 6 19.9 1.8
 -1 12 6 8.7 1.4
 0 12 6 -0.5 1.3
 0 12 6 -0.8 2.1
 1 12 6 25.3 3.2
 1 12 6 30.6 3.8
 -2 -12 -6 7 1.4
 2 12 6 9.1 1.7
 2 12 6 6.2 2.1
 -3 -12 -6 49.9 3.3
 3 12 6 46.8 3.6
 3 12 6 54.09 4.8
 3 12 6 48.3 4.8
 -4 -12 -6 9.1 1.5
 4 12 6 10.3 1.6
 4 12 6 5.9 2.2
 4 12 6 11.1 2.8
 -5 -12 -6 16.5 2.2
 5 12 6 22.2 2.4
 5 12 6 22.4 3.2
 6 12 6 22.1 2.7
 6 12 6 23.4 3.6
 -7 -12 -6 62.19 3.7
 7 12 6 66.69 5.5
 -8 -12 -6 52.29 3.2
 8 12 6 61.79 3.7
 8 12 6 65.29 4.3
 8 12 6 59.19 3.1
 0 13 6 10.5 2.3
 0 13 6 7.1 1.1
 1 13 6 29.4 3.5
 1 13 6 28.3 2.3
 1 13 6 26.2 2.8
 2 13 6 1.1 1.7
 2 13 6 -0.5 1
 2 13 6 3.2 2.4
 -3 -13 -6 17.6 2.2
 3 13 6 19 2.8
 3 13 6 16.7 2.8
 3 13 6 16.5 2.2
 -4 -13 -6 6.6 1.2
 4 13 6 8.6 2.2
 4 13 6 7.5 1.4
 4 13 6 6.6 2
 4 13 6 8.3 2.1
 -5 -13 -6 -0.1 0.9
 5 13 6 0.4 1.9
 5 13 6 2 1.2
 5 13 6 1.5 1.3
 -6 -13 -6 1.7 0.9
 6 13 6 1.6 0.9
 6 13 6 4.2 1.5
 6 13 6 2.2 1.7
 -7 -13 -6 21.3 1.5
 7 13 6 22.1 3
 7 13 6 26.3 1.8
 3 13 -7 56.09 3.8
 3 13 -7 58.79 3.3
 2 13 -7 5.3 1.7
 6 12 -7 0.5 1.6
 5 12 -7 14.7 2.2
 5 12 -7 10.3 1.9
 5 12 -7 13.8 1.8
 4 12 -7 2.6 2
 4 12 -7 2.2 2.4
 4 12 -7 3 1.3
 3 12 -7 47.5 5.3
 3 12 -7 59.59 4.3
 3 12 -7 56.29 4.4
 2 12 -7 24.1 3.2
 2 12 -7 31.6 3.5
 -2 -12 7 25.9 2.4
 1 12 -7 78.79 5
 1 12 -7 77.69 4.9
 -1 -12 7 72.89 4.3
 0 12 -7 42.6 3.5
 0 12 -7 33.9 3.1
 0 -12 7 41.4 2.7
 -1 12 -7 17.9 2.6
 1 -12 7 21.1 2.1
 1 -12 7 16.9 1.7
 1 -12 7 21.7 2
 7 11 -7 1.5 2
 6 11 -7 25.6 3.1
 6 11 -7 34 2.6
 5 11 -7 3.5 1.7
 5 11 -7 -0.8 2.3
 4 11 -7 -5.4 2.4
 4 11 -7 1 1.2
 4 11 -7 -1.4 2.4
 3 11 -7 15.3 2.6
 3 11 -7 12.5 2.5
 2 11 -7 3.1 2.5
 2 11 -7 1.7 2.1
 2 11 -7 2.3 2.2
 2 11 -7 3.2 1.4
 1 11 -7 1.8 1.4
 1 11 -7 -0.6 1.8
 1 11 -7 1.1 2.1
 -1 -11 7 4.8 1.5
 0 11 -7 0 2.7
 0 11 -7 0.1 2
 0 -11 7 1 1.3
 -1 11 -7 131.79 9.4
 1 -11 7 122.29 6.6
 1 -11 7 122.49 6.5
 -2 11 -7 4.5 1.9
 2 -11 7 2 1.5
 2 -11 7 2.4 1.1
 2 -11 7 -0.1 1.1
 3 -11 7 37.8 2.5
 3 -11 7 35.1 2.5
 3 -11 7 45.5 2.8
 8 10 -7 2.6 3.6
 7 10 -7 36.1 2.8
 7 10 -7 32.1 4.9
 6 10 -7 1.2 3.4
 6 10 -7 11.3 4.3
 6 10 -7 3 2.6
 6 10 -7 8.1 1.5
 5 10 -7 38 5.4
 5 10 -7 43 5
 5 10 -7 51.99 3.6
 4 10 -7 8.1 3.1
 4 10 -7 10.5 1.7
 4 10 -7 11 2.9
 4 10 -7 11.2 2.9
 3 10 -7 41.1 4.9
 3 10 -7 34.6 5.3
 3 10 -7 35.6 5.1
 3 10 -7 46.5 3.5
 2 10 -7 68.39 5.5
 2 10 -7 66.09 6.1
 2 10 -7 70.49 4.6
 2 10 -7 67.29 5.6
 2 10 -7 67.09 6
 1 10 -7 26.6 3.3
 1 10 -7 27.3 3.1
 1 10 -7 29.7 4.3
 0 10 -7 26.6 4
 0 10 -7 25.6 3.9
 0 10 -7 26.5 2.9
 -1 10 -7 13 2.4
 -1 10 -7 8.1 2.3
 -2 10 -7 1.4 1.9
 -2 10 -7 1.4 1.7
 2 -10 7 -0.4 1.2
 2 -10 7 2.2 2.7
 -3 10 -7 2 1.3
 3 -10 7 1.7 1.1
 3 -10 7 1.5 1.6
 3 -10 7 -0.6 1.4
 -4 10 -7 0.9 1
 -4 10 -7 1.2 1.7
 4 -10 7 1.2 1
 4 -10 7 2.4 1.4
 4 -10 7 2.6 1.2
 9 9 -7 -0.3 2.4
 8 9 -7 5.7 2.5
 7 9 -7 17.2 3.4
 7 9 -7 10.9 3.3
 7 9 -7 21.2 3
 6 9 -7 43.2 8
 6 9 -7 26.9 3.8
 6 9 -7 36.6 3.3
 5 9 -7 1.7 1.7
 5 9 -7 -4.9 3.2
 5 9 -7 -1.9 2.9
 5 9 -7 -0.5 4.3
 4 9 -7 -3.1 3.3
 4 9 -7 4 3.1
 4 9 -7 2.6 4.1
 4 9 -7 6.2 1.9
 3 9 -7 102.49 7.4
 3 9 -7 94.59 7.8
 3 9 -7 97.19 7.7
 3 9 -7 111.49 6.1
 2 9 -7 419.16 21.3
 2 9 -7 411.46 20.2
 2 9 -7 426.46 21
 2 9 -7 410.46 21.4
 2 9 -7 440.46 21
 1 9 -7 411.76 20.1
 1 9 -7 440.96 21.4
 1 9 -7 410.86 20.9
 1 9 -7 418.36 20.4
 1 9 -7 414.56 20.7
 1 9 -7 409.76 20.6
 0 9 -7 49.8 5.8
 0 9 -7 56.39 4.4
 0 9 -7 54.59 4
 0 9 -7 47.7 5.2
 0 9 -7 51.79 5.1
 0 -9 7 46.2 3.6
 -1 9 -7 232.48 12.7
 -1 9 -7 251.47 13.8
 1 -9 7 249.18 12.3
 -2 9 -7 6.7 2.4
 -2 9 -7 9.6 2.1
 2 -9 7 6.6 1.8
 2 -9 7 8.7 1.8
 -3 9 -7 3.9 1.1
 -3 9 -7 2.8 1.7
 -3 9 -7 1.9 2
 3 -9 7 2.1 2.3
 3 -9 7 1.1 1.5
 -4 9 -7 3.2 2.3
 -4 9 -7 0.6 1.7
 4 -9 7 1.4 1.2
 4 -9 7 -1.2 1.6
 4 -9 7 0.5 2.2
 -5 9 -7 1.6 1.4
 -5 9 -7 2.7 1.8
 5 -9 7 1.8 1.7
 5 -9 7 2.3 1.1
 9 8 -7 29.6 4.2
 8 8 -7 83.29 9.7
 7 8 -7 28.5 3.1
 7 8 -7 31.7 5.1
 7 8 -7 32.2 6.2
 6 8 -7 1.2 3.5
 6 8 -7 2.9 3.2
 6 8 -7 -0.5 3
 6 8 -7 3.1 1.7
 5 8 -7 97.89 5.8
 5 8 -7 87.99 7.4
 5 8 -7 100.49 8.2
 5 8 -7 103.49 7.7
 5 8 -7 83.29 9.5
 4 8 -7 125.49 9.1
 4 8 -7 128.39 9.1
 4 8 -7 135.29 7.3
 4 8 -7 126.19 8.6
 3 8 -7 168.58 10.8
 3 8 -7 168.88 10.5
 3 8 -7 170.08 10.3
 3 8 -7 179.38 9.1
 3 8 -7 176.08 9.7
 2 8 -7 1.7 2.5
 2 8 -7 -1.4 2.9
 2 8 -7 1.5 1.7
 2 8 -7 -2.3 3.3
 2 8 -7 2.7 2.7
 2 8 -7 6.3 3.3
 1 8 -7 500.35 24.2
 1 8 -7 480.25 23.7
 1 8 -7 505.45 24.6
 1 8 -7 473.75 24.3
 1 8 -7 475.85 24.9
 1 8 -7 507.65 24.8
 -1 -8 7 545.05 27.6
 0 8 -7 639.44 29.6
 0 8 -7 612.84 29.1
 0 8 -7 603.94 29.9
 0 8 -7 594.64 29.3
 0 8 -7 610.14 29.4
 0 8 -7 580.74 28.7
 0 -8 7 604.34 31.3
 -1 8 -7 148.59 9
 -1 8 -7 153.18 8.1
 -1 8 -7 160.48 8.7
 -1 8 -7 152.78 8.9
 -1 8 -7 155.48 9.6
 1 -8 7 158.68 12.6
 1 -8 7 145.59 8.2
 1 -8 7 131.29 8.1
 -2 8 -7 -2.1 2.7
 -2 8 -7 0.8 2.1
 -2 8 -7 -4.6 2.5
 -2 8 -7 2.4 1
 2 -8 7 -0.9 1
 2 -8 7 -0.1 1.5
 -3 8 -7 14.5 2.9
 -3 8 -7 17 1.9
 -3 8 -7 17.3 2.7
 3 -8 7 16.2 2.3
 3 -8 7 12.1 2
 -4 8 -7 5.3 1.1
 -4 8 -7 6.7 2.3
 -4 8 -7 6.2 1.9
 4 -8 7 5.7 2.1
 4 -8 7 5.1 2.1
 4 -8 7 3.8 1.5
 -5 8 -7 10 2.7
 -5 8 -7 8.3 2.6
 -5 8 -7 8.9 1.4
 5 -8 7 12.6 1.9
 5 -8 7 11.1 2.3
 -6 8 -7 22.6 1.8
 -6 8 -7 27.9 2.5
 6 -8 7 24 2.4
 6 -8 7 31.9 2.9
 6 -8 7 25.1 2.1
 8 7 -7 32.9 5.6
 8 7 -7 45.4 6.3
 7 7 -7 11.3 3
 7 7 -7 8.9 3.4
 6 7 -7 32.4 5.2
 6 7 -7 19.6 3.5
 6 7 -7 24.5 3.1
 6 7 -7 21.2 3.6
 6 7 -7 23.8 4.4
 5 7 -7 99.29 8.9
 5 7 -7 92.39 7.1
 5 7 -7 80.79 7.1
 5 7 -7 86.79 5.4
 5 7 -7 92.39 7.5
 5 7 -7 77.39 9
 5 7 -7 75.89 6.4
 4 7 -7 6 4.4
 4 7 -7 -1.9 2.1
 4 7 -7 1.2 3
 4 7 -7 4.4 3.2
 4 7 -7 0.2 3.2
 4 7 -7 -1.1 2.7
 4 7 -7 -1.1 1.9
 4 7 -7 1.8 4.2
 3 7 -7 75.59 11.1
 3 7 -7 94.99 6.9
 3 7 -7 100.19 6.1
 3 7 -7 79.49 7.5
 3 7 -7 88.49 5.8
 3 7 -7 116.69 14
 2 7 -7 411.06 20.9
 2 7 -7 392.26 20.8
 2 7 -7 424.26 20.5
 2 7 -7 417.56 20.4
 2 7 -7 406.76 19.7
 1 7 -7 279.77 14.1
 1 7 -7 262.07 14.6
 1 7 -7 264.67 13.1
 1 7 -7 264.07 14.3
 1 7 -7 269.37 13.8
 1 7 -7 267.27 14
 -1 -7 7 242.18 12.8
 0 7 -7 -1.9 3.7
 0 7 -7 6.6 3.1
 0 7 -7 -0.3 4.3
 0 7 -7 2.1 2.2
 0 7 -7 1.4 3.2
 0 7 -7 2.6 2.4
 0 -7 7 0.6 0.9
 -1 7 -7 244.28 13.2
 -1 7 -7 235.38 13.6
 -1 7 -7 262.27 13
 -1 7 -7 225.98 12.2
 -1 7 -7 271.77 15.6
 1 -7 7 229.38 12.3
 -2 7 -7 4.8 2.9
 -2 7 -7 7.5 1.4
 -2 7 -7 11.3 4.2
 -2 7 -7 5.6 3.4
 2 -7 7 3.1 2.2
 2 -7 7 4.7 1.3
 2 -7 7 8.8 2.2
 -3 7 -7 12.3 5.4
 -3 7 -7 5.7 1.4
 -3 7 -7 4 2.8
 -3 7 -7 6.8 2.5
 3 -7 7 6.3 1.8
 3 -7 7 9.3 2.1
 3 -7 7 6.5 1.7
 -4 7 -7 46.1 3.9
 -4 7 -7 47 5.1
 -4 7 -7 54.19 5.4
 -4 7 -7 46.1 7.9
 4 -7 7 43.8 3.7
 4 -7 7 41.1 4.8
 4 -7 7 45.4 3.8
 -5 7 -7 11.9 2.6
 -5 7 -7 16 2.1
 -5 7 -7 19.1 2.7
 5 -7 7 12.1 2.2
 5 -7 7 13.3 1.9
 5 -7 7 18.2 2.5
 -6 7 -7 1.4 2
 -6 7 -7 -0.4 1.4
 6 -7 7 0.5 1.8
 6 -7 7 0.7 1.6
 -7 7 -7 5.1 1.3
 -7 7 -7 3.1 0.8
 7 -7 7 4 0.9
 7 -7 7 4.7 1.1
 7 -7 7 5 1.6
 9 6 -7 3.7 2.6
 8 6 -7 177.98 10.6
 8 6 -7 173.38 10.7
 8 6 -7 171.18 10.7
 8 6 -7 189.68 10.2
 7 6 -7 0.7 4.5
 7 6 -7 3.7 3.8
 7 6 -7 4.6 4.7
 7 6 -7 2.2 4.4
 6 6 -7 2.5 3.7
 6 6 -7 7.9 3.8
 6 6 -7 2.9 2.9
 6 6 -7 8 3.1
 6 6 -7 5 3.1
 5 6 -7 15.7 3.6
 5 6 -7 11.7 3.4
 5 6 -7 18.8 5.6
 5 6 -7 15.3 4.5
 5 6 -7 10.7 3.2
 5 6 -7 19.6 3.3
 5 6 -7 15.6 2.7
 5 6 -7 14.1 4.1
 5 6 -7 18.1 3.7
 4 6 -7 67.69 6.3
 4 6 -7 54.99 5.4
 4 6 -7 60.39 6.8
 4 6 -7 59.49 6.1
 4 6 -7 65.99 6
 4 6 -7 60.49 4.9
 4 6 -7 56.19 7.2
 4 6 -7 66.79 9.6
 3 6 -7 13.6 2.5
 3 6 -7 14.7 3
 3 6 -7 11.1 4.5
 3 6 -7 14.3 3.7
 3 6 -7 11.6 3.1
 3 6 -7 17 3.5
 3 6 -7 14 2.3
 3 6 -7 12.3 3.4
 3 6 -7 11 4.1
 2 6 -7 67.59 6.2
 2 6 -7 81.59 6.4
 2 6 -7 74.29 5.1
 2 6 -7 72.89 4.9
 2 6 -7 72.39 5.7
 2 6 -7 73.09 8.9
 2 6 -7 68.29 5.9
 1 6 -7 27.7 3.7
 1 6 -7 33.4 4.1
 1 6 -7 25.1 3.7
 1 6 -7 22.1 3.1
 1 6 -7 25.4 3.8
 -1 -6 7 30.8 2.1
 0 6 -7 89.49 6.9
 0 6 -7 94.69 6.5
 0 6 -7 89.99 6.9
 0 6 -7 91.49 5.5
 0 6 -7 86.19 7.3
 0 6 -7 89.19 6.3
 0 -6 7 95.39 7
 0 -6 7 93.49 5.1
 -1 6 -7 98.49 6
 -1 6 -7 97.29 6.9
 -1 6 -7 101.39 7.2
 -1 6 -7 88.99 7.6
 -1 6 -7 104.89 7
 -1 6 -7 105.49 5.4
 -1 6 -7 107.39 7
 1 -6 7 104.19 5.8
 1 -6 7 94.89 8.1
 -2 6 -7 41.3 5
 -2 6 -7 34.2 5.7
 -2 6 -7 41.2 5.5
 -2 6 -7 35 5
 -2 6 -7 35.4 3
 2 -6 7 37.5 3.7
 2 -6 7 36.7 3.3
 -3 6 -7 33.1 4.3
 -3 6 -7 31.3 3.1
 -3 6 -7 29.3 5.8
 -3 6 -7 37.6 4.4
 3 -6 7 35.6 5.2
 3 -6 7 37 3.6
 -4 6 -7 1.2 6
 -4 6 -7 1.8 1.5
 -4 6 -7 3 2.5
 -4 6 -7 1.7 2.6
 4 -6 7 1.4 1.6
 4 -6 7 1.8 2.6
 4 -6 7 0.5 1.8
 4 -6 7 1.4 1.5
 4 -6 7 -1.4 2.1
 -5 6 -7 -0.5 1.3
 -5 6 -7 -7.2 13.4
 -5 6 -7 1.4 2.2
 5 -6 7 -1.6 2.1
 5 -6 7 -1.9 1.5
 5 -6 7 -2.4 1.5
 -6 6 -7 0.7 1.1
 -6 6 -7 0.4 2.1
 6 -6 7 -2.2 1.7
 6 -6 7 2.2 1.3
 6 -6 7 -0.4 1.4
 -7 6 -7 13.7 3.1
 7 -6 7 7.2 1.5
 7 -6 7 5.7 1.5
 7 -6 7 7.6 2
 10 5 -7 7.9 2.1
 9 5 -7 17.2 4.4
 9 5 -7 17.8 3.3
 9 5 -7 14.9 2.8
 8 5 -7 191.28 10.6
 8 5 -7 176.58 10.9
 8 5 -7 182.08 11.2
 8 5 -7 178.88 11
 7 5 -7 72.99 7.2
 7 5 -7 77.69 6.6
 7 5 -7 75.39 7.5
 7 5 -7 71.19 7.8
 6 5 -7 2.5 3.7
 6 5 -7 0.8 4.7
 5 5 -7 91.09 7.3
 5 5 -7 79.79 12.8
 5 5 -7 107.89 9.5
 5 5 -7 101.39 7.4
 5 5 -7 89.09 7.6
 5 5 -7 103.89 8.8
 5 5 -7 95.69 9.5
 4 5 -7 3.4 2.3
 4 5 -7 3.5 3.9
 4 5 -7 3.9 2.7
 4 5 -7 6 2.6
 4 5 -7 4.4 3
 4 5 -7 2.5 3.2
 4 5 -7 4.7 2.6
 4 5 -7 2.6 3.1
 3 5 -7 80.09 5.7
 3 5 -7 76.09 6.8
 3 5 -7 82.29 6.4
 3 5 -7 87.79 6.6
 3 5 -7 87.79 6.1
 3 5 -7 89.09 8.1
 3 5 -7 82.99 5.4
 3 5 -7 87.89 6.1
 2 5 -7 19.7 3.6
 2 5 -7 22.7 3.3
 2 5 -7 21.2 3.4
 2 5 -7 14.6 3.7
 1 5 -7 28.4 4.6
 1 5 -7 29.1 3.9
 1 5 -7 31.4 3
 1 5 -7 24.8 3.6
 1 5 -7 24.7 3.9
 -1 -5 7 22.6 1.8
 0 5 -7 -1.4 2.2
 0 5 -7 -2.5 1.6
 0 5 -7 -0.6 2.6
 0 5 -7 3.8 2.5
 0 5 -7 5.4 2
 0 5 -7 1.4 2.5
 0 -5 7 0.5 0.7
 0 -5 7 1.9 1.2
 -1 5 -7 6.8 1.9
 -1 5 -7 6.7 3.2
 -1 5 -7 7.9 2.7
 -1 5 -7 6.7 1.7
 -1 5 -7 6 2.8
 -1 5 -7 1.8 2.8
 -1 5 -7 9 2.3
 -1 5 -7 8.3 2.7
 -2 5 -7 11.4 1.9
 -2 5 -7 8.2 3.1
 -2 5 -7 13.4 3.1
 -2 5 -7 6.6 3.1
 -2 5 -7 10 1.6
 2 -5 7 11.6 1.6
 2 -5 7 10.5 1.9
 -3 5 -7 63.29 8.1
 -3 5 -7 46.3 3.7
 -3 5 -7 51.39 5.4
 -3 5 -7 41.3 5.9
 3 -5 7 48.9 3.9
 3 -5 7 57.59 4.1
 -4 5 -7 75.69 10.2
 -4 5 -7 84.29 6.4
 -4 5 -7 71.29 5
 4 -5 7 89.09 7.4
 4 -5 7 78.29 5.2
 4 -5 7 84.09 5.6
 -5 5 -7 4.3 6.7
 -5 5 -7 1.9 2.3
 -5 5 -7 -3.3 1.4
 5 -5 7 -0.4 2.2
 5 -5 7 -1.5 1.5
 5 -5 7 -0.8 1.6
 5 -5 7 -3.1 1.9
 -6 5 -7 3.9 1.4
 -6 5 -7 -5.9 9.6
 -6 5 -7 7.5 2.4
 6 -5 7 4.7 1.6
 6 -5 7 6.1 2.1
 6 -5 7 8.3 1.8
 -7 5 -7 1.5 1.2
 -7 5 -7 3.7 1.9
 7 -5 7 2.1 1.5
 7 -5 7 0.8 1.9
 7 -5 7 3.3 1.8
 -8 5 -7 245.48 12.3
 -8 5 -7 262.77 12
 10 4 -7 -2.5 2.8
 10 4 -7 -1.5 1.9
 9 4 -7 10.2 2.7
 9 4 -7 12.8 4.6
 9 4 -7 6.1 2.2
 8 4 -7 10.1 3.3
 8 4 -7 7.6 3
 8 4 -7 14.7 3.3
 8 4 -7 6.7 2.7
 7 4 -7 184.98 12.7
 7 4 -7 189.58 13.7
 7 4 -7 187.98 10.9
 7 4 -7 177.38 11.7
 7 4 -7 177.38 11.2
 7 4 -7 176.48 11.3
 6 4 -7 31.7 5.6
 6 4 -7 35.5 4.9
 6 4 -7 33.9 6
 6 4 -7 42.5 5.6
 6 4 -7 36.8 6.1
 6 4 -7 37 4.8
 5 4 -7 56.69 6.3
 5 4 -7 62.09 5.8
 5 4 -7 66.79 5.2
 5 4 -7 61.19 5.9
 5 4 -7 68.19 6.6
 5 4 -7 72.39 6.8
 5 4 -7 65.69 8.1
 5 4 -7 76.39 5.9
 5 4 -7 62.69 6.5
 5 4 -7 61.49 8.4
 4 4 -7 457.95 21.9
 4 4 -7 464.85 22.7
 4 4 -7 444.06 22.5
 4 4 -7 457.65 23.7
 4 4 -7 456.25 22.1
 4 4 -7 453.95 22.3
 4 4 -7 459.45 22.1
 4 4 -7 439.86 22
 4 4 -7 431.26 22
 4 4 -7 441.56 22
 4 4 -7 454.65 22.8
 3 4 -7 5.6 3
 3 4 -7 6.4 2.3
 3 4 -7 3.8 2
 3 4 -7 7.9 3.1
 3 4 -7 5 2.1
 3 4 -7 6.2 2.3
 3 4 -7 7.4 2.6
 3 4 -7 2.4 3
 -1 -4 7 1.2 0.5
 0 -4 7 51.49 3
 -1 4 -7 7 3.7
 -1 4 -7 -0.4 2.1
 -1 4 -7 -2.6 2.4
 1 -4 7 -0.8 1
 1 -4 7 0.5 1.2
 -2 4 -7 14.6 3.1
 -2 4 -7 17.5 2.6
 -2 4 -7 15 2.5
 -2 4 -7 13.4 3.7
 2 -4 7 13 2
 2 -4 7 9.3 2.4
 -3 4 -7 103.69 9.9
 -3 4 -7 91.89 5.6
 -3 4 -7 82.09 7
 -3 4 -7 107.19 6.4
 3 -4 7 101.29 5.7
 3 -4 7 96.59 7.2
 3 -4 7 106.79 5.9
 -4 4 -7 209.28 15.1
 -4 4 -7 197.28 10.9
 4 -4 7 222.18 10.9
 4 -4 7 234.58 11.3
 4 -4 7 212.58 10.9
 4 -4 7 206.78 12.5
 -5 4 -7 59.29 4.5
 -5 4 -7 72.99 11.1
 5 -4 7 69.79 5.5
 5 -4 7 59.09 4.4
 5 -4 7 53.19 6.4
 5 -4 7 61.39 4.8
 5 -4 7 56.29 4.2
 -6 4 -7 144.79 7.9
 -6 4 -7 145.99 16.5
 6 -4 7 133.49 7.8
 6 -4 7 146.59 7.8
 6 -4 7 166.08 10.4
 -7 4 -7 28.6 2.9
 7 -4 7 27.6 2.9
 7 -4 7 32.2 3.5
 7 -4 7 26.7 3.2
 -8 4 -7 43.4 3.2
 8 -4 7 34.5 3.1
 8 -4 7 42.2 3.3
 8 -4 7 36.2 5.1
 10 3 -7 -6.3 3.2
 10 3 -7 -1.4 1.8
 -10 -3 7 -1.3 0.9
 9 3 -7 33.5 5.2
 9 3 -7 29.9 4.1
 -9 -3 7 26.3 3.6
 -9 -3 7 31.1 2.3
 8 3 -7 1.5 2.6
 8 3 -7 6.5 3
 8 3 -7 1.9 3
 8 3 -7 0.6 2.7
 7 3 -7 276.97 15.7
 7 3 -7 275.67 14.8
 7 3 -7 269.27 17.1
 7 3 -7 263.67 15
 7 3 -7 270.67 15.1
 6 3 -7 323.27 16.6
 6 3 -7 300.57 17.8
 6 3 -7 296.87 17.1
 6 3 -7 309.57 16.1
 6 3 -7 289.87 16.3
 6 3 -7 287.97 16.3
 5 3 -7 18.1 4.1
 5 3 -7 19.1 3.3
 5 3 -7 29.4 4.4
 5 3 -7 28.7 3.8
 5 3 -7 27.8 4.4
 5 3 -7 23.2 3.6
 5 3 -7 28.9 5.3
 4 3 -7 10.5 2.3
 4 3 -7 5.9 3.1
 4 3 -7 6.2 2.8
 4 3 -7 6.3 3.3
 4 3 -7 8.3 2.4
 4 3 -7 5.9 3
 4 3 -7 7.2 3.8
 3 3 -7 46.4 4.1
 3 3 -7 45.5 4
 3 3 -7 52.79 5.7
 3 3 -7 53.69 6.9
 3 3 -7 41.6 3.9
 3 3 -7 53.09 4.8
 3 3 -7 44.5 4.8
 2 3 -7 40.9 4.1
 -1 -3 7 54.39 2.8
 0 -3 7 354.26 16.6
 -1 3 -7 399.56 19.2
 1 -3 7 375.66 18.3
 -2 3 -7 61.89 6
 2 -3 7 65.99 4.9
 2 -3 7 60.89 4.5
 -3 3 -7 243.78 14.9
 3 -3 7 239.08 12.3
 3 -3 7 261.27 14.7
 3 -3 7 248.38 12.3
 -4 3 -7 4.8 1.8
 -4 3 -7 7.7 7.8
 4 -3 7 7.3 1.8
 4 -3 7 1 1.5
 4 -3 7 2.8 1.4
 4 -3 7 3.2 1.3
 -5 3 -7 21.6 6.3
 -5 3 -7 17.4 2.5
 5 -3 7 22 3.4
 5 -3 7 18.7 2.9
 5 -3 7 21.5 3.2
 -6 3 -7 235.28 12.4
 -6 3 -7 259.47 19.4
 6 -3 7 216.98 14.4
 6 -3 7 259.17 12.4
 6 -3 7 261.57 13.2
 6 -3 7 244.58 12.4
 6 -3 7 261.17 12.8
 -7 3 -7 35.7 3.5
 7 -3 7 35.2 3.3
 7 -3 7 36.9 3.8
 7 -3 7 43.4 4.1
 -8 3 -7 57.19 4.5
 -8 3 -7 58.59 3.9
 8 -3 7 58.69 4.6
 8 -3 7 57.39 3.7
 -9 3 -7 1.7 1.4
 -9 3 -7 3.3 1
 9 -3 7 1.3 1.3
 9 -3 7 3.8 1.4
 -10 -2 7 -0.4 0.9
 -9 -2 7 18.8 2
 -9 -2 7 16.3 2.7
 8 2 -7 2.5 2.8
 8 2 -7 7.7 3.2
 8 2 -7 3 3
 8 2 -7 4.4 2.9
 -8 -2 7 2.9 1.5
 7 2 -7 12.9 3.6
 7 2 -7 20.2 3.8
 7 2 -7 17.5 3.5
 7 2 -7 15.3 5
 -7 -2 7 17.8 2.9
 6 2 -7 271.57 15.6
 6 2 -7 257.57 14.7
 6 2 -7 279.17 16.3
 6 2 -7 270.17 14.6
 6 2 -7 267.47 14.3
 6 2 -7 260.47 15
 6 2 -7 278.57 15.4
 -6 -2 7 250.67 12.8
 5 2 -7 84.89 8.4
 5 2 -7 82.29 6
 5 2 -7 74.99 6.3
 5 2 -7 77.89 7.1
 5 2 -7 72.59 6.7
 5 2 -7 90.99 8.2
 5 2 -7 83.89 5.7
 5 2 -7 72.69 7.1
 -5 -2 7 73.09 4.2
 4 2 -7 41.4 6.5
 4 2 -7 42 8
 4 2 -7 33.6 4.2
 4 2 -7 35.9 5.3
 -4 -2 7 27.9 1.9
 3 2 -7 12.4 2.1
 -3 -2 7 9 1
 2 2 -7 92.19 5.3
 -2 -2 7 86.79 4.4
 -1 -2 7 201.38 9.5
 0 2 -7 237.48 11.7
 0 2 -7 218.58 11.4
 0 -2 7 252.07 11.2
 -1 2 -7 459.45 22.4
 -1 2 -7 461.95 21.9
 -2 2 -7 41.3 4.9
 2 -2 7 44.3 2.9
 -3 2 -7 7.7 3.6
 -3 2 -7 7.3 1.9
 -3 2 -7 4.9 1.8
 3 -2 7 5.5 1.1
 3 -2 7 8.8 1.5
 -4 2 -7 72.59 4.8
 -4 2 -7 83.59 5.3
 -4 2 -7 91.69 9.7
 4 -2 7 82.29 4.9
 4 -2 7 75.59 4.7
 -5 2 -7 8.8 2
 -5 2 -7 8.9 2.3
 -5 2 -7 14.7 6.2
 5 -2 7 5.3 1.6
 5 -2 7 10.7 1.7
 -6 2 -7 149.69 14.9
 -6 2 -7 119.49 7.1
 -6 2 -7 108.59 6.7
 6 -2 7 120.49 7.7
 6 -2 7 106.99 8.2
 6 -2 7 112.39 6.4
 6 -2 7 117.79 7
 -7 2 -7 124.49 7.4
 7 -2 7 132.99 7.2
 7 -2 7 152.78 9.4
 7 -2 7 129.39 8.2
 7 -2 7 124.89 7.7
 -8 2 -7 3.7 1.8
 8 -2 7 1.4 1.6
 8 -2 7 0 1.5
 8 -2 7 1.1 2.1
 -9 2 -7 0.9 1.6
 -9 2 -7 -0.3 1.1
 9 -2 7 -0.4 2.8
 9 -2 7 -0.2 1.2
 9 1 -7 111.19 11.5
 9 1 -7 92.79 9
 -9 -1 7 99.49 5.3
 8 1 -7 -1.5 2.9
 8 1 -7 -1.1 2.9
 8 1 -7 -1.5 2.8
 8 1 -7 3.6 3
 -8 -1 7 0.3 1.3
 7 1 -7 35.6 7.2
 7 1 -7 55.69 6.6
 7 1 -7 54.49 5.9
 7 1 -7 41.1 6.7
 -7 -1 7 46.5 3.8
 -7 -1 7 49.4 3.6
 6 1 -7 258.97 14.7
 6 1 -7 253.97 15.1
 6 1 -7 254.07 13.7
 6 1 -7 243.18 14.7
 6 1 -7 261.97 14.1
 6 1 -7 249.38 14.3
 6 1 -7 285.57 15.9
 -6 -1 7 232.68 12.4
 5 1 -7 460.95 22.2
 5 1 -7 447.26 22.6
 5 1 -7 434.06 22.7
 5 1 -7 454.35 22.8
 5 1 -7 460.75 23.9
 5 1 -7 463.05 23
 5 1 -7 438.46 22.8
 -5 -1 7 439.36 21.2
 4 1 -7 198.88 12.4
 4 1 -7 214.38 12.3
 4 1 -7 220.28 13.8
 3 1 -7 226.08 11.6
 -3 -1 7 227.88 10.8
 2 1 -7 1 1.6
 -2 -1 7 0.4 0.5
 -1 -1 7 3 0.6
 0 1 -7 12.9 1.9
 0 1 -7 11.8 1.8
 0 -1 7 12.6 1.4
 -1 1 -7 587.24 28.7
 -1 1 -7 630.34 29.2
 -2 1 -7 541.05 26.6
 -3 1 -7 111.69 6.7
 -3 1 -7 119.79 8.5
 3 -1 7 122.69 6.3
 3 -1 7 113.99 6.1
 -4 1 -7 16.3 2
 -4 1 -7 12.5 2.3
 -4 1 -7 11.3 4
 4 -1 7 18.7 2.4
 4 -1 7 13.5 2.3
 -5 1 -7 177.68 9.7
 -5 1 -7 186.98 14
 5 -1 7 175.18 10.5
 5 -1 7 186.68 9.3
 5 -1 7 185.28 9.3
 5 -1 7 186.68 9.7
 -6 1 -7 43.8 4.5
 -6 1 -7 21.8 7.4
 -6 1 -7 35.1 3.9
 6 -1 7 42.7 3.3
 6 -1 7 44 7.4
 6 -1 7 37.2 3.4
 -7 1 -7 27.4 3.6
 -7 1 -7 33.5 5.5
 7 -1 7 22.6 3.2
 7 -1 7 25.2 3.4
 7 -1 7 29 3
 -8 1 -7 15.7 2.4
 -8 1 -7 10.7 2
 8 -1 7 15.4 1.9
 8 -1 7 17.7 2.2
 -9 1 -7 54.89 3.8
 -9 1 -7 47.9 3.8
 9 -1 7 50.79 4.2
 -10 1 -7 8.9 1.3
 -10 1 -7 10.3 1.6
 10 -1 7 11.5 1.6
 9 0 -7 12.9 3.7
 9 0 -7 4.9 2.5
 9 0 -7 4.2 3.2
 -9 0 7 3.1 3.4
 -9 0 7 7.7 1.2
 -9 0 7 7.6 1.4
 8 0 -7 -4.5 2.4
 8 0 -7 2.2 3.1
 8 0 -7 -0.1 2.9
 8 0 -7 2.5 2.9
 7 0 -7 98.09 9.4
 7 0 -7 129.69 9.1
 7 0 -7 125.49 8.8
 7 0 -7 132.59 8.6
 7 0 -7 108.49 9.5
 -7 0 7 122.09 6.7
 6 0 -7 -2.2 2.8
 6 0 -7 0.1 3.2
 6 0 -7 1.9 3.4
 -6 0 7 0.8 1
 5 0 -7 0.1 2.8
 5 0 -7 2.9 2.9
 5 0 -7 6.7 2.6
 5 0 -7 0.2 3.1
 5 0 -7 0.8 3
 -5 0 7 3.1 1
 4 0 -7 7.7 3.3
 4 0 -7 5.3 2.9
 4 0 -7 2.3 2.6
 4 0 -7 11.9 4.7
 4 0 -7 -2.4 2.9
 4 0 -7 4.5 2.6
 3 0 -7 2.8 1.5
 3 0 -7 3.1 1.7
 -3 0 7 1.8 0.6
 2 0 -7 71.39 4.5
 2 0 -7 69.29 4.4
 -2 0 7 66.99 3.7
 1 0 -7 0.8 1.3
 1 0 -7 1.1 1.4
 -1 0 7 0.5 0.6
 0 0 -7 141.39 7.8
 0 0 -7 161.48 8.2
 -1 0 -7 29.6 3.4
 1 0 7 33.9 2.4
 -2 0 -7 324.97 16.8
 2 0 7 329.97 15.6
 -3 0 -7 12.6 3
 -3 0 -7 14.1 2.3
 3 0 7 15.2 2
 3 0 7 13.6 2
 -4 0 -7 32 3.7
 -4 0 -7 44.2 6.2
 -4 0 -7 39.8 3.2
 4 0 7 32.7 2.8
 4 0 7 37.5 3
 -5 0 -7 3.9 1.7
 -5 0 -7 2.6 4.9
 -5 0 -7 1.7 2.4
 5 0 7 0.5 1.6
 5 0 7 2.6 1.5
 5 0 7 -0.2 1.4
 5 0 7 0.8 1.2
 -6 0 -7 818.02 38.6
 -6 0 -7 876.51 45.1
 -6 0 -7 821.22 39
 6 0 7 811.22 39.3
 6 0 7 767.22 39.6
 6 0 7 829.72 38.9
 6 0 7 839.52 38.5
 6 0 7 824.92 38.9
 -7 0 -7 -0.1 2.4
 -7 0 -7 1.3 2.1
 7 0 7 1 1.5
 7 0 7 -0.3 2.2
 7 0 7 1.8 1.7
 7 0 7 -1.5 2.7
 -8 0 -7 279.17 13.7
 -8 0 -7 272.57 14.1
 8 0 7 273.27 13.6
 -9 0 -7 2.1 1.4
 -9 0 -7 3.3 1.8
 9 0 7 0.4 1.7
 -10 0 -7 2.1 1.5
 10 0 7 4.1 1.4
 10 0 7 3.4 1.3
 9 -1 -7 22.4 5.4
 -9 1 7 19.1 1.8
 -9 1 7 15.9 1.8
 8 -1 -7 16.6 3.6
 8 -1 -7 20.6 3.6
 8 -1 -7 14.1 3
 -8 1 7 12 1.7
 7 -1 -7 -2.8 3.9
 7 -1 -7 -2.8 3
 7 -1 -7 3.4 3.1
 -7 1 7 2.3 1.5
 6 -1 -7 70.89 8.6
 6 -1 -7 84.19 7.6
 6 -1 -7 98.49 6.9
 6 -1 -7 82.29 7.8
 6 -1 -7 146.29 50.29
 6 -1 -7 85.59 7.7
 -6 1 7 87.99 5.2
 -6 1 7 90.49 5.4
 5 -1 -7 3.3 3.4
 5 -1 -7 10.2 3.3
 5 -1 -7 5.1 3.1
 5 -1 -7 2.7 3.5
 5 -1 -7 8.3 2.9
 -5 1 7 4.1 1.7
 -5 1 7 3.6 1
 4 -1 -7 104.09 7.2
 4 -1 -7 98.79 8.4
 4 -1 -7 106.79 8
 4 -1 -7 95.09 7.1
 4 -1 -7 92.09 6.5
 4 -1 -7 104.19 5.2
 -4 1 7 95.19 5.3
 3 -1 -7 59.99 5.1
 -3 1 7 57.79 4.8
 -3 1 7 57.79 3.4
 2 -1 -7 60.19 4.1
 2 -1 -7 63.69 4.8
 -2 1 7 56.39 3.4
 1 -1 -7 690.53 31.8
 1 -1 -7 665.63 32.5
 0 -1 -7 -0.4 1.7
 0 -1 -7 3 1.6
 0 1 7 1.2 0.8
 -1 -1 -7 89.99 5.7
 -1 -1 -7 83.99 5.4
 -2 -1 -7 143.69 8.4
 -2 -1 -7 128.49 8.3
 2 1 7 146.59 7.1
 -3 -1 -7 275.67 13.9
 -3 -1 -7 276.37 15.3
 3 1 7 283.07 13.6
 3 1 7 289.67 13.7
 -4 -1 -7 130.59 9.5
 -4 -1 -7 133.69 7.2
 4 1 7 121.49 6.6
 4 1 7 117.39 6.9
 -5 -1 -7 43 3.8
 -5 -1 -7 45.2 6.5
 -5 -1 -7 45.2 4.5
 5 1 7 42.8 3.4
 5 1 7 54.79 5.5
 5 1 7 43.8 3.6
 5 1 7 46.7 3.4
 -6 -1 -7 122.39 7.7
 -6 -1 -7 128.19 7.2
 6 1 7 123.29 6.8
 6 1 7 129.19 6.8
 6 1 7 128.39 7.7
 -7 -1 -7 6.6 2.6
 -7 -1 -7 11.5 2.2
 7 1 7 10.2 2.5
 7 1 7 11.8 1.8
 -8 -1 -7 119.19 8.6
 8 1 7 112.79 7.3
 8 1 7 116.09 7.1
 -9 -1 -7 11.1 2
 -9 -1 -7 11.8 2.7
 9 1 7 13.8 2.2
 -10 -1 -7 -0.3 1.1
 -10 -1 -7 2.8 1.5
 10 1 7 -0.8 1.7
 10 1 7 -0.4 1.3
 9 -2 -7 4.9 2.9
 -9 2 7 8.1 1.2
 -9 2 7 8.7 1.2
 8 -2 -7 -1.3 4
 8 -2 -7 6.1 3.8
 -8 2 7 11.1 2.4
 7 -2 -7 5.3 2.7
 7 -2 -7 7.9 3.7
 7 -2 -7 4.3 3.8
 -7 2 7 6 1.6
 6 -2 -7 11.3 3
 6 -2 -7 4.5 4.1
 6 -2 -7 8.7 3.6
 6 -2 -7 9.9 1.6
 6 -2 -7 2.8 3.8
 -6 2 7 9.7 1.8
 -6 2 7 9.4 1.7
 5 -2 -7 6.6 1.6
 5 -2 -7 5.4 4.2
 5 -2 -7 8.7 3.9
 5 -2 -7 3.4 4
 5 -2 -7 0.6 3.6
 5 -2 -7 10.1 3
 -5 2 7 7.9 1.4
 -5 2 7 7.1 1.8
 4 -2 -7 5 2.9
 4 -2 -7 2 3.7
 4 -2 -7 3 2.3
 -4 2 7 6.7 1.7
 3 -2 -7 20.7 4.9
 3 -2 -7 28.7 4.2
 2 -2 -7 322.17 15.9
 2 -2 -7 330.57 17.1
 -2 2 7 315.07 15.3
 1 -2 -7 88.89 6.1
 1 -2 -7 76.29 4.7
 -1 2 7 77.89 4.4
 0 -2 -7 323.27 15.3
 0 -2 -7 327.47 16.2
 0 -2 -7 304.17 15.2
 0 2 7 313.47 15.1
 -1 -2 -7 294.07 16.4
 -1 -2 -7 325.27 16.2
 1 2 7 330.17 15.2
 -2 -2 -7 238.28 12.2
 -2 -2 -7 251.17 13.3
 2 2 7 254.77 12
 2 2 7 238.28 12
 -3 -2 -7 168.08 10.7
 -3 -2 -7 185.98 9.4
 3 2 7 182.28 9
 -4 -2 -7 1.9 1.7
 -4 -2 -7 1 3.5
 4 2 7 2.2 1.3
 -5 -2 -7 230.88 15.1
 -5 -2 -7 237.58 12.2
 5 2 7 239.38 11.7
 5 2 7 236.68 11.6
 -6 -2 -7 89.99 5.7
 -6 -2 -7 92.19 6.3
 6 2 7 92.39 5.3
 6 2 7 93.69 6.2
 6 2 7 91.19 5.3
 -7 -2 -7 3.7 2.5
 -7 -2 -7 5.9 2.2
 -7 -2 -7 1.4 1.5
 7 2 7 4.7 2.3
 7 2 7 6 1.7
 -8 -2 -7 57.19 7.4
 8 2 7 44.4 4.6
 8 2 7 54.69 3.7
 -9 -2 -7 23.8 3.9
 9 2 7 20.1 3
 -10 -2 -7 35.5 3.4
 10 2 7 33 2.9
 8 -3 -7 28 5
 -8 3 7 19.2 2.6
 -8 3 7 23.5 2.8
 -8 3 7 25.6 2.4
 7 -3 -7 7.5 3.6
 7 -3 -7 15.2 3.9
 -7 3 7 10 1.7
 6 -3 -7 37.6 3.3
 6 -3 -7 36 5.4
 6 -3 -7 39.8 5.9
 -6 3 7 47.1 3.5
 -6 3 7 36.7 4.7
 -6 3 7 39.9 3.4
 5 -3 -7 -1 3.7
 5 -3 -7 5.3 5.4
 5 -3 -7 3.2 1.6
 5 -3 -7 3.8 3.4
 -5 3 7 2.8 1.2
 -5 3 7 2 2.1
 -5 3 7 3.9 1.7
 4 -3 -7 16.3 3.4
 4 -3 -7 8.4 4.8
 4 -3 -7 14.7 2
 4 -3 -7 5.1 5.1
 4 -3 -7 15.4 5
 4 -3 -7 14.4 3.1
 -4 3 7 13.8 2
 -4 3 7 19.4 2.3
 3 -3 -7 32.6 5.2
 3 -3 -7 31.1 4.2
 3 -3 -7 27.8 2.9
 -3 3 7 27.2 4.5
 -3 3 7 34.5 2.6
 -3 3 7 28 3
 1 -3 -7 -0.8 2.2
 1 -3 -7 -1.1 1.6
 -1 3 7 0.4 0.9
 -1 3 7 -1.3 1.5
 0 -3 -7 14.6 3
 0 -3 -7 14.7 2.3
 0 -3 -7 16.8 2.6
 0 3 7 18.9 2.9
 0 3 7 16.8 2.1
 -1 -3 -7 737.83 35.9
 -1 -3 -7 770.02 37
 1 3 7 799.02 36.2
 -2 -3 -7 73.59 6
 -2 -3 -7 77.79 4.7
 2 3 7 75.99 4.6
 2 3 7 77.39 4.5
 -3 -3 -7 64.69 4.6
 -3 -3 -7 84.29 6.6
 3 3 7 77.69 4.5
 3 3 7 73.19 4.4
 -4 -3 -7 29.6 3.1
 -4 -3 -7 33.7 5
 4 3 7 30.6 2.8
 4 3 7 30.5 3.4
 4 3 7 28.2 2.8
 -5 -3 -7 50.59 4.3
 5 3 7 56.09 3.7
 5 3 7 61.19 4.6
 5 3 7 52.59 3.8
 -6 -3 -7 0.9 2.1
 -6 -3 -7 0.4 1.3
 6 3 7 -1.4 2
 6 3 7 -0.1 1.6
 6 3 7 0.7 1.5
 -7 -3 -7 0.7 2.3
 -7 -3 -7 -2.6 1.3
 7 3 7 -2.3 2
 7 3 7 1 1.6
 -8 -3 -7 98.09 7.2
 8 3 7 90.79 6.2
 -9 -3 -7 88.89 6.4
 9 3 7 92.19 6
 9 3 7 104.79 5.8
 -10 -3 -7 1.3 1.7
 10 3 7 0.8 1.4
 10 3 7 0.3 2.5
 8 -4 -7 34.6 4.8
 -8 4 7 37.4 2.4
 -8 4 7 38.7 2.5
 7 -4 -7 4.4 3.8
 -7 4 7 4.1 1.3
 -7 4 7 6.4 1.3
 6 -4 -7 55.59 9.4
 6 -4 -7 55.29 4.2
 6 -4 -7 76.79 9
 -6 4 7 65.89 4.1
 -6 4 7 62.49 4.2
 5 -4 -7 31.9 5
 5 -4 -7 22.5 6.2
 5 -4 -7 37.6 8.3
 5 -4 -7 27.1 3.3
 -5 4 7 31.5 3.1
 -5 4 7 34.9 3.2
 -5 4 7 31.9 3.5
 4 -4 -7 105.29 8.2
 4 -4 -7 107.09 11.1
 4 -4 -7 108.19 6.1
 4 -4 -7 96.79 9.4
 -4 4 7 108.49 6
 -4 4 7 109.69 6.9
 -4 4 7 87.99 7.5
 -4 4 7 109.69 6
 3 -4 -7 270.97 14
 3 -4 -7 270.77 14
 3 -4 -7 257.17 16.4
 3 -4 -7 247.88 12.6
 -3 4 7 251.07 13.7
 -3 4 7 228.48 12.6
 -3 4 7 268.07 12.6
 2 -4 -7 618.44 28
 2 -4 -7 557.54 26.9
 2 -4 -7 551.24 29.2
 2 -4 -7 580.44 29.8
 -2 4 7 528.45 27.7
 -2 4 7 598.84 27
 1 -4 -7 752.42 36.6
 1 -4 -7 744.23 34.2
 -1 4 7 707.53 35
 0 -4 -7 8.8 2.9
 0 -4 -7 7.6 2.1
 0 4 7 9.2 1.8
 0 4 7 7.9 1.3
 -1 -4 -7 52.49 5.2
 -1 -4 -7 53.69 3.7
 -1 -4 -7 54.49 4.1
 1 4 7 53.59 3.7
 1 4 7 54.19 3.7
 -2 -4 -7 136.39 7.2
 -2 -4 -7 137.59 8.9
 2 4 7 133.29 7.2
 2 4 7 134.19 7.1
 -3 -4 -7 190.18 9.8
 -3 -4 -7 197.28 11.8
 3 4 7 194.18 9.7
 3 4 7 193.08 9.8
 -4 -4 -7 5.4 2.1
 -4 -4 -7 2.7 3.9
 -4 -4 -7 2.1 1.5
 4 4 7 4.8 1.6
 4 4 7 1.8 1.5
 4 4 7 3.6 2
 -5 -4 -7 241.18 11.8
 5 4 7 236.78 12
 5 4 7 250.07 12.6
 5 4 7 245.68 12
 -6 -4 -7 32.6 2.8
 -6 -4 -7 34.3 4
 6 4 7 38.2 3.3
 6 4 7 34.3 4.1
 -7 -4 -7 5.4 2.6
 -7 -4 -7 4 1.5
 7 4 7 5.5 1.8
 7 4 7 3.5 2.3
 -8 -4 -7 -1.5 1.3
 -8 -4 -7 2.4 3.4
 8 4 7 4.2 2.1
 8 4 7 1.2 1.9
 -9 -4 -7 42.4 4.6
 9 4 7 42.2 3.6
 9 4 7 44.8 4
 -10 -4 -7 33.9 3.3
 10 4 7 24.1 3
 11 4 7 13.8 1.8
 7 -5 -7 4.1 2.9
 -7 5 7 0.8 1
 -7 5 7 2.3 1.6
 6 -5 -7 49.9 6
 6 -5 -7 47 3.7
 -6 5 7 59.39 4.1
 -6 5 7 45.9 3.5
 5 -5 -7 28.6 9.5
 5 -5 -7 38.8 4.4
 -5 5 7 44.9 3.5
 -5 5 7 48.5 5.4
 4 -5 -7 -1 6.7
 4 -5 -7 4.9 3.4
 4 -5 -7 0.8 1.6
 4 -5 -7 0.9 4.5
 -4 5 7 3 3
 -4 5 7 4.1 2.1
 -4 5 7 1.5 1.1
 -4 5 7 5.2 1.7
 3 -5 -7 14.8 6.1
 3 -5 -7 16.4 3.1
 -3 5 7 10.4 2.3
 -3 5 7 10.2 1.9
 -3 5 7 12 3.3
 2 -5 -7 30.8 3.2
 2 -5 -7 28.1 4
 -2 5 7 34.1 4.9
 -2 5 7 28.8 3.1
 -2 5 7 36.1 2.9
 1 -5 -7 39.7 3.3
 1 -5 -7 33.6 4.7
 1 -5 -7 47.7 6.9
 -1 5 7 44.9 3.2
 -1 5 7 35.1 3.3
 -1 5 7 39 4.9
 0 -5 -7 38.7 2.8
 0 -5 -7 41.9 6.1
 0 5 7 36.2 4.3
 0 5 7 39.6 3.1
 0 5 7 25 5.6
 -1 -5 -7 3.1 3
 -1 -5 -7 0.5 1.4
 1 5 7 1.1 1.6
 1 5 7 0 2.4
 -2 -5 -7 86.69 5
 -2 -5 -7 85.69 7.3
 2 5 7 81.89 5
 2 5 7 85.29 5.1
 2 5 7 89.29 5.2
 -3 -5 -7 184.68 9.4
 3 5 7 173.18 9.2
 3 5 7 199.28 10.1
 3 5 7 175.98 9.3
 -4 -5 -7 51.69 3.9
 4 5 7 55.39 4.9
 4 5 7 51.49 4
 4 5 7 52.69 3.7
 -5 -5 -7 140.59 8.1
 -5 -5 -7 130.29 6.9
 5 5 7 131.39 7.9
 5 5 7 132.49 7.1
 -6 -5 -7 -0.2 1.5
 -6 -5 -7 0.9 1.9
 6 5 7 3.2 2
 6 5 7 0.6 2.8
 -7 -5 -7 152.08 7.8
 -7 -5 -7 148.49 8.6
 7 5 7 149.49 8.1
 7 5 7 153.98 8.7
 -8 -5 -7 32.4 3.5
 8 5 7 34.7 5.7
 8 5 7 37.3 4.3
 -9 -5 -7 2.7 1.2
 -9 -5 -7 8.2 2.3
 9 5 7 5.7 1.6
 9 5 7 3.9 1.7
 -10 -5 -7 56.19 4.2
 10 5 7 54.79 4.9
 6 -6 -7 -1.5 3.9
 6 -6 -7 1.8 1.5
 -6 6 7 3.6 1.3
 -6 6 7 3.2 1.2
 4 -6 -7 2.2 1.6
 4 -6 -7 8.4 9.4
 4 -6 -7 10.9 4.1
 -4 6 7 6 1.9
 -4 6 7 5.3 1.6
 3 -6 -7 36.5 6.5
 3 -6 -7 29.7 3.5
 3 -6 -7 39.5 8.9
 -3 6 7 32 3.2
 -3 6 7 32.5 5.3
 -3 6 7 32.2 3.7
 -3 6 7 29.2 3
 2 -6 -7 8 4.3
 2 -6 -7 6.6 6.9
 2 -6 -7 7.9 2.9
 -2 6 7 6.1 1.8
 -2 6 7 7.4 3.3
 -2 6 7 4.9 1.4
 1 -6 -7 4.4 1.7
 1 -6 -7 1.2 3.1
 -1 6 7 2.5 2.7
 -1 6 7 3.5 1.7
 -1 6 7 2.4 1.2
 0 -6 -7 249.97 15.5
 0 -6 -7 258.27 12.1
 0 -6 -7 254.37 13.6
 0 6 7 262.67 12.2
 0 6 7 220.68 12
 0 6 7 223.48 12.8
 0 6 7 242.78 12.2
 -1 -6 -7 25.4 5
 1 6 7 23.1 3.5
 1 6 7 27.1 4.7
 1 6 7 23.6 2.5
 -2 -6 -7 956.7 44
 -2 -6 -7 946.71 44.5
 2 6 7 894.91 43.9
 2 6 7 966.3 44.2
 2 6 7 950.3 44.7
 -3 -6 -7 67.79 4.4
 3 6 7 71.49 5.7
 3 6 7 56.89 4.6
 3 6 7 64.69 4.4
 3 6 7 64.79 4.3
 -4 -6 -7 44.1 3.2
 -4 -6 -7 49.4 4.6
 4 6 7 41.5 3.6
 4 6 7 42.7 3.8
 -5 -6 -7 167.38 8.6
 -5 -6 -7 171.48 9.1
 5 6 7 170.68 8.8
 -6 -6 -7 51.29 3.7
 -6 -6 -7 57.39 4.7
 6 6 7 54.69 4
 6 6 7 51.29 5.2
 -7 -6 -7 463.05 21.3
 -7 -6 -7 393.26 20.3
 7 6 7 427.96 20.6
 7 6 7 435.56 21.1
 -8 -6 -7 176.28 9.4
 -8 -6 -7 170.98 9.2
 8 6 7 150.58 8.6
 -9 -6 -7 74.29 4.3
 9 6 7 75.69 4.6
 9 6 7 80.59 5.2
 10 6 7 0.6 1.2
 10 6 7 -0.5 1.4
 10 6 7 0 1.2
 6 -7 -7 16.7 2.1
 6 -7 -7 26.4 4
 -6 7 7 22.8 1.9
 5 -7 -7 27.8 3
 -5 7 7 32.4 2.7
 4 -7 -7 36.3 12.5
 4 -7 -7 39 3.5
 -4 7 7 40.6 4.5
 -4 7 7 34.7 3.5
 -4 7 7 40.2 3.2
 3 -7 -7 20.1 10.8
 3 -7 -7 44.7 3.8
 -3 7 7 46 3.5
 -3 7 7 40.4 5.9
 -3 7 7 44.8 3.7
 2 -7 -7 12.6 5
 2 -7 -7 21.2 4.3
 2 -7 -7 14.2 2.1
 -2 7 7 18.5 2.9
 -2 7 7 17.7 2.5
 1 -7 -7 57.69 7.7
 1 -7 -7 49.4 4.5
 -1 7 7 57.89 4.2
 -1 7 7 49.99 3.9
 -1 7 7 52.29 6.3
 0 -7 -7 127.69 6.9
 0 -7 -7 128.89 9.1
 0 7 7 118.89 8.1
 0 7 7 122.59 7.1
 0 7 7 127.19 8.3
 0 7 7 120.39 6.7
 -1 -7 -7 43.2 3.5
 1 7 7 43.5 5.4
 1 7 7 38.2 3.4
 1 7 7 41 3.6
 1 7 7 39.8 4.9
 -2 -7 -7 54.49 3.7
 -2 -7 -7 55.09 4.2
 2 7 7 45.2 3.7
 2 7 7 49.1 3.9
 2 7 7 47.7 5.7
 2 7 7 56.39 5.8
 -3 -7 -7 2.8 1.6
 3 7 7 0.2 2.7
 3 7 7 3.2 1.8
 3 7 7 5.6 3.4
 -4 -7 -7 300.97 14.6
 4 7 7 299.47 14.7
 4 7 7 305.17 15.6
 -5 -7 -7 70.79 5.2
 5 7 7 70.29 8.1
 -6 -7 -7 118.99 6.1
 -6 -7 -7 108.39 6.9
 6 7 7 106.59 6.5
 6 7 7 114.89 7.2
 6 7 7 110.29 7.6
 -7 -7 -7 38.4 3.1
 7 7 7 37.6 4.3
 7 7 7 40.2 3.7
 -8 -7 -7 26.9 2.7
 -8 -7 -7 43.1 5.4
 8 7 7 35.9 3.9
 8 7 7 32.4 3.2
 -9 -7 -7 -0.3 1.1
 9 7 7 0.4 1.1
 9 7 7 1.6 1.7
 10 7 7 33.3 2.5
 10 7 7 36.6 3
 5 -8 -7 0.7 2.8
 5 -8 -7 1.8 1.4
 -5 8 7 4.1 1.2
 4 -8 -7 2.1 1.6
 2 -8 -7 40.4 3.6
 -2 8 7 43.9 6.5
 -2 8 7 39.6 3.6
 1 -8 -7 15.8 2.3
 -1 8 7 16.3 3.8
 -1 8 7 11.1 2
 -1 8 7 15 2.3
 0 -8 -7 195.98 11.9
 0 -8 -7 176.48 9.5
 0 8 7 174.38 10.5
 0 8 7 199.38 9.8
 0 8 7 185.88 11.3
 0 8 7 172.48 9.5
 -1 -8 -7 192.88 10.2
 -1 -8 -7 197.28 12.5
 1 8 7 165.88 10.3
 1 8 7 188.88 11.2
 2 8 7 11.9 3.4
 2 8 7 11.2 4.4
 3 8 7 8.4 3.6
 3 8 7 3.3 3
 3 8 7 5.7 2.6
 -4 -8 -7 5.9 1.8
 4 8 7 8 2
 4 8 7 12.2 3.3
 -5 -8 -7 1.2 1.5
 5 8 7 -0.1 1.9
 5 8 7 1.5 2.8
 -6 -8 -7 -2.4 1.4
 6 8 7 -1.2 2.6
 6 8 7 -1.9 2.1
 6 8 7 -1.1 1.8
 7 8 7 -0.3 3.2
 7 8 7 0.3 2.1
 -8 -8 -7 6.5 1.5
 8 8 7 8.4 1.7
 8 8 7 7.1 2.1
 9 8 7 38.5 3.2
 10 8 7 23.9 2.3
 10 8 7 20.7 1.9
 5 -9 -7 19.3 3.7
 5 -9 -7 20.6 2.3
 3 -9 -7 142.29 8
 -3 9 7 168.48 9.2
 -3 9 7 155.98 7.7
 2 -9 -7 50.89 3.9
 -2 9 7 49.6 3.5
 -2 9 7 53.19 5.7
 1 -9 -7 165.28 9.1
 -1 9 7 153.48 10.5
 0 -9 -7 112.89 11.6
 0 -9 -7 89.59 5.5
 0 9 7 82.29 6.9
 0 9 7 92.79 10.3
 0 9 7 86.59 5.3
 -1 -9 -7 149.69 10.7
 -1 -9 -7 172.58 9.2
 1 9 7 140.79 8
 1 9 7 153.88 9.3
 1 9 7 158.68 9.9
 -2 -9 -7 45.6 3.5
 2 9 7 50.89 6.2
 2 9 7 40.6 3.7
 2 9 7 52.29 5.5
 -3 -9 -7 0.4 1.6
 3 9 7 -0.2 3
 3 9 7 4.7 3
 -4 -9 -7 99.99 5.9
 4 9 7 111.49 6.5
 4 9 7 113.99 7.7
 -5 -9 -7 0.6 1.5
 5 9 7 1.3 2.9
 5 9 7 -1.5 1.7
 6 9 7 -0.2 2.1
 -7 -9 -7 -1.2 1.3
 7 9 7 -0.6 1.7
 7 9 7 1 1.5
 -8 -9 -7 3.1 1.3
 8 9 7 6.6 1.5
 8 9 7 5.5 1.8
 -9 -9 -7 -0.3 1
 9 9 7 -0.3 1.4
 10 9 7 2.1 1
 10 9 7 3.9 1
 4 -10 -7 42.1 3.7
 4 -10 -7 35.7 2.6
 3 -10 -7 6.7 1.4
 3 -10 -7 2.4 2.7
 2 -10 -7 34.7 3.4
 -2 10 7 41.4 4.4
 1 -10 -7 36.2 3.4
 -1 10 7 38.1 5
 -1 10 7 34.3 3.3
 0 -10 -7 104.59 6.3
 0 10 7 113.99 7.9
 0 10 7 108.79 6.4
 0 10 7 112.99 7.2
 1 10 7 4 2.7
 2 10 7 182.58 12
 2 10 7 211.68 12.6
 -3 -10 -7 51.99 4.7
 3 10 7 56.69 5.7
 3 10 7 46.7 5.4
 4 10 7 11.3 2.9
 -5 -10 -7 8.3 1.6
 5 10 7 11.5 3
 5 10 7 13.3 2
 -6 -10 -7 8.7 1.6
 6 10 7 11.3 1.7
 -7 -10 -7 0.4 1.2
 7 10 7 1.9 1.7
 7 10 7 1.9 1.4
 -8 -10 -7 -0.4 1.5
 8 10 7 0.5 1.8
 8 10 7 1.1 3.3
 -9 -10 -7 -1.1 1.1
 9 10 7 -1 1.1
 9 10 7 0 0.9
 2 -11 -7 95.29 5.2
 1 -11 -7 15.4 2
 0 11 7 26.2 3.6
 1 11 7 29.5 4.3
 1 11 7 29.5 3.4
 2 11 7 25.5 3.3
 2 11 7 25.7 3.2
 2 11 7 19.3 3.5
 -3 -11 -7 6.1 1.4
 3 11 7 7.2 1.8
 3 11 7 4.5 2.3
 -4 -11 -7 2.2 1.4
 4 11 7 3 2.5
 4 11 7 2.1 1.6
 -5 -11 -7 10.2 1.6
 5 11 7 9.6 1.7
 5 11 7 12.4 2.7
 -6 -11 -7 0.8 1.2
 6 11 7 1.7 1.3
 6 11 7 1 2
 -7 -11 -7 41.4 3.3
 7 11 7 44.9 3.6
 7 11 7 38 5.4
 -8 -11 -7 3 0.9
 8 11 7 3.3 1
 8 11 7 7.6 2.2
 1 -12 -7 0.8 1
 -1 12 7 1.1 1.1
 0 12 7 8.4 1.6
 0 12 7 6.2 1.5
 1 12 7 -1.6 2.7
 1 12 7 2.4 1.4
 2 12 7 3.6 2.6
 2 12 7 4.1 1.6
 3 12 7 10.9 2.2
 3 12 7 11.3 2.4
 -4 -12 -7 95.49 5.6
 4 12 7 98.39 5.6
 4 12 7 95.79 6.2
 -5 -12 -7 6.4 1.8
 5 12 7 8.5 2.7
 5 12 7 6.1 1.7
 5 12 7 3.7 2.5
 -6 -12 -7 52.89 3.2
 6 12 7 66.69 4.1
 6 12 7 60.29 4.1
 -7 -12 -7 30.5 2.5
 7 12 7 35.9 3.6
 7 12 7 35.3 2.3
 1 13 7 0.4 1
 1 13 7 1.5 1.2
 1 13 7 1.9 2.2
 2 13 7 15.8 2.3
 2 13 7 13.7 1.8
 2 13 7 15.5 2.3
 3 13 7 -0.3 1.2
 3 13 7 2.8 2
 3 13 7 -0.4 1.5
 4 13 7 0.3 1.6
 4 13 7 1.5 2.6
 4 13 7 0.2 1.8
 4 13 7 0.3 1
 5 13 7 -0.6 1.6
 5 13 7 0.4 1.1
 5 13 7 0.4 1.3
 6 13 7 0.5 0.8
 6 13 7 1.6 0.9
 6 13 7 0.8 1.9
 5 12 -8 0.8 2.3
 5 12 -8 1.5 0.7
 5 12 -8 -0.6 1.1
 4 12 -8 0.1 0.9
 4 12 -8 -0.6 1.5
 4 12 -8 -0.2 1.6
 3 12 -8 38.3 3.3
 3 12 -8 36.8 3.3
 3 12 -8 34.3 4.1
 3 12 -8 40.6 2.6
 2 12 -8 28.3 3.2
 2 12 -8 31.8 3.1
 1 12 -8 -0.8 1.4
 1 12 -8 -0.6 1.6
 -1 -12 8 2.1 1
 0 12 -8 3.5 1.7
 0 -12 8 4.4 1
 6 11 -8 32.8 3.4
 6 11 -8 38.1 2.6
 5 11 -8 59.39 3.5
 5 11 -8 67.29 5.5
 5 11 -8 51.69 4.3
 4 11 -8 5.9 2.6
 4 11 -8 3 2.8
 4 11 -8 3.5 3.1
 3 11 -8 12.5 1.9
 3 11 -8 11.3 3.7
 2 11 -8 16.5 2.7
 2 11 -8 16.5 2.5
 2 11 -8 19.4 3.6
 1 11 -8 6.5 2.4
 1 11 -8 3.1 2.4
 1 11 -8 3.1 1.4
 -1 -11 8 4.7 1.4
 0 11 -8 -0.7 1.6
 0 -11 8 1.6 1.3
 -1 11 -8 3.4 1.8
 1 -11 8 3.9 1.1
 -2 11 -8 2 1.5
 2 -11 8 1.2 0.9
 2 -11 8 2.8 1
 7 10 -8 -3.4 2.1
 6 10 -8 46.5 6.9
 6 10 -8 41.8 4.8
 6 10 -8 52.69 3.2
 5 10 -8 53.49 5.2
 5 10 -8 50.89 3.5
 4 10 -8 31.1 2.9
 4 10 -8 28.8 3.5
 4 10 -8 28.5 4.3
 3 10 -8 17.3 2
 3 10 -8 15 3.1
 3 10 -8 15.6 2.9
 2 10 -8 8.6 1.5
 2 10 -8 3.7 2.5
 2 10 -8 10.2 2.9
 2 10 -8 6.9 2.7
 1 10 -8 -0.1 2.4
 1 10 -8 -1.6 2.2
 1 10 -8 0.9 1.4
 1 10 -8 1.2 2.3
 0 10 -8 1.6 2.1
 0 10 -8 5.7 1.7
 0 10 -8 4.1 2.1
 0 -10 8 6.8 1.5
 -1 10 -8 7.6 1.8
 -1 10 -8 10.2 2.3
 1 -10 8 11.6 1.6
 -2 10 -8 8.3 1.7
 -2 10 -8 17.7 3.9
 2 -10 8 11.1 2.4
 2 -10 8 9.2 1.5
 2 -10 8 10.1 1.6
 -3 10 -8 5.3 1.7
 -3 10 -8 8.2 1.6
 3 -10 8 6.6 1.2
 3 -10 8 6.3 1.3
 8 9 -8 -0.4 2.5
 7 9 -8 12.1 3.3
 7 9 -8 5.2 2.6
 6 9 -8 0.4 1.7
 6 9 -8 -4.8 2.5
 6 9 -8 -3 2.7
 5 9 -8 -4.9 2.6
 5 9 -8 -5.2 3
 5 9 -8 -4.3 3
 5 9 -8 3.6 1.5
 4 9 -8 47.8 5.6
 4 9 -8 46.9 6
 4 9 -8 36.2 5.8
 4 9 -8 55.09 3.8
 3 9 -8 -7.6 3.8
 3 9 -8 0.2 1.7
 3 9 -8 0.5 2.7
 3 9 -8 -2.1 4.5
 2 9 -8 147.29 8.7
 1 9 -8 187.88 11.8
 1 9 -8 172.98 10.3
 1 9 -8 174.38 10.7
 0 9 -8 0.3 1.4
 0 9 -8 -0.1 2.2
 0 9 -8 1.4 2.7
 0 9 -8 3.7 1.9
 -1 9 -8 0.3 1.6
 -1 9 -8 -2.9 2.2
 -1 9 -8 -0.5 2
 1 -9 8 1.3 1.8
 -2 9 -8 0.5 1.6
 -2 9 -8 0.4 2
 2 -9 8 0.8 1.6
 -3 9 -8 42.4 3.9
 -3 9 -8 52.59 5.3
 3 -9 8 44.5 3.3
 3 -9 8 32.5 4.8
 3 -9 8 47.4 4.3
 -4 9 -8 -0.3 1.3
 -4 9 -8 -0.4 1.7
 4 -9 8 0.5 1
 4 -9 8 -0.6 1.1
 8 8 -8 29.7 5.1
 8 8 -8 30.4 4.5
 7 8 -8 10.1 5.5
 7 8 -8 7.4 3.5
 6 8 -8 1 2.8
 6 8 -8 -0.4 3.2
 6 8 -8 0.2 2.7
 5 8 -8 9 3.4
 5 8 -8 11 3.7
 5 8 -8 7.3 3.4
 5 8 -8 10.4 1.9
 4 8 -8 179.98 9.6
 4 8 -8 178.58 10.6
 4 8 -8 182.28 9.3
 4 8 -8 181.08 11
 4 8 -8 182.38 10.1
 4 8 -8 173.68 10.9
 3 8 -8 452.65 23.7
 3 8 -8 478.05 22.6
 3 8 -8 480.15 23.1
 3 8 -8 482.15 23.8
 3 8 -8 472.35 23.4
 2 8 -8 6.2 3.5
 2 8 -8 8.7 3.4
 2 8 -8 9.8 2.7
 2 8 -8 13.5 3.4
 2 8 -8 12.4 2
 1 8 -8 33.5 4.2
 1 8 -8 32.4 3.5
 1 8 -8 32 4.1
 0 8 -8 32.5 3.9
 0 8 -8 26.7 3.3
 0 8 -8 21.8 3.8
 0 8 -8 26.8 3.7
 0 8 -8 21.4 3.3
 0 -8 8 23.1 2.9
 -1 8 -8 33.1 4.3
 -1 8 -8 24.3 3.8
 -1 8 -8 36.5 4
 -1 8 -8 32.5 3.3
 1 -8 8 30.2 2.9
 1 -8 8 34 3.3
 -2 8 -8 -0.2 2.7
 -2 8 -8 3 2.2
 2 -8 8 2.4 1.5
 -3 8 -8 58.89 4.5
 3 -8 8 56.79 7
 3 -8 8 60.39 4.7
 3 -8 8 52.69 4
 -4 8 -8 5.2 1.8
 -4 8 -8 3 2.8
 4 -8 8 2.6 1.4
 4 -8 8 4 1.4
 -5 8 -8 9.1 1.8
 5 -8 8 6.7 1.2
 5 -8 8 5.1 1.4
 9 7 -8 4.8 2.7
 8 7 -8 15.3 3.6
 7 7 -8 30.9 5.8
 7 7 -8 35.3 5.6
 6 7 -8 156.98 9.2
 6 7 -8 150.78 9.1
 6 7 -8 143.59 10.3
 6 7 -8 154.38 10.4
 6 7 -8 132.09 9.4
 5 7 -8 89.99 7.1
 5 7 -8 80.79 7.5
 5 7 -8 95.59 8.7
 5 7 -8 77.59 7
 4 7 -8 8.1 2
 4 7 -8 5.5 3.3
 4 7 -8 14.8 4.5
 4 7 -8 11.4 3.6
 4 7 -8 8.9 2.4
 4 7 -8 9 3.2
 4 7 -8 3.2 2.8
 3 7 -8 131.89 7.8
 3 7 -8 138.39 9.4
 3 7 -8 132.59 8.3
 3 7 -8 136.79 9.3
 3 7 -8 153.78 14.2
 3 7 -8 138.19 7.5
 3 7 -8 133.39 9
 3 7 -8 135.89 9.2
 2 7 -8 426.66 21.8
 2 7 -8 435.96 21.1
 2 7 -8 438.26 21.6
 2 7 -8 435.26 20.9
 2 7 -8 444.56 22.3
 2 7 -8 431.26 21.8
 1 7 -8 22.6 2.5
 1 7 -8 16.6 3.5
 1 7 -8 28.7 4
 1 7 -8 23.9 3.4
 0 7 -8 68.39 4.8
 0 7 -8 60.59 6.5
 0 7 -8 58.69 6.9
 0 7 -8 78.49 5.7
 0 7 -8 70.89 6.2
 0 -7 8 72.69 4.3
 -1 7 -8 36.5 3.7
 -1 7 -8 35.5 4.5
 -1 7 -8 47 4.6
 -1 7 -8 35.8 4.9
 1 -7 8 41.5 3.3
 -2 7 -8 6.4 1.6
 -2 7 -8 -0.4 2.7
 -2 7 -8 4.4 2.4
 2 -7 8 2.5 1.2
 2 -7 8 5.8 1.8
 -3 7 -8 -1.1 3
 -3 7 -8 -3 4.2
 -3 7 -8 1.8 3.3
 3 -7 8 -0.3 1.5
 3 -7 8 0.6 1.5
 -4 7 -8 1.8 1.8
 -4 7 -8 1.8 1
 -4 7 -8 -0.6 2.1
 4 -7 8 0.3 1.5
 4 -7 8 -1 1.5
 -5 7 -8 42 2.7
 -5 7 -8 49.5 3.9
 5 -7 8 46.1 3.3
 5 -7 8 41 3.3
 -6 7 -8 5 1.6
 -6 7 -8 3.2 0.7
 6 -7 8 1.8 1.2
 6 -7 8 3.3 1.5
 9 6 -8 17.4 2.5
 8 6 -8 60.99 5.8
 8 6 -8 71.89 6.8
 8 6 -8 62.29 6
 7 6 -8 14.9 3.6
 7 6 -8 14 2.9
 7 6 -8 15 2.8
 6 6 -8 14 3.9
 6 6 -8 20.2 4.4
 6 6 -8 14.2 5.1
 5 6 -8 9.5 3.3
 5 6 -8 17.8 3.9
 5 6 -8 7.5 3.5
 5 6 -8 16 5.5
 5 6 -8 6.8 3.9
 5 6 -8 14.4 3.4
 4 6 -8 6.8 3
 4 6 -8 2.3 4.3
 4 6 -8 3.5 2.3
 4 6 -8 7.2 3.3
 4 6 -8 5.2 5
 4 6 -8 3.5 2.9
 4 6 -8 11.2 3.9
 4 6 -8 3.7 3.4
 3 6 -8 26.5 8.8
 3 6 -8 40.6 5.4
 3 6 -8 39.6 6.2
 2 6 -8 60.89 6.2
 2 6 -8 57.49 8.7
 2 6 -8 49.6 7.3
 2 6 -8 54.69 5.9
 2 6 -8 50.99 5.3
 2 6 -8 49.99 6
 2 6 -8 50.39 5.9
 2 6 -8 57.09 4.3
 2 6 -8 57.69 4.6
 1 6 -8 0.6 1.7
 1 6 -8 -5.5 3
 1 6 -8 -0.6 2.3
 1 6 -8 -2.3 1.7
 1 6 -8 -2.4 2.6
 1 6 -8 -2.4 2.9
 0 6 -8 374.46 20.3
 0 6 -8 412.36 19.9
 0 6 -8 393.26 19.9
 0 6 -8 387.36 19.1
 0 6 -8 398.26 19.3
 0 6 -8 394.06 19.9
 0 -6 8 410.16 18.9
 -1 6 -8 209.38 13.5
 -2 6 -8 5.6 3.2
 -2 6 -8 7.8 2.9
 -2 6 -8 13.9 3.4
 2 -6 8 6.9 2.3
 2 -6 8 5.8 1.3
 -3 6 -8 142.69 7.5
 -3 6 -8 167.98 11.1
 -3 6 -8 136.99 9
 -3 6 -8 144.49 8.8
 3 -6 8 142.29 8
 3 -6 8 153.48 8.3
 -4 6 -8 10.3 2.7
 -4 6 -8 18.3 6
 -4 6 -8 13 1.8
 4 -6 8 19.4 3.3
 4 -6 8 18.9 2.7
 4 -6 8 19.9 3.4
 -5 6 -8 2 2
 -5 6 -8 3.2 1.2
 5 -6 8 3 1.6
 5 -6 8 3.3 1.7
 -6 6 -8 2.6 1.1
 -6 6 -8 3.1 1.8
 6 -6 8 5.1 1.3
 6 -6 8 3.1 1.5
 -7 6 -8 3.4 1.3
 -7 6 -8 4 0.8
 7 -6 8 3.7 1.3
 7 -6 8 2.8 1.1
 9 5 -8 1.7 2
 9 5 -8 0.2 1.7
 8 5 -8 3 2.3
 8 5 -8 6.5 2.5
 8 5 -8 0.1 3.1
 8 5 -8 2.7 2.3
 7 5 -8 34.3 5.9
 7 5 -8 39.4 5.3
 7 5 -8 38.5 6.6
 7 5 -8 37.2 5.9
 6 5 -8 9.2 3.7
 6 5 -8 6.5 4.5
 6 5 -8 6.5 2.9
 6 5 -8 6 3.6
 6 5 -8 4.7 2.8
 5 5 -8 27.6 5.7
 5 5 -8 30.1 5.2
 5 5 -8 35.1 4.8
 5 5 -8 48.3 6.5
 5 5 -8 31.5 5.8
 5 5 -8 37.7 6.6
 5 5 -8 39.3 5.1
 5 5 -8 48.4 5.5
 5 5 -8 43.7 5.4
 5 5 -8 40.3 4.6
 3 5 -8 425.46 22.6
 3 5 -8 446.76 22.5
 3 5 -8 456.85 23.3
 3 5 -8 467.45 22.4
 3 5 -8 465.75 22.2
 3 5 -8 461.35 24
 3 5 -8 452.75 22.6
 3 5 -8 459.95 22.4
 2 5 -8 4.7 3.8
 2 5 -8 10 2.7
 2 5 -8 9.5 2.9
 2 5 -8 6.6 3
 2 5 -8 10.1 3.4
 2 5 -8 8 3.7
 2 5 -8 8.5 2.2
 2 5 -8 7.6 2.7
 1 5 -8 57.09 5.3
 1 5 -8 61.29 4.4
 1 5 -8 56.99 5.5
 1 5 -8 53.49 5.4
 1 5 -8 57.99 5.3
 0 5 -8 65.19 5.8
 0 5 -8 70.09 5.5
 0 5 -8 63.49 5.8
 0 5 -8 65.99 4.6
 0 5 -8 66.39 5.9
 0 5 -8 69.09 4.8
 0 -5 8 71.79 3.9
 -1 5 -8 21.3 3.6
 -1 5 -8 29.8 3.2
 -1 5 -8 24.9 4.2
 -1 5 -8 35.5 3.8
 -1 5 -8 31 4.2
 -1 5 -8 33.3 4.5
 1 -5 8 28.1 2.6
 -2 5 -8 38.8 5.6
 -2 5 -8 44.1 4
 -2 5 -8 35.8 5.1
 -2 5 -8 46.5 5.9
 -2 5 -8 41.8 3.1
 2 -5 8 45.3 4.4
 2 -5 8 41 3.4
 -3 5 -8 -0.4 2.7
 -3 5 -8 4 4.4
 -3 5 -8 5.7 2.5
 -3 5 -8 2 2.9
 -3 5 -8 1.4 1.4
 3 -5 8 0.9 1.6
 3 -5 8 0.2 1.2
 -4 5 -8 11.9 3
 -4 5 -8 8.5 1.7
 -4 5 -8 5.2 5.5
 -4 5 -8 9.8 2.6
 4 -5 8 9.5 2
 4 -5 8 9.1 1.9
 4 -5 8 8.6 1.9
 -5 5 -8 158.08 9.1
 -5 5 -8 145.39 10.8
 -5 5 -8 152.78 13.8
 -6 5 -8 34.8 4
 -6 5 -8 33.4 2.9
 6 -5 8 28 3
 6 -5 8 32.8 3.4
 -7 5 -8 14.9 2
 -7 5 -8 12.8 2.3
 7 -5 8 13.5 2
 -8 5 -8 57.39 3.5
 -8 5 -8 50.19 3
 9 4 -8 16.7 3.3
 9 4 -8 12.4 3.5
 8 4 -8 17.3 2.8
 8 4 -8 15 2.7
 7 4 -8 94.59 8.1
 7 4 -8 91.19 10.1
 7 4 -8 85.79 7.8
 7 4 -8 104.69 7.7
 7 4 -8 98.99 9
 6 4 -8 1.9 4.4
 6 4 -8 -1.1 2.7
 6 4 -8 -1.2 3.2
 6 4 -8 0.6 3.1
 6 4 -8 3.5 2.9
 5 4 -8 54.79 8.4
 5 4 -8 72.09 6.1
 5 4 -8 59.39 6.8
 5 4 -8 66.29 7.9
 5 4 -8 54.79 6
 5 4 -8 57.09 6.6
 5 4 -8 76.39 5.9
 5 4 -8 79.89 7.3
 5 4 -8 67.39 5.3
 4 4 -8 45.8 5
 4 4 -8 46.4 5.8
 4 4 -8 51.99 4.8
 4 4 -8 47.2 7.6
 4 4 -8 55.89 5.1
 4 4 -8 46.6 4.5
 4 4 -8 47.7 6.4
 4 4 -8 57.69 5.5
 4 4 -8 52.19 6.1
 4 4 -8 53.99 5.7
 3 4 -8 530.25 25.2
 3 4 -8 529.95 25.3
 3 4 -8 497.05 25.3
 3 4 -8 513.75 25.2
 3 4 -8 526.55 25.4
 3 4 -8 536.75 26.1
 3 4 -8 510.65 25.7
 3 4 -8 525.55 26.7
 2 4 -8 61.99 5.8
 2 4 -8 67.19 5.5
 2 4 -8 64.39 5.2
 2 4 -8 61.59 4.7
 2 4 -8 61.39 5
 2 4 -8 59.59 9.1
 2 4 -8 65.09 5
 1 4 -8 124.99 7.6
 1 4 -8 105.69 9
 0 4 -8 38.5 6.3
 0 4 -8 51.29 5.6
 0 -4 8 46.1 3.4
 -1 4 -8 591.04 30.2
 -1 4 -8 656.73 30.1
 1 -4 8 632.04 29.4
 -2 4 -8 305.17 14.5
 -2 4 -8 291.97 15.7
 -2 4 -8 294.57 15.7
 -2 4 -8 316.97 15.3
 2 -4 8 302.47 14.8
 -3 4 -8 11.5 1.7
 -3 4 -8 16.5 2.8
 -3 4 -8 10.1 4.4
 -3 4 -8 7.8 3.2
 3 -4 8 9.7 1.6
 3 -4 8 11.1 1.8
 -4 4 -8 24.5 3.1
 -4 4 -8 21.6 5.8
 -4 4 -8 24.6 3.8
 -4 4 -8 29 4.1
 4 -4 8 26.1 3.9
 4 -4 8 26.5 3.3
 4 -4 8 32.4 3.2
 -5 4 -8 50.59 5.3
 -5 4 -8 57.09 4.8
 -5 4 -8 48.4 3.9
 -5 4 -8 47.9 7.7
 5 -4 8 59.99 4.1
 5 -4 8 51.69 4.1
 5 -4 8 49.2 4.6
 -6 4 -8 25.9 3.6
 -6 4 -8 25.2 8.4
 -6 4 -8 12.4 2.6
 6 -4 8 18.8 2.8
 6 -4 8 18.7 2.2
 -7 4 -8 27.5 3.4
 -7 4 -8 31.9 3.6
 -7 4 -8 22.9 2.6
 7 -4 8 27.6 2.8
 7 -4 8 28.1 3.1
 -8 4 -8 22 1.9
 -8 4 -8 22.1 2.6
 8 -4 8 22.8 2.8
 8 -4 8 20.2 2.1
 9 3 -8 9 2.9
 9 3 -8 8.2 3.2
 9 3 -8 5.7 2.1
 -9 -3 8 4.5 1
 8 3 -8 -0.2 2.9
 8 3 -8 6.2 3
 8 3 -8 1.3 2.5
 8 3 -8 2 2.5
 7 3 -8 8.6 4.6
 7 3 -8 23.3 5.4
 7 3 -8 16 4
 7 3 -8 10.8 5.3
 7 3 -8 15.9 4.2
 6 3 -8 188.88 11.7
 6 3 -8 204.18 11.5
 6 3 -8 185.28 12.5
 6 3 -8 168.48 10.8
 6 3 -8 201.48 13.5
 6 3 -8 215.18 12.4
 6 3 -8 188.28 11.7
 5 3 -8 291.87 17.2
 5 3 -8 306.17 15.2
 5 3 -8 258.47 16.4
 5 3 -8 293.67 16.3
 5 3 -8 302.27 17.7
 5 3 -8 326.77 18.2
 4 3 -8 225.28 12.6
 4 3 -8 227.48 11.9
 4 3 -8 226.58 11.9
 4 3 -8 230.88 12.1
 4 3 -8 224.78 12.1
 4 3 -8 228.18 11.9
 4 3 -8 211.88 13.7
 4 3 -8 224.68 12.7
 4 3 -8 211.88 12.4
 4 3 -8 214.98 12.1
 4 3 -8 219.08 11.7
 3 3 -8 113.69 9
 3 3 -8 115.49 8.1
 3 3 -8 108.39 6.8
 3 3 -8 119.19 7.4
 3 3 -8 111.39 7.9
 3 3 -8 113.69 7.3
 3 3 -8 112.29 6.8
 3 3 -8 113.79 7.4
 2 3 -8 10.1 2.6
 2 3 -8 11.7 2.9
 2 3 -8 9.6 2.5
 2 3 -8 11.1 3.8
 2 3 -8 13.3 2.4
 2 3 -8 10.3 2.8
 1 3 -8 20.6 3.4
 1 3 -8 22.4 3
 1 3 -8 23.6 4.4
 1 3 -8 20.5 3.4
 1 3 -8 18.5 3.2
 1 3 -8 23.5 3.4
 -1 -3 8 17.6 1.4
 0 3 -8 549.05 29.2
 0 3 -8 674.63 29.1
 0 3 -8 594.34 29.3
 -1 3 -8 153.48 8.1
 -1 3 -8 136.79 8.4
 -1 3 -8 130.19 9.2
 -1 3 -8 153.58 8.3
 1 -3 8 147.19 7.3
 -2 3 -8 38.2 6.1
 -2 3 -8 39.6 5.6
 -2 3 -8 39.8 5
 2 -3 8 35.8 2.9
 -3 3 -8 474.35 22.6
 -3 3 -8 438.86 23.7
 -3 3 -8 489.15 23.3
 3 -3 8 506.55 22.8
 3 -3 8 485.75 23
 -4 3 -8 108.19 6.7
 -4 3 -8 130.19 10.9
 4 -3 8 120.49 6.7
 4 -3 8 124.49 7.1
 4 -3 8 126.89 6.8
 -5 3 -8 108.89 6.8
 -5 3 -8 117.99 8.1
 -5 3 -8 146.09 13
 5 -3 8 124.39 7.3
 5 -3 8 133.59 6.9
 5 -3 8 115.79 6.9
 -6 3 -8 132.29 14.6
 -6 3 -8 111.39 7.6
 -6 3 -8 109.79 6.6
 6 -3 8 116.89 6.5
 6 -3 8 119.69 6.6
 -7 3 -8 24.3 2.9
 -7 3 -8 25.5 3.8
 7 -3 8 24.8 3.2
 7 -3 8 23 2.9
 -8 3 -8 18.8 2.6
 -8 3 -8 16 2.6
 8 -3 8 16.4 2.4
 8 -3 8 19.3 3.5
 -9 3 -8 3 1
 -9 3 -8 2.3 1.1
 9 -3 8 2.7 1.6
 9 2 -8 6.7 2.4
 9 2 -8 4.5 3.3
 9 2 -8 1.6 1.9
 9 2 -8 4.7 2.6
 -9 -2 8 4.5 1
 8 2 -8 4.6 2.9
 8 2 -8 -2.3 2.4
 8 2 -8 -2.3 2.5
 8 2 -8 -0.3 2.8
 -8 -2 8 -1.4 1.1
 7 2 -8 11.5 4.1
 7 2 -8 10.4 4.7
 7 2 -8 18.9 6.2
 7 2 -8 10 3.7
 7 2 -8 11.7 5.3
 6 2 -8 1.5 3.6
 6 2 -8 1.6 3
 6 2 -8 3.2 4.6
 6 2 -8 5.5 4.3
 6 2 -8 2.6 3
 6 2 -8 5.2 3.1
 5 2 -8 106.99 14.7
 5 2 -8 84.79 8.4
 5 2 -8 111.89 10
 -5 -2 8 98.99 5.3
 4 2 -8 3.4 2.5
 4 2 -8 4.4 2.2
 4 2 -8 7.1 2.5
 4 2 -8 2.5 2.4
 4 2 -8 3.7 3.1
 4 2 -8 2.7 2.4
 4 2 -8 1.3 3
 4 2 -8 3.1 3.1
 3 2 -8 803.32 37
 3 2 -8 786.32 36.6
 3 2 -8 753.52 37
 3 2 -8 758.42 35.6
 3 2 -8 724.73 35.8
 3 2 -8 745.63 35.9
 3 2 -8 680.43 36.9
 2 2 -8 100.19 6.5
 2 2 -8 106.19 6.9
 2 2 -8 92.49 8.8
 2 2 -8 95.19 5.9
 2 2 -8 94.89 6
 2 2 -8 96.59 6.1
 -2 -2 8 89.99 4.8
 0 2 -8 26.1 2.9
 0 -2 8 26.6 1.9
 -1 2 -8 175.18 9.6
 -1 2 -8 187.68 9.2
 1 -2 8 170.78 8.8
 -2 2 -8 404.86 19.9
 -2 2 -8 429.06 21.5
 -2 2 -8 377.56 21
 -2 2 -8 438.06 20.8
 -2 2 -8 438.26 20.3
 2 -2 8 446.96 20.3
 -3 2 -8 2.6 1.3
 -3 2 -8 -0.2 1.7
 -3 2 -8 -7.2 3.6
 3 -2 8 1.2 1
 -4 2 -8 33 4.4
 -4 2 -8 34.1 3.3
 -4 2 -8 33.7 5.8
 4 -2 8 38.4 3.4
 4 -2 8 38.8 3.3
 4 -2 8 36.7 3.2
 -5 2 -8 101.39 11.2
 -5 2 -8 89.89 5.6
 -5 2 -8 93.99 6.1
 5 -2 8 93.09 5.6
 5 -2 8 90.29 6
 5 -2 8 92.59 5.6
 -6 2 -8 -5.3 7.8
 -6 2 -8 2.5 2.8
 -6 2 -8 -0.9 1.6
 -6 2 -8 0.9 2.2
 6 -2 8 0.9 1.6
 6 -2 8 4 1.7
 -7 2 -8 21.8 16.2
 -7 2 -8 17.3 2.2
 7 -2 8 23 2.7
 7 -2 8 17.3 2.6
 7 -2 8 13.9 2.8
 -8 2 -8 24 2.8
 -8 2 -8 28.5 3.7
 8 -2 8 23.6 2.5
 8 -2 8 25 3.6
 -9 2 -8 22.3 3.6
 -9 2 -8 20.5 2.1
 -9 2 -8 23.2 2.1
 9 -2 8 25.1 2.7
 9 1 -8 -2.4 2.6
 9 1 -8 -3.3 1.8
 9 1 -8 -0.7 2.2
 -9 -1 8 -0.4 0.9
 8 1 -8 18.1 3.5
 8 1 -8 35.8 5.3
 8 1 -8 32.4 4.2
 -8 -1 8 25.7 2.5
 7 1 -8 34.8 5.3
 7 1 -8 40.5 6.6
 -7 -1 8 32.2 3.4
 6 1 -8 -3.1 2.6
 6 1 -8 -3.3 3.5
 6 1 -8 -5 4.7
 6 1 -8 3.9 3.1
 6 1 -8 2.2 4.1
 6 1 -8 -1.1 3
 -6 -1 8 -0.7 0.7
 5 1 -8 609.24 30.7
 5 1 -8 598.14 35.1
 4 1 -8 40 4.2
 4 1 -8 34.8 5.3
 4 1 -8 39.4 6.2
 4 1 -8 38.8 6.4
 4 1 -8 34.2 5.4
 4 1 -8 38.9 4
 4 1 -8 33 5.2
 -4 -1 8 29.6 2.3
 3 1 -8 191.68 13.8
 3 1 -8 195.28 13
 3 1 -8 220.58 13.2
 3 1 -8 194.18 11.3
 -3 -1 8 189.38 9.6
 2 1 -8 2.8 3.5
 2 1 -8 9.3 3.8
 2 1 -8 2.3 2.7
 -1 -1 8 181.88 8.8
 0 1 -8 1146.79 52.99
 0 1 -8 1130.29 52.99
 -1 1 -8 32.3 3.6
 1 -1 8 37.7 2.5
 -2 1 -8 7.1 1.9
 -2 1 -8 9.3 2.7
 -3 1 -8 89.49 6.9
 -3 1 -8 103.39 6.1
 -3 1 -8 94.99 5.4
 -3 1 -8 106.09 7.9
 3 -1 8 86.99 6.3
 3 -1 8 107.29 5.5
 -4 1 -8 -2.7 1.8
 -4 1 -8 -4.8 2.7
 -4 1 -8 0.1 1.4
 -4 1 -8 1.7 4.2
 4 -1 8 -0.7 1.4
 4 -1 8 0.8 1.1
 4 -1 8 1.8 1.5
 -5 1 -8 148.59 8.2
 -5 1 -8 152.88 13.1
 -5 1 -8 136.99 9.4
 -5 1 -8 167.28 8.9
 5 -1 8 162.88 8.1
 5 -1 8 154.18 8.4
 5 -1 8 153.98 8.1
 -6 1 -8 4.4 1.9
 -6 1 -8 1.7 2.2
 -6 1 -8 11.4 8.7
 6 -1 8 6.4 1.9
 6 -1 8 3.8 1.7
 6 -1 8 2.4 2.6
 -7 1 -8 1.5 2.1
 -7 1 -8 3.3 2.5
 -7 1 -8 0.9 3.2
 7 -1 8 0.1 2.4
 7 -1 8 2.1 1.5
 7 -1 8 3.4 1.6
 -8 1 -8 28.1 3.3
 -8 1 -8 27.3 3.7
 8 -1 8 22.1 3.6
 8 -1 8 31.1 2.7
 -9 1 -8 11.7 1.8
 9 0 -8 8.3 3.7
 9 0 -8 9.5 2.6
 -9 0 8 8.3 1.1
 -9 0 8 7.3 1.1
 8 0 -8 12.8 3.6
 8 0 -8 13.2 4.3
 8 0 -8 7.5 3.2
 8 0 -8 10.2 2.8
 -8 0 8 14.4 1.9
 7 0 -8 -4.7 2.6
 7 0 -8 -2.1 2.7
 7 0 -8 -0.2 3
 -7 0 8 -1.7 1.4
 6 0 -8 622.04 30.2
 6 0 -8 603.84 30
 6 0 -8 642.74 31.4
 6 0 -8 624.24 30.3
 6 0 -8 539.35 29.5
 6 0 -8 633.34 30
 -6 0 8 609.64 28.8
 -6 0 8 555.64 28.5
 5 0 -8 2.2 3.1
 5 0 -8 -4.3 2.7
 5 0 -8 3 4.1
 5 0 -8 -1.1 3
 5 0 -8 -1.7 3.4
 -5 0 8 0.8 0.9
 4 0 -8 282.77 15.6
 4 0 -8 286.17 15.5
 4 0 -8 288.57 14.8
 4 0 -8 273.27 15.8
 4 0 -8 295.27 14.5
 4 0 -8 281.37 15.6
 4 0 -8 295.07 16.3
 -4 0 8 289.27 13.8
 3 0 -8 14 3.4
 3 0 -8 13.1 2.4
 3 0 -8 12.2 2.6
 3 0 -8 15.7 3.8
 3 0 -8 12.2 3
 -3 0 8 15.7 1.7
 2 0 -8 137.29 9.4
 2 0 -8 110.79 6.7
 1 0 -8 36.7 3.2
 -1 0 8 36.2 2.4
 0 0 -8 328.27 15.7
 0 0 -8 326.97 16.1
 0 0 8 312.67 15.3
 -1 0 -8 30.9 3.5
 -1 0 -8 26.9 3.2
 -2 0 -8 31.2 4
 -2 0 -8 33.8 3.2
 2 0 8 29.1 2.5
 2 0 8 27.2 2.9
 -3 0 -8 13.4 1.7
 -3 0 -8 9.3 3.1
 -3 0 -8 9.2 2.2
 3 0 8 13.9 2.1
 3 0 8 13.2 2.1
 -4 0 -8 -0.3 1.9
 -4 0 -8 4.4 1.5
 -4 0 -8 -0.2 3.8
 4 0 8 3.5 1.4
 4 0 8 2.5 1.2
 -5 0 -8 1.4 1.7
 -5 0 -8 -1.3 2
 -5 0 -8 -1.9 5.5
 5 0 8 -0.3 1.3
 5 0 8 1.3 2.4
 5 0 8 0.6 1.6
 5 0 8 -1.7 1.5
 -6 0 -8 3.4 1.9
 -6 0 -8 6 7.1
 -6 0 -8 -0.3 2.4
 6 0 8 2.8 2.4
 6 0 8 3.2 1.6
 6 0 8 2.1 1.8
 -7 0 -8 96.79 5.9
 7 0 8 95.19 5.5
 7 0 8 95.69 5.6
 7 0 8 93.59 6.4
 -8 0 -8 12.3 2.4
 -8 0 -8 12.9 2.1
 8 0 8 8.9 2.1
 8 0 8 11.3 1.8
 -9 0 -8 13.4 2
 -10 0 -8 1.7 1.2
 -10 0 -8 -0.6 0.8
 10 0 8 0.8 1.1
 9 -1 -8 4.3 3.3
 9 -1 -8 -1.2 2
 -9 1 8 0.3 0.9
 -9 1 8 0.2 0.7
 8 -1 -8 36 5.5
 8 -1 -8 25.5 4.8
 8 -1 -8 26.4 4.2
 -8 1 8 26.3 2.3
 -8 1 8 21.8 2.8
 7 -1 -8 -2.4 2.9
 7 -1 -8 -1.9 2.8
 7 -1 -8 0.8 2.7
 6 -1 -8 39.6 5
 6 -1 -8 39.4 6.6
 6 -1 -8 43.8 5.7
 6 -1 -8 49.8 6.5
 -6 1 8 54.69 3.8
 -6 1 8 48.7 3.8
 5 -1 -8 222.68 15.7
 5 -1 -8 276.97 12.4
 5 -1 -8 246.58 14.8
 5 -1 -8 239.18 15.5
 5 -1 -8 269.27 14
 5 -1 -8 284.37 16.1
 5 -1 -8 260.57 14.4
 -5 1 8 261.47 12.8
 -5 1 8 253.77 13.1
 4 -1 -8 294.57 14.9
 4 -1 -8 277.07 16
 4 -1 -8 295.57 13.6
 4 -1 -8 272.77 16.3
 4 -1 -8 312.67 17.1
 4 -1 -8 287.17 14.9
 4 -1 -8 282.67 15.6
 -4 1 8 281.37 14
 3 -1 -8 2.3 2
 3 -1 -8 4.1 3.2
 3 -1 -8 2.3 2.7
 3 -1 -8 8.3 3.5
 3 -1 -8 0.4 1.2
 3 -1 -8 4.4 3
 -3 1 8 1 0.8
 -3 1 8 1.9 2.7
 2 -1 -8 680.43 33.4
 2 -1 -8 750.22 34
 2 -1 -8 650.63 32.8
 2 -1 -8 680.13 33.4
 2 -1 -8 711.03 34.3
 1 -1 -8 17.6 2.8
 -1 1 8 16.4 1.8
 0 -1 -8 499.85 23.8
 0 -1 -8 507.95 24.4
 0 1 8 487.15 23.4
 -1 -1 -8 75.39 4.8
 -1 -1 -8 73.79 5.4
 1 1 8 75.19 4.3
 -2 -1 -8 368.26 19.1
 -2 -1 -8 387.46 18.3
 2 1 8 372.56 17.9
 -3 -1 -8 3.2 2.6
 -3 -1 -8 1 2
 -3 -1 -8 0.5 1.7
 3 1 8 1.3 1.3
 -4 -1 -8 113.19 6.2
 -4 -1 -8 113.89 6.7
 -4 -1 -8 115.29 8.8
 4 1 8 92.09 6.8
 4 1 8 113.79 6
 -5 -1 -8 8.7 7.6
 -5 -1 -8 4.2 2.2
 -5 -1 -8 10.6 1.8
 5 1 8 7.8 1.7
 5 1 8 8.6 1.8
 5 1 8 13.8 2.5
 -6 -1 -8 297.67 19.4
 -6 -1 -8 304.07 14.8
 -6 -1 -8 292.57 15.2
 6 1 8 297.27 14.5
 6 1 8 279.87 15.2
 6 1 8 301.77 14.4
 -7 -1 -8 147.19 7.6
 -7 -1 -8 112.89 8.8
 7 1 8 146.99 7.2
 7 1 8 129.39 7.9
 7 1 8 124.19 8.3
 -8 -1 -8 0.5 1.6
 -8 -1 -8 0.4 2.3
 8 1 8 -0.6 1.4
 8 1 8 -0.4 1.8
 -9 -1 -8 376.46 18.5
 9 1 8 380.06 18.4
 -10 -1 -8 2.8 1.3
 10 1 8 3.3 1.1
 8 -2 -8 2.7 3.4
 8 -2 -8 0.2 2.7
 -8 2 8 1.5 1.2
 -8 2 8 -0.6 1.1
 -8 2 8 -3.2 2
 7 -2 -8 7.5 3.3
 7 -2 -8 5.6 3.1
 7 -2 -8 5.1 4
 6 -2 -8 -5.3 4.7
 6 -2 -8 -2.6 4.9
 5 -2 -8 33.9 4.6
 5 -2 -8 42.9 7.9
 5 -2 -8 43.4 5.3
 5 -2 -8 33.2 2.8
 -5 2 8 32.7 3.2
 -5 2 8 30 3
 4 -2 -8 129.19 11
 4 -2 -8 119.79 8.9
 4 -2 -8 120.29 9.9
 4 -2 -8 120.19 8.1
 4 -2 -8 92.59 13.4
 4 -2 -8 112.29 6.5
 -4 2 8 126.79 7.1
 3 -2 -8 60.79 8.8
 3 -2 -8 51.79 3.6
 3 -2 -8 71.49 8.1
 3 -2 -8 60.59 6
 3 -2 -8 58.59 4.8
 3 -2 -8 55.09 6.6
 -3 2 8 47.4 5.4
 -3 2 8 57.49 3.6
 2 -2 -8 91.59 6.6
 2 -2 -8 88.39 7
 2 -2 -8 82.89 4.8
 -2 2 8 84.39 4.8
 1 -2 -8 60.29 4
 1 -2 -8 66.89 5.6
 -1 2 8 53.89 3.7
 0 -2 -8 51.89 4.9
 0 -2 -8 54.99 4
 0 2 8 53.49 3.4
 -1 -2 -8 799.32 39.1
 1 2 8 831.72 38
 -2 -2 -8 37.9 4.4
 -2 -2 -8 30.1 3.2
 2 2 8 34.8 2.7
 2 2 8 32.2 2.8
 -3 -2 -8 -1.3 1.6
 -3 -2 -8 0.3 1.3
 -3 -2 -8 3.7 2.9
 3 2 8 -0.6 1.2
 3 2 8 0.2 1
 -4 -2 -8 101.39 8.3
 -4 -2 -8 92.59 6
 4 2 8 95.89 5.7
 4 2 8 99.59 5.5
 -5 -2 -8 -1.1 7.1
 -5 -2 -8 1.8 2.1
 -5 -2 -8 3.1 1.7
 5 2 8 3 1.3
 5 2 8 3.1 1.8
 5 2 8 3.2 1.6
 5 2 8 3.7 1.6
 -6 -2 -8 225.98 11.5
 6 2 8 213.88 10.6
 6 2 8 190.18 10.8
 -7 -2 -8 83.89 6.6
 -7 -2 -8 86.29 5.5
 7 2 8 80.69 5.8
 7 2 8 86.89 5.1
 -8 -2 -8 1.3 1.8
 -8 -2 -8 -0.5 2.2
 8 2 8 2.2 1.6
 8 2 8 -0.3 2
 -9 -2 -8 0.9 2.2
 -9 -2 -8 0.6 1.6
 9 2 8 0.4 1.4
 -10 -2 -8 108.49 5.3
 10 2 8 93.09 5.3
 10 2 8 83.29 5.3
 8 -3 -8 4.8 4
 7 -3 -8 -4.9 2.9
 7 -3 -8 0.2 3.8
 -7 3 8 1 1.2
 -7 3 8 -0.4 1.3
 6 -3 -8 6.4 3
 6 -3 -8 -34.9 72.89
 6 -3 -8 -3.6 3.4
 6 -3 -8 -0.5 3.4
 5 -3 -8 92.19 5.3
 5 -3 -8 84.79 7.6
 5 -3 -8 99.09 10.1
 -5 3 8 92.59 5.8
 -5 3 8 91.39 5.6
 -5 3 8 97.69 5.5
 4 -3 -8 7.6 1.7
 4 -3 -8 15.9 3.5
 4 -3 -8 10.9 3.4
 4 -3 -8 14.4 4.8
 4 -3 -8 16.9 5
 -4 3 8 12.4 2.1
 -4 3 8 9.2 1.4
 3 -3 -8 22.7 4.8
 3 -3 -8 26.1 4.1
 3 -3 -8 13.9 5.2
 3 -3 -8 19.2 2.1
 3 -3 -8 27.2 5.5
 3 -3 -8 23.2 3.7
 -3 3 8 22.4 2.3
 -3 3 8 20.4 3.5
 -3 3 8 18.5 2.9
 2 -3 -8 3.5 3.4
 2 -3 -8 10.4 4.8
 1 -3 -8 132.69 9.1
 1 -3 -8 135.89 7.4
 1 -3 -8 138.99 6.8
 -1 3 8 122.29 7
 0 -3 -8 6.4 2.6
 0 -3 -8 5.6 1.8
 0 3 8 4.5 1.6
 0 3 8 3.2 1
 -1 -3 -8 67.69 4.4
 -1 -3 -8 68.29 5.7
 1 3 8 72.99 4.3
 -2 -3 -8 311.17 16.6
 -2 -3 -8 311.57 15.3
 2 3 8 317.07 15.1
 -3 -3 -8 190.18 9.3
 -3 -3 -8 185.58 11.4
 -3 -3 -8 177.48 9.7
 3 3 8 194.48 9.7
 3 3 8 189.88 9.5
 -4 -3 -8 379.76 20.4
 -4 -3 -8 352.86 18.2
 4 3 8 375.96 18.2
 4 3 8 376.76 17.9
 4 3 8 386.86 18
 -5 -3 -8 58.59 8.2
 -5 -3 -8 51.09 4.5
 -5 -3 -8 52.49 4
 5 3 8 56.99 4.1
 5 3 8 50.89 3.8
 5 3 8 57.69 3.9
 -6 -3 -8 1.2 2.1
 -6 -3 -8 3.6 3
 6 3 8 3.4 1.7
 6 3 8 3.2 1.7
 -7 -3 -8 1.5 2.5
 -7 -3 -8 0.1 1.7
 7 3 8 1.4 1.6
 7 3 8 -1 1.9
 -8 -3 -8 62.59 5.6
 -8 -3 -8 64.49 4.3
 8 3 8 60.89 4
 -9 -3 -8 -3.4 1.6
 -9 -3 -8 1.7 2.8
 9 3 8 0.5 1.5
 10 3 8 -0.5 1.2
 10 3 8 0.2 1.2
 7 -4 -8 15.8 4.1
 7 -4 -8 21.2 4.3
 -7 4 8 15 1.8
 -7 4 8 15.4 2.1
 6 -4 -8 43.4 5.6
 6 -4 -8 49.3 8.3
 6 -4 -8 44.6 3.3
 -6 4 8 50.99 3.6
 -6 4 8 53.29 3.7
 5 -4 -8 5.8 3.7
 5 -4 -8 7.4 6.8
 5 -4 -8 4.5 1.7
 -5 4 8 7.1 1.7
 -5 4 8 4.1 1.5
 -5 4 8 8.4 3
 4 -4 -8 102.29 8.7
 4 -4 -8 105.49 6.1
 4 -4 -8 117.59 12.5
 4 -4 -8 102.19 7.9
 -4 4 8 105.09 6
 -4 4 8 101.39 6.1
 3 -4 -8 11.6 4.7
 3 -4 -8 13.8 6.3
 3 -4 -8 16.6 5.4
 -3 4 8 7.1 3
 -3 4 8 7.5 1.9
 -3 4 8 9.2 1.8
 2 -4 -8 30.1 4.4
 2 -4 -8 32.1 6.5
 2 -4 -8 23.1 2.9
 2 -4 -8 29.7 5.5
 -2 4 8 28.1 2.6
 -2 4 8 20.8 3
 -2 4 8 19 3.5
 1 -4 -8 190.48 9.4
 -1 4 8 175.08 9.6
 -1 4 8 193.18 10.6
 -1 4 8 193.78 9.6
 0 -4 -8 18.7 3.7
 0 -4 -8 14.9 3.6
 0 4 8 14.9 3
 0 4 8 14.2 2.4
 -1 -4 -8 0.9 1.5
 -1 -4 -8 3.8 1.1
 -1 -4 -8 3.9 2.4
 1 4 8 2.4 1.4
 1 4 8 2.1 1.5
 -2 -4 -8 150.18 9.7
 -2 -4 -8 151.68 7.5
 -2 -4 -8 139.89 7.8
 2 4 8 139.59 7.6
 2 4 8 156.58 7.9
 2 4 8 149.69 7.8
 -3 -4 -8 103.79 5.9
 -3 -4 -8 103.09 8.1
 -3 -4 -8 88.19 5.8
 3 4 8 104.89 5.8
 -4 -4 -8 232.48 11.4
 -4 -4 -8 219.18 14.2
 -4 -4 -8 239.58 12.9
 4 4 8 229.28 11.4
 4 4 8 224.18 11.7
 4 4 8 233.18 11.5
 -5 -4 -8 65.19 4.1
 -5 -4 -8 55.59 4.7
 5 4 8 55.49 5.4
 5 4 8 62.99 4.3
 5 4 8 58.39 4.1
 -6 -4 -8 6.4 2.2
 -6 -4 -8 6.5 2.3
 6 4 8 12.2 2
 6 4 8 8.2 3.2
 -7 -4 -8 3.1 1.8
 -7 -4 -8 2.8 2.5
 7 4 8 1.6 2.1
 7 4 8 4 1.7
 -8 -4 -8 81.09 6
 8 4 8 77.19 5.8
 -9 -4 -8 10 3.1
 9 4 8 9.2 1.9
 9 4 8 9.2 1.8
 -10 -4 -8 8.7 1.8
 10 4 8 5.7 1.3
 10 4 8 5.1 1.3
 7 -5 -8 2.9 2.6
 7 -5 -8 7 2.7
 -7 5 8 3.4 1
 -7 5 8 2.8 1.2
 6 -5 -8 3.7 3.7
 6 -5 -8 -4.2 3.1
 6 -5 -8 -0.5 1.3
 -6 5 8 2.5 1.3
 -6 5 8 2.9 1.2
 5 -5 -8 3.8 3.5
 5 -5 -8 8.5 8.2
 5 -5 -8 3.5 1.6
 -5 5 8 8.7 1.9
 -5 5 8 7.2 1.6
 4 -5 -8 0.3 7.3
 4 -5 -8 0.9 1.6
 -4 5 8 3.7 1.7
 -4 5 8 3.7 2.2
 3 -5 -8 34.9 5.4
 3 -5 -8 33.9 3.4
 3 -5 -8 40.5 6.6
 3 -5 -8 28.1 7.1
 -3 5 8 30.9 3.7
 -3 5 8 30.3 3
 -3 5 8 31.6 3.7
 2 -5 -8 -4.5 4.6
 2 -5 -8 0.2 6.1
 2 -5 -8 -2.8 2.8
 -2 5 8 0.4 3
 -2 5 8 0.4 1.1
 -2 5 8 0 1.6
 1 -5 -8 47.9 7.5
 1 -5 -8 49.3 3.6
 1 -5 -8 44.6 5.1
 -1 5 8 46.4 5.5
 -1 5 8 40.2 3.6
 -1 5 8 43.5 4
 -1 5 8 49.1 3.5
 0 -5 -8 1.4 1.2
 0 -5 -8 -2.3 2.3
 0 -5 -8 1.5 3.8
 0 5 8 -0.4 1
 0 5 8 -4.4 3.1
 0 5 8 -3.8 1.7
 -1 -5 -8 39.8 6.1
 -1 -5 -8 34.2 2.8
 1 5 8 38.9 3.4
 1 5 8 34.6 3.3
 1 5 8 35.1 4.9
 1 5 8 32.1 3.4
 -2 -5 -8 3.8 3
 -2 -5 -8 1.5 1.5
 -2 -5 -8 3.9 1.3
 2 5 8 3.5 1.7
 2 5 8 0.5 1.2
 2 5 8 1 1.7
 -3 -5 -8 276.27 12.7
 -3 -5 -8 271.47 15.5
 -3 -5 -8 245.18 12.9
 3 5 8 263.57 13
 3 5 8 249.68 12.8
 3 5 8 252.17 12.7
 -4 -5 -8 244.28 11.4
 -4 -5 -8 223.18 11.7
 4 5 8 228.88 11.5
 4 5 8 226.38 11.8
 4 5 8 225.48 11.4
 -5 -5 -8 5.4 2
 -5 -5 -8 9.1 1.8
 5 5 8 9 2
 5 5 8 7.8 1.9
 -6 -5 -8 2.3 2.7
 -6 -5 -8 1.6 2.1
 -6 -5 -8 2.3 1.5
 6 5 8 3.2 1.7
 6 5 8 3.1 2.3
 -7 -5 -8 51.79 3.8
 7 5 8 57.99 4
 7 5 8 57.99 4.8
 -8 -5 -8 220.38 11.4
 8 5 8 206.18 11.1
 -9 -5 -8 8.1 2.2
 9 5 8 3.9 1.6
 9 5 8 4.6 1.4
 10 5 8 2.8 1.2
 10 5 8 2.9 1.2
 10 5 8 4.2 1.3
 6 -6 -8 -2.7 3
 -6 6 8 1.1 1.3
 -6 6 8 -1.1 1.4
 5 -6 -8 1.3 1.4
 -5 6 8 0.8 1.4
 -5 6 8 1.7 1.5
 4 -6 -8 251.67 16.2
 4 -6 -8 299.97 34.5
 4 -6 -8 257.27 15.5
 -4 6 8 256.57 12.5
 -4 6 8 270.37 12.6
 -4 6 8 229.68 13.4
 3 -6 -8 2.5 1.7
 3 -6 -8 8.4 7
 3 -6 -8 11.7 4
 -3 6 8 0.6 1.8
 -3 6 8 5.6 2.2
 -3 6 8 4.4 1.7
 -3 6 8 2.4 4.2
 2 -6 -8 134.69 12.9
 2 -6 -8 149.49 10.2
 2 -6 -8 142.59 7.8
 2 -6 -8 168.98 12.8
 -2 6 8 139.79 7.9
 -2 6 8 140.89 7.8
 -2 6 8 145.99 8.9
 -2 6 8 144.59 9.4
 1 -6 -8 5 4.1
 1 -6 -8 8.4 5.7
 -1 6 8 7.8 3.4
 -1 6 8 3.8 1.7
 -1 6 8 7.1 1.8
 0 -6 -8 23.9 5.6
 0 -6 -8 22.7 3.8
 0 -6 -8 27.8 2.9
 0 6 8 25.4 2.8
 0 6 8 19.5 3
 0 6 8 17.9 3.6
 0 6 8 25.6 3.2
 0 6 8 19 3.7
 -1 -6 -8 8 1.6
 -1 -6 -8 5.9 4.5
 1 6 8 7.7 3.3
 1 6 8 7.6 2
 1 6 8 9.1 3.4
 -2 -6 -8 87.79 4.8
 -2 -6 -8 85.49 8.9
 2 6 8 67.89 4.9
 2 6 8 74.99 5.1
 2 6 8 75.89 6.5
 -3 -6 -8 126.89 6.4
 -3 -6 -8 123.69 6.7
 3 6 8 112.99 6.5
 3 6 8 112.69 7.8
 3 6 8 103.89 6.7
 3 6 8 115.69 6.5
 -4 -6 -8 39.8 3.8
 -4 -6 -8 45.3 3.5
 4 6 8 45 3.7
 4 6 8 38.7 5.4
 4 6 8 44.6 3.7
 -5 -6 -8 18.3 2.6
 5 6 8 17.2 2.3
 -6 -6 -8 31.4 4
 -6 -6 -8 29 2.9
 6 6 8 34.8 3.4
 6 6 8 33.8 4.3
 -7 -6 -8 104.29 5.9
 7 6 8 117.49 6.9
 -8 -6 -8 131.99 7.6
 -8 -6 -8 142.39 7.9
 8 6 8 137.69 7.8
 8 6 8 140.19 7.4
 -9 -6 -8 79.39 4.9
 9 6 8 67.29 4.8
 9 6 8 73.09 4.8
 10 6 8 1.5 1.1
 10 6 8 1.8 1.1
 6 -7 -8 2.4 2.1
 -6 7 8 2 0.9
 4 -7 -8 64.29 4.3
 -4 7 8 65.69 4.4
 -4 7 8 68.09 4.2
 -4 7 8 63.89 5.9
 3 -7 -8 72.09 5.2
 -3 7 8 85.59 4.9
 -3 7 8 89.89 6.7
 -3 7 8 75.99 5.6
 2 -7 -8 8.9 5.2
 2 -7 -8 14 2
 -2 7 8 14.9 2.3
 -2 7 8 12.7 2
 1 -7 -8 -4.2 6.4
 1 -7 -8 4.2 3.6
 1 -7 -8 -0.6 1.6
 -1 7 8 2.7 2.1
 -1 7 8 -0.5 1.2
 -1 7 8 -0.5 1.6
 -1 7 8 1.8 3.3
 0 -7 -8 512.25 25.7
 0 -7 -8 443.76 27.2
 0 -7 -8 499.75 23.4
 0 7 8 492.95 23.7
 0 7 8 506.95 24.8
 0 7 8 469.45 23.4
 0 7 8 518.65 24.3
 1 7 8 3.3 3.4
 1 7 8 3.5 1.7
 1 7 8 2.7 2
 1 7 8 5.3 3.3
 -2 -7 -8 26.7 3.1
 2 7 8 16.5 3.5
 2 7 8 24 3
 -3 -7 -8 0.7 2
 3 7 8 -0.9 1.6
 3 7 8 -1.4 2.8
 -4 -7 -8 29.6 3.6
 -4 -7 -8 29.6 3.5
 -4 -7 -8 29.7 3.2
 4 7 8 28.9 3.3
 -5 -7 -8 8.6 2.2
 -5 -7 -8 10.8 1.9
 5 7 8 9.2 2
 5 7 8 15.9 3.4
 -6 -7 -8 4.3 2.5
 -6 -7 -8 2.7 1.6
 6 7 8 2.8 2.9
 6 7 8 3.3 1.8
 -7 -7 -8 65.59 4.7
 7 7 8 55.59 4.5
 7 7 8 54.29 5.8
 -8 -7 -8 47.3 3.3
 8 7 8 53.19 4.4
 8 7 8 52.39 3.8
 9 7 8 5.3 1.6
 9 7 8 5.7 2
 10 7 8 9.5 1.2
 10 7 8 13.7 2
 5 -8 -8 0.5 0.9
 5 -8 -8 1.6 2.3
 -5 8 8 0.8 0.8
 4 -8 -8 21.5 2.6
 4 -8 -8 14.9 3.9
 -4 8 8 24.6 3
 3 -8 -8 46.8 3.7
 -3 8 8 51.09 3.5
 -3 8 8 66.29 7.4
 2 -8 -8 3.5 1.5
 -2 8 8 2.3 2.9
 -2 8 8 3 2
 -2 8 8 4.9 1.8
 1 -8 -8 36.1 3.5
 -1 8 8 39.7 6.6
 -1 8 8 31.6 3.2
 -1 8 8 37.3 3.5
 0 -8 -8 171.18 10.8
 0 -8 -8 143.39 7.9
 0 8 8 147.49 7.9
 0 8 8 140.39 9.1
 0 8 8 152.58 10
 0 8 8 138.09 7.7
 -1 -8 -8 321.87 15.7
 1 8 8 340.97 16.4
 1 8 8 295.67 16.5
 1 8 8 331.67 17.2
 -2 -8 -8 8.7 1.8
 2 8 8 12.7 2.2
 2 8 8 5.4 3.2
 2 8 8 12.3 3.4
 -3 -8 -8 25.7 3.1
 3 8 8 32.7 4.7
 3 8 8 24.9 3.1
 3 8 8 19.3 3.8
 -4 -8 -8 110.09 6.1
 4 8 8 109.79 6.3
 4 8 8 119.29 8
 -5 -8 -8 11.1 1.9
 5 8 8 13.7 3.2
 5 8 8 7.1 1.9
 -6 -8 -8 11.7 2.4
 6 8 8 7.2 2.1
 -7 -8 -8 -1.8 1.3
 7 8 8 -0.3 1.5
 7 8 8 0.7 3.6
 7 8 8 0.2 1.8
 -8 -8 -8 7.3 1.4
 8 8 8 3.2 1.3
 8 8 8 6.4 1.7
 9 8 8 0.8 1.6
 9 8 8 1.3 1.4
 10 8 8 13.7 1.6
 10 8 8 9.6 1.3
 4 -9 -8 24.8 3.7
 4 -9 -8 31.3 2.4
 -4 9 8 33.5 2.5
 3 -9 -8 45.5 4
 -3 9 8 59.49 3.9
 -3 9 8 60.49 4.8
 2 -9 -8 63.59 4.3
 -2 9 8 64.19 4
 -2 9 8 69.29 6.4
 1 -9 -8 30.6 3.2
 -1 9 8 36.3 2.9
 -1 9 8 24.9 3.8
 0 -9 -8 13.7 2.4
 0 9 8 10.8 4.6
 0 9 8 8.7 3.4
 -1 -9 -8 61.19 4.5
 1 9 8 62.49 4.2
 1 9 8 66.09 5.9
 -2 -9 -8 6.9 1.7
 2 9 8 7 3.1
 2 9 8 4.9 4.7
 2 9 8 6.8 1.9
 3 9 8 1.2 2.7
 -4 -9 -8 25.3 2.7
 4 9 8 36.6 5.1
 5 9 8 5.8 2
 -6 -9 -8 17 1.9
 6 9 8 19.5 3.1
 6 9 8 17 2.2
 -7 -9 -8 -0.2 1.3
 7 9 8 -0.8 2.3
 7 9 8 -2.6 1.4
 8 9 8 3.4 2
 8 9 8 4.1 1.7
 9 9 8 34.8 2.5
 9 9 8 36.6 3
 3 -10 -8 112.49 5.5
 3 -10 -8 102.29 6.5
 2 -10 -8 42 3.7
 -2 10 8 52.69 4.2
 1 -10 -8 45.3 3.5
 -1 10 8 54.39 4.9
 -1 10 8 48.5 3.7
 0 -10 -8 47.5 3.8
 0 10 8 49.5 3.3
 0 10 8 50.49 4.5
 0 10 8 50.89 5.3
 -1 -10 -8 57.49 4
 1 10 8 48.6 4.1
 1 10 8 61.99 5.4
 1 10 8 60.99 5.8
 -2 -10 -8 37.8 3.6
 2 10 8 46.4 5.1
 2 10 8 41.5 5.3
 3 10 8 9.4 2.8
 3 10 8 7.1 3.4
 -4 -10 -8 22.7 3.2
 4 10 8 28.3 4.5
 4 10 8 25.7 3.3
 -5 -10 -8 60.49 3.9
 5 10 8 69.39 4.4
 5 10 8 65.69 5.6
 -6 -10 -8 8.8 1.4
 6 10 8 9.4 1.7
 6 10 8 5.9 2.3
 7 10 8 0.8 1.5
 8 10 8 5.2 1.2
 8 10 8 8.3 2.4
 9 10 8 6.9 1.1
 2 -11 -8 56.79 4
 2 -11 -8 46.1 3.1
 -1 11 8 25.1 3.4
 0 -11 -8 29.3 3.4
 0 11 8 36.5 4.4
 0 11 8 32.8 3.6
 -1 -11 -8 4.5 2.1
 1 11 8 2.5 2.2
 1 11 8 5.7 2.2
 2 11 8 2.1 2.2
 2 11 8 2.6 2.3
 2 11 8 -0.4 2.1
 3 11 8 5.9 1.7
 3 11 8 6.2 2.3
 4 11 8 7.3 1.7
 4 11 8 3.7 2.2
 5 11 8 2.3 2
 5 11 8 1.8 1.4
 6 11 8 61.49 3.9
 6 11 8 47.6 5.5
 7 11 8 4.4 1.2
 7 11 8 5.7 2.7
 8 11 8 19.7 1.7
 8 11 8 15 3.2
 0 -12 -8 3.2 1
 0 12 8 2.2 1.3
 -1 -12 -8 -1.5 1.2
 1 12 8 -0.4 1.3
 1 12 8 -0.7 1.5
 2 12 8 3.7 1.4
 2 12 8 4.3 2.4
 3 12 8 37.8 4
 3 12 8 46.7 5.7
 3 12 8 47.2 3.2
 4 12 8 1.5 2.5
 4 12 8 2.5 2.6
 4 12 8 1.6 1.2
 5 12 8 2.8 1.1
 5 12 8 4.1 2
 5 12 8 3.1 2.2
 6 12 8 2.2 1.3
 6 12 8 1.2 1
 6 12 8 2.5 2
 7 12 8 34.7 2.4
 7 12 8 44.1 4.1
 3 13 8 2.5 1.6
 3 13 8 3.4 1.4
 3 13 8 3.4 1.1
 4 13 8 20.4 2
 4 13 8 20.6 2.5
 4 13 8 20.4 2.1
 5 11 -9 53.29 2.9
 5 11 -9 49.99 4.2
 5 11 -9 50.79 3.9
 4 11 -9 2.8 2.2
 4 11 -9 -0.4 1.9
 4 11 -9 -3.1 2.2
 3 11 -9 -0.5 1.9
 3 11 -9 -3.9 2.3
 3 11 -9 -1.2 0.9
 3 11 -9 -1.9 1.9
 2 11 -9 13.7 1.8
 2 11 -9 9.8 2.3
 2 11 -9 12.9 2.1
 1 11 -9 -2.2 1.5
 1 11 -9 -0.9 1.8
 0 11 -9 24 3.2
 0 11 -9 19.1 2.5
 0 -11 9 25.8 2
 -1 11 -9 1.3 1.5
 1 -11 9 3.1 1
 5 10 -9 73.59 4
 5 10 -9 66.29 6.1
 4 10 -9 12.4 3
 4 10 -9 14.5 2.1
 3 10 -9 1.4 1.3
 3 10 -9 0.8 2.5
 2 10 -9 33.7 2.9
 2 10 -9 28.1 4.2
 2 10 -9 32.2 4.4
 2 10 -9 31.1 4.7
 1 10 -9 51.59 6
 1 10 -9 56.29 5.1
 1 10 -9 48.8 4.4
 1 10 -9 45.3 3.4
 1 10 -9 58.39 4.9
 0 10 -9 33.5 4.2
 0 10 -9 34.9 3.4
 0 -10 9 32.4 3
 -1 10 -9 35.4 2.8
 -1 10 -9 31.3 5.3
 1 -10 9 30.6 3.3
 -2 10 -9 2.9 1.6
 -2 10 -9 3.6 1.2
 2 -10 9 4.2 1.1
 2 -10 9 2.2 1.5
 -3 10 -9 0.7 1.2
 -3 10 -9 1.7 0.9
 3 -10 9 1.1 0.9
 3 -10 9 3.6 1.3
 5 9 -9 -9.2 4.6
 5 9 -9 -1.9 2.6
 5 9 -9 -1.5 2.5
 4 9 -9 80.09 4.7
 4 9 -9 78.49 6.2
 4 9 -9 67.69 6.6
 4 9 -9 79.99 5.2
 3 9 -9 27.5 3.2
 3 9 -9 30.2 2.9
 3 9 -9 23.3 3.6
 3 9 -9 21.9 3.3
 2 9 -9 2.5 2.8
 2 9 -9 4 1.9
 2 9 -9 -1.8 2.6
 2 9 -9 6.3 1.6
 2 9 -9 -1.9 2.6
 1 9 -9 190.58 10.1
 1 9 -9 203.48 11.1
 1 9 -9 192.38 9.8
 1 9 -9 185.88 10.6
 0 9 -9 -0.9 2.1
 0 9 -9 -2.6 2.2
 0 9 -9 1.9 1.8
 -1 9 -9 1.3 1.6
 -1 9 -9 -1.5 1.9
 -1 9 -9 -2.4 2
 1 -9 9 0.8 1.2
 -2 9 -9 1.9 1.6
 -2 9 -9 0.6 2.1
 2 -9 9 1.5 1.2
 -3 9 -9 0.8 1.4
 -3 9 -9 1.5 1.6
 3 -9 9 0.4 1.1
 3 -9 9 2.9 1.3
 -4 9 -9 1.6 1.2
 -4 9 -9 1.4 1.2
 4 -9 9 1.7 1
 4 -9 9 0.4 1
 6 8 -9 71.49 6
 5 8 -9 187.98 10.5
 5 8 -9 160.18 10.9
 5 8 -9 182.68 10.4
 4 8 -9 0 1.8
 4 8 -9 0.3 2.6
 4 8 -9 -1.5 3.2
 4 8 -9 -0.7 3.2
 4 8 -9 -3 2.2
 4 8 -9 2.1 3
 3 8 -9 15.1 2.3
 3 8 -9 14 2.6
 2 8 -9 86.39 7.7
 2 8 -9 75.99 7.5
 2 8 -9 77.29 6.5
 1 8 -9 25.3 4.1
 1 8 -9 25.1 4.6
 1 8 -9 22.5 3.1
 1 8 -9 17 3.7
 1 8 -9 27 5
 0 8 -9 18.6 4.5
 0 8 -9 3.4 3.5
 0 8 -9 8.2 2.8
 -1 8 -9 -0.5 2.4
 -1 8 -9 1 2.2
 -1 8 -9 2.3 2
 1 -8 9 2.6 1.5
 -2 8 -9 5.2 1.9
 -2 8 -9 3.2 2.3
 2 -8 9 5 1.7
 -3 8 -9 41.6 4.3
 -3 8 -9 40 3.6
 3 -8 9 37 3.1
 3 -8 9 33.8 3.2
 -4 8 -9 19.8 3.1
 4 -8 9 20.6 2.2
 4 -8 9 22.8 3.1
 -5 8 -9 2.5 1.3
 5 -8 9 3.8 1
 5 -8 9 1.6 1.1
 8 7 -9 41 5.2
 8 7 -9 35.7 4.6
 6 7 -9 19.2 3.7
 5 7 -9 208.48 12.1
 5 7 -9 218.48 12.1
 5 7 -9 209.68 12.5
 5 7 -9 229.18 13.3
 4 7 -9 134.89 8.7
 4 7 -9 107.39 8.2
 4 7 -9 120.49 8.3
 4 7 -9 117.59 8.7
 4 7 -9 116.79 7
 4 7 -9 108.89 7.5
 3 7 -9 10.6 6.3
 3 7 -9 2.6 3.1
 3 7 -9 2.2 3.1
 3 7 -9 4.7 3.5
 3 7 -9 1.9 2.8
 3 7 -9 0 3.1
 2 7 -9 10.8 2.2
 2 7 -9 9.7 3.7
 2 7 -9 6.4 2.9
 2 7 -9 6.2 3.4
 2 7 -9 9.7 2
 2 7 -9 2.7 3
 1 7 -9 226.78 11.7
 1 7 -9 238.28 12.9
 1 7 -9 233.38 11.9
 1 7 -9 243.08 12.6
 1 7 -9 218.58 13.2
 1 7 -9 233.68 12.8
 0 7 -9 4 3.2
 0 7 -9 9.8 3
 0 7 -9 5.6 3.4
 0 7 -9 9.7 1.9
 0 7 -9 8.5 2.7
 -1 7 -9 -2.1 2.5
 -1 7 -9 -1.8 2.5
 -1 7 -9 -0.6 2.2
 1 -7 9 -1 1.2
 2 -7 9 29.8 3
 -3 7 -9 2.5 2
 -3 7 -9 0.2 2.3
 3 -7 9 1.3 2.1
 3 -7 9 1.8 1.5
 -4 7 -9 82.49 5.1
 -4 7 -9 66.29 3.9
 4 -7 9 71.49 4.7
 -5 7 -9 13.2 2.4
 5 -7 9 13.3 2
 5 -7 9 8.1 1.8
 -6 7 -9 0 1.1
 6 -7 9 -1.3 1
 6 -7 9 0.7 1
 8 6 -9 4.9 2.2
 8 6 -9 2.7 2.1
 8 6 -9 4.3 2
 7 6 -9 33.6 5
 7 6 -9 47.1 5.8
 7 6 -9 32.5 5.3
 7 6 -9 36.9 5.3
 6 6 -9 30.5 4.1
 6 6 -9 33.6 5.5
 6 6 -9 36.7 6.3
 5 6 -9 173.48 10.6
 5 6 -9 181.28 10.5
 5 6 -9 189.88 10.1
 5 6 -9 173.58 11.8
 5 6 -9 169.18 11.7
 5 6 -9 199.88 11
 4 6 -9 178.98 10.8
 4 6 -9 165.68 10.4
 4 6 -9 176.58 13.3
 4 6 -9 179.58 9.7
 4 6 -9 180.18 10.3
 4 6 -9 180.38 10.9
 4 6 -9 172.98 11.5
 4 6 -9 171.08 10.2
 3 6 -9 28.7 4.8
 3 6 -9 38.1 6
 3 6 -9 37.3 4.1
 3 6 -9 37.3 4.3
 3 6 -9 26.3 5.6
 3 6 -9 28.3 5.1
 3 6 -9 33.1 5.6
 3 6 -9 34.3 4.5
 2 6 -9 34.9 5.3
 2 6 -9 41.4 5.4
 2 6 -9 35.6 4.6
 2 6 -9 33.4 5.6
 2 6 -9 45.4 6
 2 6 -9 35 5.9
 2 6 -9 41.9 4.2
 2 6 -9 31.7 5.4
 1 6 -9 5.8 2.1
 1 6 -9 4.8 3.5
 1 6 -9 3.1 2.8
 1 6 -9 1.8 2.4
 1 6 -9 0 2.8
 0 6 -9 172.08 9.3
 0 6 -9 175.98 10.2
 0 6 -9 171.68 10.5
 0 6 -9 160.98 10.6
 0 6 -9 182.48 10.2
 0 6 -9 174.68 9.1
 0 -6 9 173.58 8.8
 -1 6 -9 666.63 31.3
 -1 6 -9 610.54 31.5
 -1 6 -9 711.83 31.6
 -1 6 -9 602.14 30.6
 -1 6 -9 642.34 30.8
 1 -6 9 657.83 30.7
 -2 6 -9 -0.7 2
 -2 6 -9 -3.9 2.4
 -2 6 -9 -4.5 2.5
 2 -6 9 -1 1.1
 2 -6 9 -1.5 1.5
 -3 6 -9 1.5 1.2
 -3 6 -9 0.8 2.3
 -3 6 -9 1.4 3.2
 3 -6 9 0 1.5
 3 -6 9 -0.9 1.2
 -4 6 -9 76.59 8.7
 -4 6 -9 77.39 5.6
 -4 6 -9 76.69 4.2
 4 -6 9 75.19 4.9
 4 -6 9 76.09 4.8
 -5 6 -9 1 1.7
 -5 6 -9 0.1 0.8
 5 -6 9 -0.2 1.4
 5 -6 9 -1.7 1.4
 -6 6 -9 1 2
 -6 6 -9 0.2 1
 6 -6 9 1.3 1.2
 6 -6 9 -1 1.7
 6 -6 9 -1.1 2.2
 -7 6 -9 7.4 1.5
 7 -6 9 9.5 2.1
 7 -6 9 5.9 1.1
 9 5 -9 3.5 2.2
 9 5 -9 2.5 2.5
 8 5 -9 -1.4 2.9
 8 5 -9 3 3.4
 8 5 -9 1.1 2.6
 8 5 -9 4.9 2.4
 7 5 -9 15.2 3
 7 5 -9 16 2.8
 6 5 -9 0.8 2.9
 6 5 -9 3.7 4.6
 6 5 -9 -1 4.1
 6 5 -9 -0.6 2.5
 6 5 -9 0 2.5
 5 5 -9 4.4 2.7
 5 5 -9 8 2.6
 5 5 -9 11.1 2.9
 5 5 -9 14 3.3
 5 5 -9 4.7 4.2
 5 5 -9 7.8 3.8
 5 5 -9 4 2.6
 4 5 -9 -1 4.2
 4 5 -9 1.4 2.9
 4 5 -9 -1.5 3.6
 4 5 -9 2.7 3
 4 5 -9 1 2.8
 4 5 -9 2.6 3.4
 4 5 -9 3 2.3
 4 5 -9 6.9 3.1
 3 5 -9 3.9 2.8
 3 5 -9 3.6 3.2
 3 5 -9 3.3 4.3
 3 5 -9 3.3 3.3
 3 5 -9 0.8 3.8
 3 5 -9 4 2.9
 3 5 -9 3.2 2.8
 3 5 -9 -0.1 2.1
 2 5 -9 8 4.1
 2 5 -9 10.6 3.7
 2 5 -9 9.4 4
 2 5 -9 16.4 4.3
 2 5 -9 19.9 5.2
 2 5 -9 20.6 5.7
 2 5 -9 10 2.7
 1 5 -9 29.6 4.8
 1 5 -9 19.7 3.3
 1 5 -9 21.4 3.4
 1 5 -9 23.9 3.4
 1 5 -9 27.3 3.4
 1 5 -9 25.6 3.9
 0 5 -9 12.6 3.7
 0 5 -9 11.1 3.1
 0 5 -9 12.5 2.6
 0 5 -9 10.5 3.4
 0 5 -9 8.9 2.9
 0 -5 9 11.1 1.7
 -1 5 -9 3 2.1
 -2 5 -9 5.3 2.3
 -2 5 -9 1.5 2.9
 -2 5 -9 3 3
 2 -5 9 2.5 1.3
 2 -5 9 2.9 1.8
 -3 5 -9 7.4 4
 -3 5 -9 3.8 2.4
 -3 5 -9 4.6 2.8
 -3 5 -9 3.6 2.6
 -3 5 -9 6.2 1.3
 3 -5 9 4.2 1.7
 3 -5 9 4.2 1.4
 -4 5 -9 4.3 5
 -4 5 -9 -0.5 2.3
 -4 5 -9 -0.8 2.4
 -4 5 -9 -0.5 1.2
 4 -5 9 2.1 1.8
 4 -5 9 -1 1.2
 4 -5 9 0.2 1.6
 -5 5 -9 46 7.7
 -5 5 -9 36.6 2.8
 -5 5 -9 40.9 3.7
 -5 5 -9 38.2 4.2
 5 -5 9 34.2 3.3
 5 -5 9 38.2 3.4
 -6 5 -9 25.5 2.2
 6 -5 9 22.9 2.7
 6 -5 9 23.9 2.5
 -7 5 -9 36.3 3
 -7 5 -9 35.7 2.1
 7 -5 9 35.4 2.7
 9 4 -9 10.6 2
 9 4 -9 10.2 2.2
 9 4 -9 12.7 2.5
 8 4 -9 5.4 3.3
 8 4 -9 1.8 2.8
 8 4 -9 0.8 2.6
 8 4 -9 3.1 2.9
 7 4 -9 41.1 5.5
 7 4 -9 45 6.2
 7 4 -9 42.9 5.7
 7 4 -9 51.19 5.4
 6 4 -9 4.4 3.9
 6 4 -9 0.1 3.9
 6 4 -9 2.2 6.3
 5 4 -9 116.39 8.5
 5 4 -9 90.49 9.6
 5 4 -9 101.99 7.9
 5 4 -9 113.39 7.2
 5 4 -9 99.69 7.4
 5 4 -9 99.89 8.4
 5 4 -9 121.59 8.2
 4 4 -9 137.89 8.3
 4 4 -9 120.29 8.3
 4 4 -9 126.29 10.2
 4 4 -9 130.89 9
 4 4 -9 138.89 8.6
 4 4 -9 150.18 9.1
 4 4 -9 136.59 8.3
 4 4 -9 141.69 8.7
 4 4 -9 135.09 9.5
 3 4 -9 3.9 3.1
 3 4 -9 1.8 3.1
 3 4 -9 -1.2 2.1
 3 4 -9 1.9 3.2
 3 4 -9 3.5 2.7
 3 4 -9 -0.3 3.3
 3 4 -9 0.9 3.6
 3 4 -9 4.1 3.3
 2 4 -9 51.79 5.4
 2 4 -9 62.19 6
 2 4 -9 55.19 5.1
 2 4 -9 48.8 5.5
 2 4 -9 57.59 5.2
 2 4 -9 59.19 6.5
 2 4 -9 54.69 4.6
 2 4 -9 52.09 7.3
 1 4 -9 3 2.8
 1 4 -9 1.1 3
 1 4 -9 3 2.6
 1 4 -9 1.2 2.2
 1 4 -9 -0.1 2.3
 1 4 -9 1.9 2.6
 0 4 -9 6.3 3.6
 0 4 -9 6.1 2.7
 0 4 -9 6.4 2.7
 0 4 -9 4.8 2.5
 0 4 -9 2.3 2.1
 0 4 -9 3.7 2.6
 -1 4 -9 104.99 6.7
 -1 4 -9 99.09 6.4
 -1 4 -9 95.49 7
 -1 4 -9 88.39 6.8
 1 -4 9 93.09 5.3
 -2 4 -9 36.3 4.7
 -2 4 -9 45.3 3
 -2 4 -9 50.19 5.4
 -2 4 -9 52.49 4.6
 2 -4 9 40.2 3.4
 -3 4 -9 -0.7 1.3
 -3 4 -9 -1.4 2.5
 -3 4 -9 -4.8 2.6
 -3 4 -9 1.8 3.9
 3 -4 9 -0.4 1.5
 3 -4 9 -0.5 1.1
 -4 4 -9 4.2 2.6
 -4 4 -9 4.4 1.5
 -4 4 -9 1.6 2.8
 -4 4 -9 6.6 5.1
 4 -4 9 3.4 1.8
 4 -4 9 3.3 1.6
 4 -4 9 6.9 1.8
 -5 4 -9 26.4 6.8
 -5 4 -9 17.1 4.2
 -5 4 -9 11.8 2.4
 -5 4 -9 17.6 3.4
 5 -4 9 19.1 2.8
 -6 4 -9 0.1 2
 -6 4 -9 -1.7 1.2
 -6 4 -9 0.4 2.1
 6 -4 9 -1.7 1.4
 6 -4 9 -0.4 1.6
 -7 4 -9 37.3 2.7
 -7 4 -9 43.5 4.3
 -7 4 -9 34.9 3.3
 7 -4 9 34.5 4.9
 7 -4 9 35.5 3.8
 -8 4 -9 49.3 3.2
 -8 4 -9 49.4 2.6
 8 -4 9 44.9 2.8
 8 -4 9 49.2 3.3
 9 3 -9 -2.2 1.8
 9 3 -9 -1.6 1.8
 9 3 -9 0.7 2
 8 3 -9 6.3 2.7
 8 3 -9 0.7 2.9
 8 3 -9 1.5 3.2
 8 3 -9 -0.3 2.4
 7 3 -9 14.7 3
 7 3 -9 20.9 3.1
 7 3 -9 21 5
 6 3 -9 137.79 10
 6 3 -9 152.28 9.9
 6 3 -9 154.98 9.6
 6 3 -9 152.18 10.8
 6 3 -9 155.18 11.7
 5 3 -9 9.2 3.4
 5 3 -9 9.8 3.6
 5 3 -9 5.4 2.7
 5 3 -9 10.1 3
 5 3 -9 9.9 4
 5 3 -9 19.2 4.4
 4 3 -9 45.5 4.9
 4 3 -9 40.6 4.8
 4 3 -9 40.4 6.6
 4 3 -9 35.5 5.2
 4 3 -9 41.4 7.2
 3 3 -9 89.49 6.7
 3 3 -9 80.99 6.2
 3 3 -9 75.99 8.3
 3 3 -9 86.79 7.3
 3 3 -9 82.09 5.9
 3 3 -9 93.49 6.4
 3 3 -9 97.99 7.1
 3 3 -9 83.69 6
 3 3 -9 76.59 6.8
 2 3 -9 351.96 17.9
 2 3 -9 354.46 18.4
 2 3 -9 368.66 18.1
 2 3 -9 369.56 18
 2 3 -9 351.66 18
 2 3 -9 349.07 17.9
 2 3 -9 365.16 18.7
 2 3 -9 365.46 19.3
 1 3 -9 12 2.8
 1 3 -9 7 2.3
 1 3 -9 9.2 2.8
 1 3 -9 9.3 2.4
 1 3 -9 11.2 2.7
 1 3 -9 15.6 3.7
 0 3 -9 281.57 15
 0 3 -9 275.67 14.8
 0 3 -9 291.47 14.8
 0 3 -9 282.07 15
 0 3 -9 301.37 14.8
 0 3 -9 288.77 14.7
 0 -3 9 301.67 13.9
 -1 3 -9 1874.11 87.59
 -1 3 -9 1903.51 87.89
 -1 3 -9 1851.81 87.79
 -1 3 -9 1983.3 87.79
 -1 3 -9 1825.22 88.19
 -2 3 -9 172.38 9.2
 -2 3 -9 154.18 9.5
 -2 3 -9 145.89 9.3
 -2 3 -9 167.58 7.9
 2 -3 9 152.78 8.3
 -3 3 -9 99.29 8.5
 -3 3 -9 103.09 6.7
 -3 3 -9 82.69 7.1
 -3 3 -9 95.59 5.4
 3 -3 9 93.99 5.6
 3 -3 9 92.69 5.7
 -4 3 -9 37.7 6.4
 -4 3 -9 31.4 5
 -4 3 -9 36.8 3.4
 -4 3 -9 38.2 4.3
 4 -3 9 47.2 3.6
 4 -3 9 36.1 3.7
 -5 3 -9 7.6 3
 -5 3 -9 14.4 6.4
 -5 3 -9 6 2.6
 -5 3 -9 5.8 1.6
 5 -3 9 8.6 1.9
 5 -3 9 3.5 2.1
 5 -3 9 10.9 2
 -6 3 -9 -1.7 2.3
 -6 3 -9 -2 1.3
 -6 3 -9 9.9 9.4
 -6 3 -9 -0.8 2.4
 6 -3 9 0 1.5
 6 -3 9 -5.2 2.3
 6 -3 9 -0.3 1.5
 -7 3 -9 1 1.8
 -7 3 -9 -0.6 1.2
 -7 3 -9 0.5 1.8
 7 -3 9 -0.4 1.5
 7 -3 9 -0.7 1.4
 7 -3 9 -2.4 1.7
 -8 3 -9 11 1.7
 -8 3 -9 6.9 1.4
 8 -3 9 7.9 1.7
 8 -3 9 9.1 1.3
 9 2 -9 26.3 3.7
 9 2 -9 26.5 3.2
 9 2 -9 29 4.1
 9 2 -9 29.7 3.6
 8 2 -9 27.6 4.8
 8 2 -9 16.9 5
 8 2 -9 20.8 4
 8 2 -9 18.4 3.6
 7 2 -9 61.49 6.9
 7 2 -9 61.49 6.6
 7 2 -9 62.09 8.9
 7 2 -9 68.29 6.5
 7 2 -9 62.49 6.1
 6 2 -9 268.57 15.5
 6 2 -9 264.27 15.3
 6 2 -9 269.57 15.4
 6 2 -9 290.47 15.5
 6 2 -9 304.37 16.3
 6 2 -9 319.97 16.4
 6 2 -9 282.27 17.1
 5 2 -9 4.4 2.5
 5 2 -9 1.2 4.3
 5 2 -9 -0.8 3.8
 5 2 -9 2.4 3
 5 2 -9 0.4 2.8
 5 2 -9 -1.9 2.6
 5 2 -9 1.5 3.8
 4 2 -9 7.3 5.8
 4 2 -9 6.2 4.1
 4 2 -9 10.9 3.8
 3 2 -9 27.5 3.7
 3 2 -9 25.5 3.9
 3 2 -9 28.8 5.2
 3 2 -9 26.5 4.6
 3 2 -9 23 4
 3 2 -9 30.8 4
 2 2 -9 11 3
 2 2 -9 12.4 3.5
 2 2 -9 15.1 3
 2 2 -9 11.5 2.4
 2 2 -9 8.2 2.4
 2 2 -9 18.5 3.6
 2 2 -9 12.1 2.6
 2 2 -9 15.8 3
 2 2 -9 14.6 2.8
 1 2 -9 21.8 4.8
 1 2 -9 26.7 3.4
 1 2 -9 27.9 4.5
 1 2 -9 29.3 4.2
 1 2 -9 24.7 3.9
 1 2 -9 35.5 5.5
 -1 -2 9 26.4 2.2
 0 2 -9 12.2 3.7
 0 2 -9 9.3 2.7
 -1 2 -9 3.1 2.7
 -1 2 -9 -0.6 3.4
 -1 2 -9 0.6 1.6
 -1 2 -9 -0.3 2.1
 -1 2 -9 2.6 2.3
 -1 2 -9 -0.5 1.8
 1 -2 9 0.5 0.8
 -2 2 -9 57.99 5.3
 -2 2 -9 57.29 5
 -2 2 -9 61.99 3.6
 -2 2 -9 61.99 5.5
 -2 2 -9 61.99 5.5
 -2 2 -9 61.89 4.4
 2 -2 9 55.59 3.8
 -3 2 -9 19.7 4.2
 -3 2 -9 28.5 3.6
 -3 2 -9 16.9 3.3
 -3 2 -9 25.7 2.7
 -3 2 -9 25 4.1
 3 -2 9 21.8 2.6
 3 -2 9 25.3 2.8
 -4 2 -9 22.9 5.6
 -4 2 -9 20.7 2.7
 -4 2 -9 25.4 4.6
 4 -2 9 21.5 3.7
 4 -2 9 20.9 2.9
 4 -2 9 31.2 3.8
 -5 2 -9 34.7 3.5
 -5 2 -9 38.4 10.1
 -5 2 -9 35.6 3.8
 5 -2 9 33.3 3.6
 5 -2 9 33.7 3.5
 5 -2 9 40.1 3.4
 -6 2 -9 8.3 7.8
 -6 2 -9 -0.6 1.6
 -6 2 -9 -3.5 2.7
 6 -2 9 -0.2 1.5
 6 -2 9 -4.4 2.3
 6 -2 9 -1.3 1.5
 -7 2 -9 1.6 1.5
 -7 2 -9 1.7 2.1
 7 -2 9 1.2 2
 7 -2 9 2.8 1.5
 7 -2 9 -1 1.9
 -8 2 -9 9.2 2.4
 -8 2 -9 7.6 2
 -8 2 -9 11.9 2.3
 8 -2 9 9.2 2.2
 -9 2 -9 0.9 0.9
 -9 2 -9 -1.6 0.8
 9 -2 9 0.3 1
 9 1 -9 -4.9 3
 9 1 -9 -2.9 1.9
 9 1 -9 -3.6 1.9
 -9 -1 9 -0.5 0.8
 8 1 -9 11.2 3.2
 -8 -1 9 11.1 1.9
 7 1 -9 -3.4 2.5
 7 1 -9 -4.5 3.2
 7 1 -9 0.3 2.7
 7 1 -9 -0.7 2.6
 7 1 -9 3.3 4.5
 6 1 -9 76.89 9.9
 6 1 -9 71.99 7
 6 1 -9 68.49 6.5
 6 1 -9 59.89 10.4
 6 1 -9 66.29 7
 5 1 -9 70.79 6.7
 5 1 -9 60.69 7.4
 5 1 -9 75.69 6.9
 5 1 -9 82.29 8
 5 1 -9 83.69 9
 5 1 -9 82.79 8.8
 -5 -1 9 65.59 4.1
 4 1 -9 92.29 8.8
 -4 -1 9 89.99 5
 3 1 -9 134.99 8.7
 3 1 -9 137.99 9.2
 3 1 -9 143.79 9.3
 3 1 -9 142.69 10.2
 3 1 -9 142.99 8.1
 3 1 -9 151.98 9.4
 3 1 -9 143.79 8.3
 -3 -1 9 139.99 7.1
 2 1 -9 100.99 6.3
 2 1 -9 97.49 6.6
 2 1 -9 101.29 7.3
 2 1 -9 97.99 7.9
 2 1 -9 106.79 7.2
 2 1 -9 97.79 6.2
 -2 -1 9 98.09 5.2
 1 1 -9 183.18 9.2
 1 1 -9 168.28 11
 1 1 -9 154.98 11
 1 1 -9 155.28 8.7
 -1 -1 9 155.58 8.3
 0 1 -9 321.57 15.7
 0 1 -9 320.17 15.8
 0 1 -9 307.97 15.3
 0 1 -9 301.87 15.5
 0 1 -9 306.77 15.9
 0 1 -9 290.67 15.3
 0 -1 9 319.37 14.8
 -1 1 -9 1.9 1.8
 -1 1 -9 3.3 1
 -1 1 -9 2.3 2.1
 -1 1 -9 2.9 2.4
 -1 1 -9 3.1 2.3
 -1 1 -9 -1.3 2.7
 -1 1 -9 6.7 2
 -2 1 -9 23.8 4
 -2 1 -9 14.7 2.7
 -2 1 -9 10.1 3.1
 -2 1 -9 13.2 2.2
 -2 1 -9 15.8 2.2
 2 -1 9 14.7 2.1
 -3 1 -9 13.2 1.7
 -3 1 -9 9.9 3.4
 -3 1 -9 10.5 3.5
 -3 1 -9 11.3 2.7
 -3 1 -9 14.6 3
 -3 1 -9 15.8 4.8
 3 -1 9 14.4 1.8
 -4 1 -9 12.7 1.9
 -4 1 -9 12 3.1
 -4 1 -9 13.3 4.8
 -4 1 -9 13.1 2.5
 4 -1 9 12.2 1.8
 4 -1 9 15.2 2
 4 -1 9 11.6 1.7
 -5 1 -9 14.7 6
 -5 1 -9 11.8 2
 -5 1 -9 14.7 3.3
 5 -1 9 14.9 2
 5 -1 9 13.9 2.1
 5 -1 9 17.8 3.4
 -6 1 -9 54.09 4.2
 -6 1 -9 50.09 5.3
 -6 1 -9 58.69 9
 6 -1 9 57.99 4.1
 6 -1 9 43.4 6.9
 6 -1 9 54.49 5.2
 -7 1 -9 53.39 4.6
 -7 1 -9 53.49 4.1
 -7 1 -9 41.7 10.8
 7 -1 9 57.79 4.3
 7 -1 9 56.29 3.8
 7 -1 9 51.09 4.8
 -8 1 -9 97.09 5.4
 8 -1 9 95.49 5.9
 8 -1 9 89.99 5.2
 -9 1 -9 0.5 1
 -9 1 -9 2.9 1.3
 9 -1 9 1.2 1.2
 8 0 -9 3.8 3.8
 8 0 -9 -4.2 2.6
 8 0 -9 -3.6 2.8
 8 0 -9 -6.8 4.7
 -8 0 9 -0.1 1.2
 7 0 -9 12.6 3.2
 7 0 -9 8.3 2.8
 7 0 -9 11.1 3.4
 6 0 -9 285.27 19.2
 6 0 -9 312.77 18.8
 -6 0 9 295.67 14.8
 5 0 -9 89.39 9
 5 0 -9 95.99 8.1
 5 0 -9 92.79 7.5
 5 0 -9 90.19 9.8
 5 0 -9 79.99 8
 5 0 -9 92.99 7.9
 -5 0 9 82.99 5
 4 0 -9 658.53 34.8
 4 0 -9 683.03 35
 4 0 -9 775.32 36.8
 3 0 -9 432.66 21.9
 3 0 -9 430.36 22.2
 3 0 -9 435.66 21.1
 3 0 -9 426.96 22
 3 0 -9 427.36 22.1
 3 0 -9 443.96 21.1
 3 0 -9 417.06 22.7
 -3 0 9 438.16 20.4
 2 0 -9 28.5 4.8
 1 0 -9 7 2
 1 0 -9 8.1 2.3
 1 0 -9 5.2 2.7
 1 0 -9 15.4 4.6
 0 0 -9 300.57 15.4
 0 0 -9 306.07 15.2
 0 0 -9 302.57 15.3
 0 0 -9 313.77 16
 0 0 9 302.77 14.7
 -1 0 -9 33.2 2.3
 -1 0 -9 29.8 3.4
 -1 0 -9 31.1 3.8
 -1 0 -9 33.7 4
 -1 0 -9 29.6 4.2
 -2 0 -9 5.7 2.4
 -2 0 -9 3.6 1.7
 -2 0 -9 4.4 4.4
 -2 0 -9 5.3 4
 2 0 9 6.2 1.4
 -3 0 -9 37.8 4.1
 -3 0 -9 43.6 3
 -3 0 -9 32.5 4.3
 -3 0 -9 47.4 5.6
 3 0 9 43.7 3.2
 3 0 9 43.9 3.4
 -4 0 -9 42 6
 -4 0 -9 39.7 3.3
 -4 0 -9 32.6 4.1
 4 0 9 41.3 3.3
 4 0 9 36.7 3.2
 4 0 9 41.4 3.5
 -5 0 -9 138.39 11.3
 -5 0 -9 121.99 6.8
 -5 0 -9 117.49 7.7
 5 0 9 122.49 6.8
 5 0 9 125.09 7
 -6 0 -9 148.59 8
 -6 0 -9 152.08 14.4
 -6 0 -9 144.49 8.7
 6 0 9 143.69 8.6
 6 0 9 144.89 7.9
 6 0 9 151.78 7.8
 -7 0 -9 17.4 2.9
 7 0 9 11.6 2.2
 7 0 9 24.3 4.1
 7 0 9 17.8 2.6
 -8 0 -9 40.4 4.5
 -8 0 -9 33.6 3.2
 8 0 9 28.2 2.9
 8 0 9 29.5 3.7
 -9 0 -9 54.99 3.4
 8 -1 -9 8.1 3
 8 -1 -9 7.6 2.4
 -8 1 9 4.6 1.7
 7 -1 -9 26.8 4.1
 6 -1 -9 57.39 6.8
 6 -1 -9 65.89 9.1
 6 -1 -9 66.99 6.9
 -6 1 9 74.79 4.5
 5 -1 -9 5.9 3.7
 5 -1 -9 9.5 3.8
 5 -1 -9 13.4 3.9
 5 -1 -9 9.2 3.8
 5 -1 -9 14.9 4.5
 -5 1 9 10.6 1.4
 -5 1 9 13.4 2
 4 -1 -9 21.3 5
 4 -1 -9 19.1 3.3
 4 -1 -9 11.2 4.5
 4 -1 -9 16.4 3.8
 4 -1 -9 10 3.8
 -4 1 9 14.1 2.1
 3 -1 -9 30.9 4.8
 3 -1 -9 29.6 5.1
 3 -1 -9 37.4 4.9
 3 -1 -9 45.2 6.3
 3 -1 -9 42.3 4.5
 3 -1 -9 36.6 6.5
 -3 1 9 32.3 5.6
 -3 1 9 30.2 2.6
 2 -1 -9 485.85 24.8
 2 -1 -9 493.25 24
 2 -1 -9 475.75 23.2
 2 -1 -9 471.25 24
 2 -1 -9 467.95 23.8
 2 -1 -9 480.45 22.2
 2 -1 -9 479.85 23.1
 -2 1 9 456.05 22.5
 1 -1 -9 12.8 2.8
 1 -1 -9 8.5 2.5
 1 -1 -9 9.7 1.2
 -1 1 9 6.6 1
 -1 -1 -9 16.9 3.4
 -1 -1 -9 19.5 2.5
 -1 -1 -9 23.6 3.5
 -1 -1 -9 15.5 2.9
 -1 -1 -9 17.6 1.9
 -2 -1 -9 3.7 2.7
 -2 -1 -9 -0.1 2.3
 -2 -1 -9 0.1 1.8
 2 1 9 2.2 1.3
 2 1 9 0.3 1
 -3 -1 -9 321.47 15.2
 -3 -1 -9 313.27 16.3
 -3 -1 -9 328.47 15.9
 3 1 9 305.87 15.3
 -4 -1 -9 10.8 2.5
 -4 -1 -9 13.8 4.8
 -4 -1 -9 10.9 1.7
 4 1 9 12.7 1.9
 4 1 9 12.4 1.9
 -5 -1 -9 2.6 5.3
 -5 -1 -9 0.8 2.4
 5 1 9 -0.7 1.4
 5 1 9 2.6 2.9
 -6 -1 -9 393.26 18.3
 -6 -1 -9 308.87 29
 -6 -1 -9 387.76 19.1
 6 1 9 370.96 18.7
 6 1 9 383.76 18.3
 6 1 9 387.66 18.2
 -7 -1 -9 47.2 6.5
 -7 -1 -9 36.8 4.1
 7 1 9 34.9 3.7
 7 1 9 39.2 3.3
 -8 -1 -9 0.2 1.5
 -8 -1 -9 -0.2 2
 8 1 9 1.4 1.4
 8 1 9 1.2 1.7
 -9 -1 -9 -1.6 1.3
 -9 -1 -9 5.8 1.9
 9 1 9 1.7 1.7
 -10 -1 -9 20.6 2.3
 -10 -1 -9 20.4 1.7
 8 -2 -9 5.7 3
 8 -2 -9 -0.1 2.2
 8 -2 -9 8.5 3.8
 -8 2 9 3.8 0.9
 -8 2 9 3 1
 7 -2 -9 -2.5 3
 7 -2 -9 -4.4 2.8
 -7 2 9 1.2 1.1
 6 -2 -9 0.2 2.8
 -6 2 9 2.2 2.1
 5 -2 -9 0.8 3.8
 5 -2 -9 0.7 3.1
 5 -2 -9 6.8 2.2
 -5 2 9 3.9 1.6
 4 -2 -9 141.79 11.8
 4 -2 -9 135.29 9.6
 4 -2 -9 143.79 7.1
 4 -2 -9 123.89 10.3
 4 -2 -9 155.48 8.9
 4 -2 -9 140.19 9
 -4 2 9 143.79 7.5
 -4 2 9 134.29 8.7
 3 -2 -9 226.78 11.2
 3 -2 -9 234.08 12.4
 3 -2 -9 245.08 13.9
 3 -2 -9 233.88 13.3
 3 -2 -9 239.18 15.7
 3 -2 -9 230.88 14.2
 -3 2 9 222.58 11.5
 2 -2 -9 6.5 3.4
 2 -2 -9 7.2 3.3
 2 -2 -9 -3.8 3.3
 2 -2 -9 3 3
 2 -2 -9 -0.3 1.1
 2 -2 -9 4.4 4.1
 -2 2 9 3.6 4.6
 -2 2 9 1.8 0.9
 1 -2 -9 175.08 10.6
 1 -2 -9 193.48 10.8
 1 -2 -9 155.48 11.5
 1 -2 -9 185.08 11.6
 1 -2 -9 165.08 8.4
 -1 2 9 154.28 8.6
 0 -2 -9 52.39 5.2
 0 2 9 50.39 3.5
 0 2 9 54.69 3.6
 -1 -2 -9 30.5 4.1
 -1 -2 -9 30.6 3.3
 -1 -2 -9 30.6 2.4
 -1 -2 -9 34.5 4.9
 1 2 9 30.6 3
 1 2 9 33.7 2.8
 -2 -2 -9 289.87 14.5
 -2 -2 -9 281.27 15.6
 -2 -2 -9 296.07 14.9
 2 2 9 297.57 14.9
 2 2 9 288.97 14.3
 -3 -2 -9 49.8 4.5
 -3 -2 -9 51.79 3.3
 3 2 9 49.9 3.8
 3 2 9 49.9 3.6
 -4 -2 -9 322.47 16.4
 -4 -2 -9 327.87 15.8
 4 2 9 333.97 16.2
 4 2 9 322.07 15.9
 4 2 9 331.47 15.9
 -5 -2 -9 173.28 12.7
 -5 -2 -9 173.78 9.8
 5 2 9 168.28 9.3
 5 2 9 177.38 9
 -6 -2 -9 1.7 1.8
 -6 -2 -9 1.7 2.4
 -6 -2 -9 3.9 6.7
 6 2 9 5 1.7
 6 2 9 1.9 2
 6 2 9 3.8 1.8
 -7 -2 -9 320.57 15.4
 7 2 9 320.47 15.3
 7 2 9 302.57 15.7
 -8 -2 -9 59.19 5.1
 -8 -2 -9 60.99 4.2
 8 2 9 60.49 3.9
 8 2 9 59.69 4.6
 -9 -2 -9 3.7 2
 -9 -2 -9 6.4 2
 9 2 9 4.7 2.8
 -10 -2 -9 2 1.1
 -10 -2 -9 3.9 1.3
 10 2 9 1.6 1
 7 -3 -9 13.2 4.7
 7 -3 -9 15.5 7.3
 7 -3 -9 17.3 2.7
 -7 3 9 23.3 2
 -7 3 9 22.8 2.3
 6 -3 -9 56.69 6
 -6 3 9 56.19 4
 -6 3 9 65.09 4.5
 5 -3 -9 7 4.9
 -5 3 9 9.8 2.6
 -5 3 9 12.3 1.9
 4 -3 -9 28.9 4.3
 4 -3 -9 26.2 2.7
 4 -3 -9 28.4 5.4
 4 -3 -9 32.3 6
 -4 3 9 26.9 3.1
 -4 3 9 24.7 2.8
 3 -3 -9 73.69 4.5
 3 -3 -9 81.99 8.3
 3 -3 -9 65.29 9.5
 3 -3 -9 77.49 7.2
 3 -3 -9 57.79 8
 -3 3 9 68.69 4.9
 -3 3 9 73.99 6.5
 -3 3 9 81.79 4.6
 2 -3 -9 131.39 9.5
 2 -3 -9 132.39 9.9
 2 -3 -9 102.89 11.5
 2 -3 -9 118.89 6.6
 2 -3 -9 141.19 9.9
 2 -3 -9 126.29 8.7
 -2 3 9 122.89 6.7
 -2 3 9 122.79 8.4
 1 -3 -9 131.49 14
 1 -3 -9 158.68 7.9
 1 -3 -9 166.48 10
 1 -3 -9 153.28 12.3
 1 -3 -9 174.98 10
 -1 3 9 148.79 8.2
 -1 3 9 145.09 8
 0 -3 -9 167.08 9.9
 0 -3 -9 122.49 10.9
 0 -3 -9 149.69 7.4
 0 3 9 145.49 7.8
 0 3 9 140.99 7.7
 -1 -3 -9 49.8 5.4
 -1 -3 -9 40 3.7
 -1 -3 -9 49.2 3
 1 3 9 55.39 4.4
 1 3 9 48.1 3.6
 -2 -3 -9 5.8 1.2
 -2 -3 -9 3.6 1.7
 -2 -3 -9 0.2 2.8
 2 3 9 5.6 2.6
 2 3 9 4.9 1.7
 2 3 9 4.1 1.4
 -3 -3 -9 120.59 6.2
 -3 -3 -9 113.49 8.8
 3 3 9 117.49 6.4
 3 3 9 112.59 6.4
 3 3 9 118.49 6.7
 -4 -3 -9 117.69 6.3
 -4 -3 -9 133.99 13.1
 -4 -3 -9 113.19 7
 4 3 9 119.19 6.5
 4 3 9 118.49 6.8
 4 3 9 118.19 6.6
 -5 -3 -9 6.8 5.7
 -5 -3 -9 0 2
 5 3 9 -0.1 1.4
 5 3 9 -0.1 1.7
 -6 -3 -9 17.7 2.2
 -6 -3 -9 14.8 2.8
 6 3 9 17.4 2.8
 6 3 9 12.9 2.4
 -7 -3 -9 4 3.2
 -7 -3 -9 1.3 1.6
 7 3 9 2.6 2.1
 7 3 9 1.7 1.6
 -8 -3 -9 -0.7 1.5
 -8 -3 -9 3.6 2.4
 8 3 9 3.6 1.8
 8 3 9 2.8 1.5
 -9 -3 -9 -1.4 1.4
 -9 -3 -9 0.9 1.7
 9 3 9 0.4 1.6
 -10 -3 -9 17 1.7
 10 3 9 16.4 1.9
 10 3 9 18.3 2.2
 7 -4 -9 91.79 7.6
 7 -4 -9 95.59 6.8
 7 -4 -9 121.99 7.8
 -7 4 9 110.49 5.5
 -7 4 9 113.69 5.4
 6 -4 -9 0.3 2.9
 -6 4 9 -0.2 1.3
 -6 4 9 1.5 1.2
 5 -4 -9 39 5.4
 5 -4 -9 37.6 3
 5 -4 -9 35.7 5.2
 -5 4 9 43.7 3.6
 -5 4 9 44.2 3.4
 4 -4 -9 111.79 8.5
 4 -4 -9 124.89 6.6
 4 -4 -9 117.69 11.9
 -4 4 9 123.39 6.8
 -4 4 9 123.89 6.9
 -4 4 9 116.89 6.9
 3 -4 -9 191.58 14
 3 -4 -9 179.08 8.9
 3 -4 -9 162.58 14
 3 -4 -9 189.28 10.9
 3 -4 -9 156.48 12.3
 -3 4 9 160.28 9
 -3 4 9 178.08 8.9
 -3 4 9 151.38 10.2
 2 -4 -9 161.28 11.9
 2 -4 -9 159.28 16.1
 -2 4 9 147.69 8.3
 -2 4 9 153.88 9.8
 1 -4 -9 54.69 6
 1 -4 -9 48.6 7.1
 1 -4 -9 36.6 6.8
 1 -4 -9 43.4 3.3
 -1 4 9 44.1 3.4
 -1 4 9 37.7 5.7
 -1 4 9 43.5 3.9
 0 -4 -9 12.4 1.5
 0 4 9 8.6 2.4
 0 4 9 10.5 3.1
 0 4 9 7.7 1.4
 -1 -4 -9 40.8 5.7
 -1 -4 -9 34.3 2.6
 1 4 9 32.6 3.3
 1 4 9 27.4 3.5
 1 4 9 32.7 3.4
 -2 -4 -9 275.27 16.2
 -2 -4 -9 299.97 14.1
 2 4 9 283.77 14.3
 2 4 9 294.67 14.3
 2 4 9 307.77 14.6
 -3 -4 -9 193.88 10.3
 -3 -4 -9 187.18 12.3
 -3 -4 -9 204.48 9.8
 3 4 9 199.58 10.1
 3 4 9 202.38 10.1
 3 4 9 193.58 10.3
 -4 -4 -9 13.1 1.7
 -4 -4 -9 9.4 2.2
 -4 -4 -9 11.4 4.7
 4 4 9 15.4 2.1
 4 4 9 10.8 1.8
 4 4 9 16 2.2
 -5 -4 -9 62.69 5.2
 -5 -4 -9 70.39 4.6
 5 4 9 66.19 4.7
 5 4 9 70.09 4.5
 -6 -4 -9 12.5 1.9
 -6 -4 -9 11.7 2.5
 6 4 9 11.9 3.4
 6 4 9 18.7 2.2
 6 4 9 14.8 2.2
 -7 -4 -9 162.68 8.7
 7 4 9 162.48 8.4
 7 4 9 162.98 9.7
 -8 -4 -9 7.5 2.4
 -8 -4 -9 5.5 1.7
 8 4 9 5.8 2
 8 4 9 5.2 1.8
 -9 -4 -9 9.7 2
 9 4 9 14 2.3
 -10 -4 -9 -0.4 0.9
 10 4 9 -0.6 1.1
 10 4 9 1.9 1.1
 7 -5 -9 0.9 2.3
 -7 5 9 0.2 0.8
 6 -5 -9 71.99 7.9
 -6 5 9 68.49 4.5
 -6 5 9 60.89 4
 5 -5 -9 7 3.4
 5 -5 -9 2.8 4
 4 -5 -9 1.1 8.9
 4 -5 -9 4.4 1.7
 4 -5 -9 5.4 2.7
 -4 5 9 5.7 2
 -4 5 9 6.9 1.8
 3 -5 -9 0.3 1.5
 3 -5 -9 -0.7 2.7
 3 -5 -9 2.6 6.6
 3 -5 -9 -1.8 4.7
 -3 5 9 -1.3 4.1
 -3 5 9 -1.3 1.1
 -3 5 9 -2.1 1.6
 -3 5 9 4.2 2.2
 2 -5 -9 63.19 6.3
 2 -5 -9 53.19 6.1
 2 -5 -9 45.6 7.5
 2 -5 -9 53.09 3.8
 2 -5 -9 47.9 7.6
 -2 5 9 52.19 3.8
 -2 5 9 46.1 6.1
 -2 5 9 45.7 4.4
 1 -5 -9 6 2.1
 1 -5 -9 8.2 5
 -1 5 9 11.3 2.3
 -1 5 9 7 2
 -1 5 9 5.3 3.2
 0 -5 -9 2 1.3
 0 -5 -9 -2.7 3.8
 0 5 9 -1.4 2.9
 0 5 9 -2 3.1
 0 5 9 0 1.2
 0 5 9 0.2 1.9
 -1 -5 -9 105.99 9.1
 -1 -5 -9 113.19 5.9
 -1 -5 -9 126.69 8.7
 1 5 9 111.79 6.4
 1 5 9 105.59 7.9
 1 5 9 99.19 6.3
 1 5 9 109.99 6.5
 -2 -5 -9 116.99 9.5
 -2 -5 -9 108.39 6.5
 -2 -5 -9 113.49 6
 2 5 9 112.69 6.4
 2 5 9 114.39 6.5
 2 5 9 105.39 6.5
 -3 -5 -9 13.6 1.7
 -3 -5 -9 12.3 2.1
 -3 -5 -9 12.4 4
 3 5 9 18.1 2.4
 3 5 9 14.8 2.2
 -4 -5 -9 72.89 5.2
 -4 -5 -9 64.79 4.8
 -4 -5 -9 77.39 9.1
 4 5 9 71.09 5.1
 4 5 9 77.49 4.9
 -5 -5 -9 26.9 3
 -5 -5 -9 23.5 3.8
 5 5 9 27.9 3.3
 5 5 9 31.6 3.4
 -6 -5 -9 26.3 4.1
 -6 -5 -9 24.7 2.9
 6 5 9 29.6 3.2
 -7 -5 -9 2.2 2.5
 -7 -5 -9 1.2 1.9
 7 5 9 1.5 2.7
 -8 -5 -9 5.6 2.2
 -8 -5 -9 2.3 1.4
 8 5 9 3.2 1.9
 -9 -5 -9 24.6 3.1
 -9 -5 -9 18.1 2.1
 9 5 9 20 2.9
 9 5 9 15.9 2.1
 -10 -5 -9 1.3 1
 10 5 9 0.8 1.4
 10 5 9 -1.6 1
 6 -6 -9 11.1 2.5
 6 -6 -9 11.6 2.7
 -6 6 9 15 1.6
 5 -6 -9 0.6 1.5
 5 -6 -9 -5.6 3
 -5 6 9 0.2 1.3
 -5 6 9 0.6 1.2
 4 -6 -9 2.6 1.4
 4 -6 -9 -2.4 3.1
 -4 6 9 2.7 1.6
 -4 6 9 4.8 2.3
 3 -6 -9 140.99 11.3
 3 -6 -9 129.89 16.1
 -3 6 9 134.59 8.7
 -3 6 9 144.19 7.6
 2 -6 -9 -2.7 6.6
 2 -6 -9 1.3 1.5
 2 -6 -9 -7.9 5.2
 2 -6 -9 3.3 2.7
 -2 6 9 -0.5 1.2
 -2 6 9 4.1 2.3
 -2 6 9 0.2 1.6
 1 -6 -9 22.6 2.7
 1 -6 -9 23.1 6.9
 -1 6 9 19.4 4
 -1 6 9 18 2.7
 -1 6 9 14.5 2.2
 0 -6 -9 15.8 5.6
 0 6 9 15.7 3.9
 0 6 9 15.6 3.8
 0 6 9 14.9 2.2
 -1 -6 -9 5.8 2.3
 -1 -6 -9 5.5 4.7
 1 6 9 5 3.5
 1 6 9 5.7 2.2
 -2 -6 -9 13.4 5.1
 2 6 9 8 1.7
 2 6 9 6.8 3.1
 -3 -6 -9 31.6 3.5
 -3 -6 -9 25.4 3.3
 -3 -6 -9 26.5 5.9
 3 6 9 23.8 4
 3 6 9 35.1 3.5
 3 6 9 35.6 4.3
 3 6 9 20.5 3.6
 -4 -6 -9 51.29 3.7
 -4 -6 -9 48 4.2
 4 6 9 41.8 5.9
 4 6 9 48.4 4
 4 6 9 52.49 4
 -5 -6 -9 0.7 1.5
 -5 -6 -9 0.3 2
 5 6 9 1.4 1.8
 -6 -6 -9 1.2 2.8
 -6 -6 -9 0.6 1.3
 6 6 9 2.5 1.8
 -7 -6 -9 20.2 2.1
 7 6 9 11 2.2
 7 6 9 13.9 3
 7 6 9 17 2.2
 -8 -6 -9 135.29 8.9
 8 6 9 150.08 7.9
 10 6 9 0 0.9
 10 6 9 0.3 1.1
 4 -7 -9 6.8 1.5
 -4 7 9 6.2 1.5
 -4 7 9 7.2 1.4
 3 -7 -9 0.2 1.5
 -3 7 9 0.9 1.5
 -3 7 9 0 2.3
 -3 7 9 0.7 1.7
 2 -7 -9 14.1 6.9
 2 -7 -9 17.4 5.5
 -2 7 9 12.1 3.5
 -2 7 9 14.5 2
 -2 7 9 18.7 3.3
 1 -7 -9 2.6 8.2
 1 -7 -9 0.6 1.5
 -1 7 9 0.2 5.6
 -1 7 9 -0.6 1.5
 -1 7 9 3.7 2
 0 -7 -9 73.49 11.2
 0 -7 -9 89.39 5.3
 0 7 9 93.29 7.9
 0 7 9 90.19 7.1
 0 7 9 88.19 5.5
 0 7 9 81.99 5.3
 -1 -7 -9 201.58 9.9
 -1 -7 -9 200.78 15.1
 1 7 9 185.18 10
 1 7 9 199.88 11.2
 1 7 9 192.88 11.7
 1 7 9 197.88 10.1
 -2 -7 -9 46.5 3.5
 2 7 9 34.7 6
 2 7 9 44.9 3.9
 2 7 9 33.7 4.4
 2 7 9 50.69 6.1
 -3 -7 -9 -1.7 1.5
 3 7 9 0.6 3
 3 7 9 4.5 3.3
 3 7 9 0 1.8
 -4 -7 -9 211.48 11
 -4 -7 -9 223.88 10.6
 4 7 9 198.78 11.9
 4 7 9 218.08 12
 4 7 9 199.98 10.7
 -5 -7 -9 1.1 1.4
 5 7 9 4.8 3
 5 7 9 1 1.7
 -6 -7 -9 14.7 2.4
 -6 -7 -9 16.3 2.6
 6 7 9 10.1 3
 6 7 9 13.5 5.3
 -7 -7 -9 35.9 3.7
 7 7 9 28.4 3.4
 8 7 9 56.49 5
 8 7 9 53.89 4.3
 9 7 9 6.5 1.4
 9 7 9 6.3 1.3
 3 -8 -9 15.3 1.9
 3 -8 -9 21.7 4
 -3 8 9 14 2.5
 -3 8 9 19.1 2.4
 2 -8 -9 19.6 2.6
 -2 8 9 21 2.7
 -2 8 9 15.1 3.2
 1 -8 -9 0.2 1.6
 1 -8 -9 -0.3 4.3
 1 -8 -9 3.2 7.2
 -1 8 9 -0.3 3
 -1 8 9 -1.1 1.5
 -1 8 9 0.7 1.8
 0 -8 -9 66.79 4.5
 0 8 9 69.79 4.6
 0 8 9 67.29 7.9
 0 8 9 65.49 4.3
 -1 -8 -9 83.79 5
 1 8 9 73.59 4.9
 1 8 9 101.39 10.2
 1 8 9 84.09 6.8
 -2 -8 -9 -0.7 1.3
 2 8 9 0.1 3.3
 2 8 9 0.3 2.9
 2 8 9 1.7 1.8
 -3 -8 -9 20.4 2.2
 3 8 9 22.6 3
 3 8 9 20 3.4
 -4 -8 -9 23.4 2.9
 4 8 9 23.8 3
 4 8 9 33.7 5.2
 -5 -8 -9 131.99 7.8
 5 8 9 134.29 10.4
 6 8 9 0.7 2.4
 7 8 9 3.7 1.6
 7 8 9 4.3 2.5
 8 8 9 5.8 1.7
 9 8 9 54.69 3.3
 9 8 9 55.49 4.1
 4 -9 -9 0.6 0.9
 4 -9 -9 2.7 1.9
 4 -9 -9 4.9 2
 3 -9 -9 58.29 3.7
 3 -9 -9 52.89 5.4
 -3 9 9 70.29 3.4
 2 -9 -9 14.1 3.9
 2 -9 -9 6.3 1.4
 -2 9 9 7.1 1.5
 -2 9 9 7.2 2.2
 1 -9 -9 4.2 1.4
 1 -9 -9 11.5 3.7
 -1 9 9 6.4 4.3
 -1 9 9 5.2 1.5
 0 -9 -9 2.8 1.6
 0 9 9 2.9 1.6
 0 9 9 0.2 2.5
 0 9 9 0.4 3
 -1 -9 -9 15.3 2
 1 9 9 12.3 2.9
 1 9 9 13.9 3.6
 1 9 9 16.9 2.1
 -2 -9 -9 26 2.8
 2 9 9 20.4 3.6
 2 9 9 23.5 3.2
 2 9 9 28.7 4.2
 -3 -9 -9 0.4 1.4
 3 9 9 -0.9 2.8
 3 9 9 1.9 4.9
 -4 -9 -9 50.19 3.7
 4 9 9 50.69 5.4
 5 9 9 17.8 3.1
 6 9 9 3.4 1.5
 6 9 9 8.8 2.6
 7 9 9 10.6 2.3
 7 9 9 4.8 3.7
 8 9 9 4.9 1.3
 9 9 9 25.1 2.2
 1 -10 -9 13.3 1.8
 -1 10 9 9.2 2.1
 0 -10 -9 18.5 2.5
 0 -10 -9 20.3 3.9
 0 10 9 14.6 2.8
 0 10 9 20.4 2.1
 -1 -10 -9 47.8 3.5
 1 10 9 46.2 3.2
 1 10 9 41.9 7.1
 1 10 9 50.79 4.7
 -2 -10 -9 7.2 1.6
 2 10 9 7.7 3.2
 2 10 9 7 2.6
 2 10 9 4.5 1.8
 -3 -10 -9 3.8 1.5
 3 10 9 3.4 2.4
 -4 -10 -9 4.7 1.7
 4 10 9 2.5 2.4
 5 10 9 68.29 5.4
 5 10 9 64.29 4.3
 6 10 9 43.1 3.9
 6 10 9 35.2 4.6
 7 10 9 0.2 1.1
 7 10 9 -1 1.5
 8 10 9 6.4 2.5
 8 10 9 5.7 1.1
 0 -11 -9 17.5 2.2
 -1 -11 -9 5 1.3
 1 11 9 5.2 2.6
 1 11 9 7.4 3.1
 -2 -11 -9 10.9 2.5
 2 11 9 4.7 2.1
 2 11 9 3.5 2.4
 -3 -11 -9 7.5 2.1
 3 11 9 3.4 2.3
 4 11 9 11.9 2.8
 4 11 9 16.2 2.5
 5 11 9 1.8 2.8
 5 11 9 -0.5 1.2
 6 11 9 4 1.7
 6 11 9 1.5 1.1
 7 11 9 17.7 1.8
 7 11 9 12.4 2.2
 -2 -12 -9 34.9 2.6
 -2 -12 -9 36.8 3.8
 2 12 9 35.2 2.9
 2 12 9 27 2.5
 -3 -12 -9 10.1 1.5
 3 12 9 9.8 1.8
 3 12 9 8.8 1.6
 4 12 9 65.19 4.6
 4 12 9 69.49 4
 4 12 9 73.99 4.5
 5 12 9 0.1 1.1
 5 12 9 1.1 1.8
 5 12 9 1.2 1.4
 6 12 9 0.3 0.9
 6 12 9 -0.2 0.9
 6 12 9 -0.3 1.9
 4 11 -10 35.7 3.6
 3 11 -10 3.7 1.9
 3 11 -10 2.9 1.6
 2 11 -10 1.5 1.3
 2 11 -10 2.5 1.9
 1 11 -10 7.3 2.1
 5 10 -10 -3.3 1.8
 4 10 -10 -2.9 2.6
 3 10 -10 5.3 3.4
 3 10 -10 1.4 2.9
 3 10 -10 -2.2 2.4
 2 10 -10 13.9 2
 2 10 -10 10.1 3.5
 2 10 -10 7.1 3.2
 1 10 -10 1.1 1.3
 1 10 -10 -3.9 2.4
 0 10 -10 -1.2 1.2
 0 10 -10 0.7 2.3
 0 10 -10 -0.4 1.2
 -1 10 -10 3.5 1.4
 -1 10 -10 2.4 1.8
 1 -10 10 3 0.9
 -2 10 -10 4.8 1.6
 -2 10 -10 4.2 1
 5 9 -10 45.2 7.3
 4 9 -10 10 3.2
 4 9 -10 13.5 4.5
 3 9 -10 4.2 2.9
 3 9 -10 -4.4 2.5
 3 9 -10 -4.5 2.4
 2 9 -10 8.1 1.9
 2 9 -10 8.2 3
 1 9 -10 -1.8 2.4
 1 9 -10 -2.3 2.1
 1 9 -10 2.9 1.7
 0 9 -10 58.59 4
 0 9 -10 46.5 4.5
 0 9 -10 56.19 5.1
 -1 9 -10 19.7 3.8
 1 -9 10 16.7 2.1
 -2 9 -10 1.1 1.5
 -2 9 -10 0.4 2
 2 -9 10 0.8 1
 -3 9 -10 3.8 1.6
 -3 9 -10 6.4 1.3
 3 -9 10 4.9 1.2
 3 -9 10 7.5 1.2
 5 8 -10 0.9 2.9
 5 8 -10 1.9 3.2
 4 8 -10 1.5 2.7
 4 8 -10 3.4 3
 4 8 -10 0.5 2.9
 3 8 -10 -0.6 2.2
 3 8 -10 -0.4 1.5
 3 8 -10 0.9 3
 3 8 -10 -4.4 2.8
 2 8 -10 11.5 3.1
 2 8 -10 19.3 2.5
 2 8 -10 17.5 2.7
 2 8 -10 10.8 3.3
 2 8 -10 17.4 3.5
 1 8 -10 2.9 2
 1 8 -10 1.9 3
 1 8 -10 4.3 1.5
 1 8 -10 -2.5 2.6
 1 8 -10 -1.6 2.3
 0 8 -10 40.4 4.5
 0 8 -10 46.8 3.9
 0 8 -10 32.6 5.1
 -1 8 -10 1.2 2.2
 -1 8 -10 2.9 1.8
 1 -8 10 1.8 1.3
 -2 8 -10 1.7 2.2
 -2 8 -10 9.7 1.9
 2 -8 10 6.3 1.4
 -3 8 -10 15.5 3.5
 3 -8 10 11 1.6
 3 -8 10 13.4 2.1
 -4 8 -10 20.4 2.2
 4 -8 10 18.2 2.1
 4 -8 10 19.8 2
 5 7 -10 194.28 10.9
 5 7 -10 188.58 11.2
 4 7 -10 111.89 7.3
 4 7 -10 111.89 8.6
 4 7 -10 120.29 6.7
 4 7 -10 122.49 8
 4 7 -10 106.79 8
 3 7 -10 -1.7 4.7
 3 7 -10 0 1.8
 3 7 -10 -1.5 4.4
 3 7 -10 -2 3.4
 3 7 -10 4.6 3.7
 3 7 -10 -1.5 4.9
 2 7 -10 18.6 4.4
 2 7 -10 12.5 3.9
 2 7 -10 6.5 4.1
 2 7 -10 15.1 2.9
 2 7 -10 11.6 4.4
 1 7 -10 20.1 3.9
 1 7 -10 19 5.2
 1 7 -10 15.3 3.4
 0 7 -10 9.2 4.5
 0 7 -10 16.8 3
 0 7 -10 14.9 3.7
 -1 7 -10 -2.6 2.3
 -1 7 -10 -2.8 2.2
 -1 7 -10 -5.6 2.6
 -2 7 -10 20.8 3.5
 2 -7 10 16.4 2.7
 -3 7 -10 45.4 4.8
 -3 7 -10 48.1 4
 3 -7 10 43.2 3.5
 -4 7 -10 8.6 2.2
 4 -7 10 14.4 2.2
 4 -7 10 13.1 2.1
 -5 7 -10 71.89 4.3
 5 -7 10 72.49 4.2
 5 -7 10 80.19 4.2
 5 -7 10 72.09 4.5
 8 6 -10 0.5 2.6
 7 6 -10 34.8 4.8
 6 6 -10 81.19 7.2
 5 6 -10 123.79 10.5
 5 6 -10 104.59 8.6
 5 6 -10 136.09 8.4
 5 6 -10 108.29 8.5
 4 6 -10 53.09 8.2
 4 6 -10 38.2 7.5
 4 6 -10 39.1 5.8
 4 6 -10 27 4.3
 4 6 -10 39.7 6.3
 4 6 -10 40.4 6.6
 3 6 -10 3 4.5
 3 6 -10 0 2.5
 3 6 -10 0.7 2.1
 3 6 -10 5.6 4
 3 6 -10 2 3.2
 3 6 -10 4.1 3
 3 6 -10 2 3.4
 3 6 -10 4 3.1
 2 6 -10 -1.1 2.4
 2 6 -10 3.2 2.9
 2 6 -10 0 3.3
 2 6 -10 -0.1 3.2
 2 6 -10 -4 4.4
 2 6 -10 2.1 3.1
 2 6 -10 -0.9 2
 1 6 -10 0 2.8
 1 6 -10 9.5 2.3
 1 6 -10 4.4 2.9
 1 6 -10 3.5 2.8
 1 6 -10 7.3 3.7
 0 6 -10 296.27 15.8
 0 6 -10 300.77 15.5
 0 6 -10 279.87 15.8
 0 6 -10 310.77 15.6
 0 6 -10 294.97 14.8
 -1 6 -10 219.38 11.8
 -1 6 -10 207.98 12.3
 -1 6 -10 209.28 11.1
 -1 6 -10 229.08 11.9
 1 -6 10 209.78 11.6
 -2 6 -10 14.2 3
 -2 6 -10 9.8 3
 -2 6 -10 9.7 3.7
 -3 6 -10 0.5 1.7
 -3 6 -10 0.1 2.2
 -3 6 -10 -0.7 1.9
 3 -6 10 -1 1.4
 -4 6 -10 125.39 7.1
 4 -6 10 118.49 6.6
 -5 6 -10 2.2 2.1
 5 -6 10 0.5 1.2
 5 -6 10 -0.4 1.6
 -6 6 -10 26.4 2.3
 6 -6 10 24.7 2
 6 -6 10 22.6 2.5
 6 -6 10 21 2.1
 8 5 -10 -0.4 1.9
 8 5 -10 1.1 1.8
 8 5 -10 -2.7 2.1
 8 5 -10 5.4 2.6
 7 5 -10 8.3 2.6
 7 5 -10 11.3 3.2
 6 5 -10 13.3 2.6
 6 5 -10 10.6 3.2
 6 5 -10 10.8 2.4
 6 5 -10 14.4 4.1
 5 5 -10 -0.8 4.6
 5 5 -10 6.7 3
 5 5 -10 2 3.5
 4 5 -10 63.29 5.8
 4 5 -10 50.19 7.1
 4 5 -10 67.49 6.9
 4 5 -10 61.59 5.1
 4 5 -10 55.49 8.4
 4 5 -10 63.09 6.5
 4 5 -10 68.19 6.4
 4 5 -10 65.29 6.8
 3 5 -10 511.75 25
 3 5 -10 483.55 25.1
 3 5 -10 502.65 25.8
 3 5 -10 523.45 24.7
 3 5 -10 521.45 25.1
 3 5 -10 525.85 26.9
 3 5 -10 496.05 25.2
 3 5 -10 500.85 25
 2 5 -10 21.7 3.6
 2 5 -10 33.1 4.4
 2 5 -10 30.4 4.4
 2 5 -10 21.8 3.3
 2 5 -10 22.5 3.5
 2 5 -10 23.9 3.6
 2 5 -10 26.1 4.8
 1 5 -10 14.8 2.7
 1 5 -10 17 3.7
 1 5 -10 8.7 3.1
 1 5 -10 12.9 4
 1 5 -10 9.9 2.9
 1 5 -10 12.8 3.2
 0 5 -10 0.6 2.9
 0 5 -10 -1.1 2.8
 0 5 -10 4.4 3.8
 0 5 -10 0.3 2
 0 5 -10 -3.5 2.5
 -1 5 -10 33.2 4
 -1 5 -10 33 5.1
 -1 5 -10 28.6 4.8
 -1 5 -10 32.1 5.3
 1 -5 10 28.8 2.8
 -2 5 -10 696.43 32.2
 -2 5 -10 661.23 31.6
 -2 5 -10 642.84 32.2
 2 -5 10 651.83 31.5
 2 -5 10 670.63 31.4
 -3 5 -10 -3.4 2.1
 -3 5 -10 0.4 1.3
 -3 5 -10 -0.7 2.2
 3 -5 10 -1.9 1.4
 -4 5 -10 0.5 2.1
 -4 5 -10 3.6 2
 -4 5 -10 2.3 0.9
 4 -5 10 2.8 1.6
 4 -5 10 2.2 1.6
 -5 5 -10 37.8 2.4
 -5 5 -10 37.2 3.4
 -5 5 -10 42.4 4
 5 -5 10 43.9 4.1
 5 -5 10 36.7 3.3
 -6 5 -10 80.69 4.7
 6 -5 10 105.89 5.5
 6 -5 10 107.39 7.2
 6 -5 10 84.99 5.3
 -7 5 -10 4.6 1.3
 7 -5 10 7.3 1.2
 7 -5 10 8.6 1.4
 8 4 -10 13.8 2.3
 8 4 -10 15.4 2.9
 8 4 -10 13.9 2.3
 7 4 -10 7.5 4.2
 7 4 -10 2.6 2.5
 7 4 -10 1.8 2.1
 7 4 -10 6.8 2.4
 7 4 -10 0.3 2.2
 6 4 -10 58.79 6.5
 6 4 -10 58.69 5.8
 6 4 -10 58.99 6.2
 6 4 -10 64.89 5.5
 6 4 -10 56.29 8.4
 5 4 -10 70.19 7.5
 5 4 -10 61.79 5.3
 5 4 -10 61.49 7.4
 5 4 -10 42.1 7.8
 4 4 -10 52.49 6.3
 4 4 -10 62.69 6.4
 4 4 -10 41.8 5.1
 4 4 -10 49.3 5
 4 4 -10 53.69 5.3
 4 4 -10 41.2 7.5
 4 4 -10 49.1 6.6
 4 4 -10 63.99 6.4
 3 4 -10 23 4.7
 3 4 -10 25.8 4.2
 3 4 -10 37.4 5.5
 3 4 -10 22.4 3.2
 3 4 -10 28.7 4.5
 3 4 -10 32.8 4.4
 2 4 -10 21 3.3
 2 4 -10 21.2 3.7
 2 4 -10 23.6 3.4
 2 4 -10 15.3 4.2
 2 4 -10 20.6 3
 2 4 -10 22.5 4.7
 1 4 -10 20.3 4.6
 1 4 -10 17.9 4.5
 1 4 -10 20.1 4.5
 1 4 -10 16.4 3.4
 1 4 -10 17.5 2.9
 0 4 -10 22.5 3.6
 0 4 -10 23.7 3.9
 0 4 -10 33 5.9
 -1 4 -10 8 3.7
 -1 4 -10 8.9 3
 -1 4 -10 6.3 2.9
 -1 4 -10 8.5 2.6
 1 -4 10 5.2 1.2
 -2 4 -10 1.6 2.7
 -2 4 -10 0.2 2.6
 -2 4 -10 1 2.2
 2 -4 10 0.5 1.1
 -3 4 -10 16.7 3.2
 -3 4 -10 22.7 3.7
 -3 4 -10 29.7 2.3
 -3 4 -10 21.1 3
 3 -4 10 26.4 3.1
 3 -4 10 23.4 3.1
 -4 4 -10 20.6 4.8
 -4 4 -10 21.9 3.1
 4 -4 10 21.2 3
 4 -4 10 15.9 2.3
 -5 4 -10 4.2 5.8
 -5 4 -10 2.6 2.2
 -5 4 -10 6 2.2
 -5 4 -10 3.9 1.2
 5 -4 10 3.9 1.7
 5 -4 10 6.6 1.8
 -6 4 -10 -0.7 1.6
 -6 4 -10 -0.1 1.7
 -6 4 -10 -0.3 0.9
 6 -4 10 -0.2 1.4
 6 -4 10 -3.1 1.7
 6 -4 10 -0.7 1.3
 -7 4 -10 0.3 1.1
 -7 4 -10 0.3 1.4
 -7 4 -10 0.1 0.7
 7 -4 10 -1.3 1.1
 7 -4 10 -0.6 1.4
 8 3 -10 0.7 2.2
 8 3 -10 -0.8 1.8
 8 3 -10 -0.8 2.1
 8 3 -10 -2.3 2.4
 7 3 -10 2.3 4.2
 7 3 -10 3.3 2.1
 7 3 -10 4.8 2.7
 7 3 -10 7.3 2.5
 7 3 -10 5.1 2.5
 6 3 -10 59.19 7.2
 6 3 -10 42.3 5.8
 6 3 -10 49.2 6.5
 6 3 -10 48.7 7.9
 6 3 -10 37.3 5.4
 6 3 -10 51.09 5.5
 5 3 -10 1.7 2.4
 5 3 -10 3 3.6
 5 3 -10 0.4 3.1
 5 3 -10 -0.8 2.3
 5 3 -10 7.3 2.5
 5 3 -10 6.2 3.9
 4 3 -10 3 2.5
 4 3 -10 1.1 3.4
 4 3 -10 6.7 2.9
 4 3 -10 -0.4 2.6
 4 3 -10 0.3 2.3
 4 3 -10 4.3 3.4
 4 3 -10 -0.2 3.3
 3 3 -10 502.55 25.4
 3 3 -10 555.64 25.6
 3 3 -10 516.95 26.1
 3 3 -10 520.55 26.3
 3 3 -10 508.55 25.3
 3 3 -10 524.55 25.4
 3 3 -10 510.45 27.1
 3 3 -10 534.85 25.7
 2 3 -10 48.3 6.4
 2 3 -10 34.3 6.3
 1 3 -10 0 2.2
 1 3 -10 2.9 2.7
 1 3 -10 4 2.4
 1 3 -10 2.5 2.9
 1 3 -10 5.7 2.6
 1 3 -10 3.4 3.3
 0 3 -10 360.46 19.3
 0 3 -10 395.86 19.1
 0 3 -10 377.56 19.2
 0 3 -10 392.06 19.1
 0 3 -10 384.26 19.2
 -1 3 -10 44.6 5.1
 -1 3 -10 34.6 4.4
 -1 3 -10 44.7 5.1
 -1 3 -10 45.6 5.1
 -1 3 -10 38 4.3
 1 -3 10 35.8 3
 -2 3 -10 1911.11 92.19
 -2 3 -10 2033.1 91.89
 -3 3 -10 227.08 10.8
 -3 3 -10 224.98 12.9
 -3 3 -10 212.68 12.2
 -3 3 -10 236.48 11.9
 3 -3 10 202.38 12.6
 3 -3 10 220.28 11.4
 -4 3 -10 -1.3 2.6
 -4 3 -10 5 4.6
 -4 3 -10 -1.7 1.3
 -4 3 -10 -0.4 2.5
 4 -3 10 -0.5 1.6
 4 -3 10 0.7 1.7
 4 -3 10 -2.7 1.3
 -5 3 -10 114.29 11
 -5 3 -10 106.89 7.9
 -5 3 -10 111.19 9.7
 5 -3 10 102.09 6.3
 5 -3 10 130.19 7.6
 -6 3 -10 29.1 2.7
 -6 3 -10 32.7 3.8
 -6 3 -10 35 3.7
 6 -3 10 31.2 3
 6 -3 10 26.2 4
 6 -3 10 32.7 3.1
 -7 3 -10 21.6 3.4
 -7 3 -10 30.7 2.9
 7 -3 10 27.8 3.3
 -8 3 -10 1.9 1.1
 -8 3 -10 1.7 0.9
 -8 3 -10 -0.1 0.6
 8 -3 10 0.1 1
 8 -3 10 -0.8 1
 8 2 -10 -3.4 2.1
 8 2 -10 -2.5 1.8
 8 2 -10 -2.5 2.4
 8 2 -10 2.8 2.2
 7 2 -10 2.1 2.4
 7 2 -10 3.9 2.7
 7 2 -10 6 4.4
 7 2 -10 3.6 2.3
 6 2 -10 7.6 2.9
 6 2 -10 13.2 3.4
 6 2 -10 6.8 2.9
 6 2 -10 6.7 2.7
 6 2 -10 16 4.6
 6 2 -10 3.5 3.7
 5 2 -10 39.7 5.9
 5 2 -10 43.2 5.5
 5 2 -10 43.1 5.7
 5 2 -10 44.3 7.5
 5 2 -10 48.4 7.2
 4 2 -10 -0.7 2.9
 4 2 -10 0.6 3.6
 4 2 -10 0.6 2.9
 4 2 -10 1.9 2.3
 4 2 -10 3 3.6
 4 2 -10 -0.2 2.7
 3 2 -10 16.7 3.8
 3 2 -10 17.8 2.9
 3 2 -10 14 3.9
 3 2 -10 15.3 2.8
 3 2 -10 14.6 4
 3 2 -10 13.1 3.6
 2 2 -10 23.3 3.3
 2 2 -10 30.8 5.5
 2 2 -10 25.6 3.6
 2 2 -10 20.4 3.8
 2 2 -10 16.9 3.9
 2 2 -10 18.1 2.9
 2 2 -10 23.8 3.8
 1 2 -10 52.19 4.7
 1 2 -10 58.99 5.2
 1 2 -10 54.49 5.5
 1 2 -10 59.89 6.9
 1 2 -10 50.39 4.6
 1 2 -10 59.19 5.5
 -1 -2 10 50.79 3.2
 0 2 -10 41.3 5.3
 0 2 -10 43.2 4.4
 0 2 -10 38.5 4.3
 0 2 -10 44.3 5.1
 0 2 -10 50.29 5.5
 0 -2 10 42.1 2.8
 -1 2 -10 166.78 9.6
 -1 2 -10 163.68 9.8
 -1 2 -10 171.78 9.7
 -1 2 -10 182.28 9.5
 -1 2 -10 167.28 9.5
 -1 2 -10 170.78 9.7
 -2 2 -10 276.77 15.2
 -2 2 -10 315.07 15.4
 -2 2 -10 310.77 14.1
 -2 2 -10 282.37 15.4
 -2 2 -10 279.57 15.3
 -2 2 -10 310.37 14.8
 2 -2 10 298.47 14.6
 -3 2 -10 -1.1 3.6
 -3 2 -10 3.5 1.4
 -3 2 -10 6.7 3.6
 -3 2 -10 2.9 2
 -3 2 -10 -1.6 2.8
 3 -2 10 1.9 1.5
 3 -2 10 0.6 1.2
 -4 2 -10 12.5 1.8
 -4 2 -10 15.3 3.5
 -4 2 -10 13.7 3
 -4 2 -10 9.9 2.9
 4 -2 10 15.7 2.2
 4 -2 10 11.2 2
 -5 2 -10 100.49 10.4
 -5 2 -10 88.69 6.5
 -5 2 -10 85.89 5.3
 -5 2 -10 90.19 6.2
 5 -2 10 84.89 6.4
 5 -2 10 89.19 5.6
 5 -2 10 94.29 6.5
 5 -2 10 97.59 5.6
 -6 2 -10 56.79 4.9
 -6 2 -10 52.99 4.6
 -6 2 -10 50.79 3.7
 -6 2 -10 54.59 9.2
 6 -2 10 56.09 3.9
 6 -2 10 55.19 3.9
 6 -2 10 49.2 4.8
 -7 2 -10 -2 1.1
 -7 2 -10 -0.8 2.6
 -7 2 -10 -1.5 1.7
 7 -2 10 -1.1 1.2
 7 -2 10 -2.5 1.6
 7 -2 10 -0.5 1.4
 -8 2 -10 6.3 1
 -8 2 -10 6 1.4
 8 -2 10 3.4 1.3
 8 -2 10 6.8 1.2
 8 1 -10 -0.5 2.2
 8 1 -10 1.8 2
 8 1 -10 5.4 2.4
 8 1 -10 1.8 2.8
 -8 -1 10 3.4 1
 7 1 -10 8.2 5.8
 7 1 -10 8.4 3
 7 1 -10 12.8 3
 7 1 -10 8.9 2.8
 7 1 -10 4.1 2.7
 6 1 -10 441.66 23.3
 6 1 -10 478.65 23.8
 6 1 -10 485.95 24.9
 6 1 -10 444.16 23.3
 6 1 -10 468.65 23.5
 6 1 -10 457.45 23.4
 5 1 -10 2 3.8
 5 1 -10 -1.9 2.6
 5 1 -10 0 2.8
 5 1 -10 5.7 3.5
 5 1 -10 2 2.9
 5 1 -10 2.9 4.3
 4 1 -10 -1.9 3.8
 4 1 -10 -4.2 2.6
 4 1 -10 -1.9 2.9
 4 1 -10 0.8 3.6
 4 1 -10 2 2.3
 3 1 -10 8.7 4
 3 1 -10 5.8 3.1
 3 1 -10 3.2 3.4
 3 1 -10 5.5 3.6
 3 1 -10 10.7 2.6
 2 1 -10 4.1 2.3
 2 1 -10 5.3 3.1
 2 1 -10 4.8 3.4
 2 1 -10 3.9 2.7
 -2 -1 10 3.4 0.9
 1 1 -10 148.59 10.4
 1 1 -10 159.08 8.9
 1 1 -10 149.88 9.5
 1 1 -10 146.39 8.5
 1 1 -10 159.68 9
 1 1 -10 142.29 8.3
 -1 -1 10 140.99 7.5
 0 1 -10 11.2 2.6
 0 1 -10 10.1 2.2
 0 1 -10 13.7 2.8
 0 1 -10 8.6 2.9
 0 -1 10 7.4 1.1
 -1 1 -10 29.3 4.6
 -1 1 -10 36.8 3.9
 -1 1 -10 29.3 4.8
 -1 1 -10 38.1 2.4
 -2 1 -10 5.5 1.2
 -2 1 -10 5.4 2.7
 -2 1 -10 7.6 2.9
 -2 1 -10 2.2 2.1
 -2 1 -10 6 2.5
 2 -1 10 4.1 1.6
 -3 1 -10 345.97 17.6
 -3 1 -10 340.37 17.8
 -3 1 -10 331.67 18.7
 -3 1 -10 310.47 18.5
 -3 1 -10 367.76 16.8
 -3 1 -10 362.86 17.3
 3 -1 10 358.76 16.9
 3 -1 10 362.46 17.4
 -4 1 -10 38.8 4.4
 -4 1 -10 36 5.2
 -4 1 -10 35.7 6
 -4 1 -10 36.9 4.6
 -4 1 -10 35.3 3.2
 4 -1 10 34.1 4.2
 4 -1 10 28.3 3.5
 4 -1 10 42.2 3.4
 -5 1 -10 95.29 5.7
 -5 1 -10 102.29 7
 -5 1 -10 107.19 7.3
 -5 1 -10 109.09 10.7
 -5 1 -10 87.39 7.2
 5 -1 10 107.29 5.9
 5 -1 10 96.19 5.9
 5 -1 10 98.59 6.6
 -6 1 -10 30 8
 -6 1 -10 18.7 3.2
 -6 1 -10 16.4 3.6
 6 -1 10 20.8 4.2
 6 -1 10 15 2.1
 6 -1 10 18.2 3.3
 -7 1 -10 110.59 6.7
 7 -1 10 114.09 6.7
 7 -1 10 112.99 6
 7 -1 10 102.89 6
 -8 1 -10 -0.8 2
 -8 1 -10 -1.9 1.3
 8 -1 10 -2.1 1.8
 8 -1 10 -2.3 1.8
 -9 1 -10 0.7 1.1
 -9 1 -10 -0.8 0.8
 9 -1 10 1.8 1.3
 8 0 -10 -2.5 1.8
 8 0 -10 -0.1 2.7
 8 0 -10 1.7 2.1
 8 0 -10 -2.8 2.3
 -8 0 10 1.5 0.9
 7 0 -10 4.3 4.2
 7 0 -10 8.9 2.8
 7 0 -10 6 3.5
 6 0 -10 1.5 3.2
 6 0 -10 2.6 2.9
 6 0 -10 3.6 2.9
 6 0 -10 5.5 4.1
 5 0 -10 3.1 2.9
 5 0 -10 7.2 5.7
 5 0 -10 3.5 3.8
 5 0 -10 8.5 5
 5 0 -10 6.2 3.4
 -5 0 10 3.7 1.2
 4 0 -10 356.16 16.8
 4 0 -10 350.56 19.2
 4 0 -10 331.77 17.9
 4 0 -10 354.96 18.3
 4 0 -10 343.17 17.8
 4 0 -10 326.27 18.1
 -4 0 10 299.17 16.1
 3 0 -10 8.9 3.4
 3 0 -10 11.5 3.7
 3 0 -10 9.2 4.4
 3 0 -10 19.6 4.6
 3 0 -10 8.6 4
 3 0 -10 12.1 3.3
 -3 0 10 13.4 1.8
 2 0 -10 151.28 8.6
 2 0 -10 151.68 8.7
 2 0 -10 146.49 9.9
 2 0 -10 150.98 9.7
 2 0 -10 153.28 10.6
 2 0 -10 169.98 9.8
 -2 0 10 151.98 7.8
 1 0 -10 49.6 6.9
 1 0 -10 60.69 5.4
 1 0 -10 50.19 5.7
 1 0 -10 55.19 4.5
 1 0 -10 47.9 5.5
 1 0 -10 51.69 4.4
 -1 0 10 50.29 3.3
 0 0 -10 725.73 35.9
 0 0 -10 751.12 35.9
 0 0 -10 761.02 35.6
 0 0 -10 757.52 36.6
 0 0 -10 808.82 36.3
 0 0 -10 780.42 37.2
 0 0 -10 750.42 37.1
 0 0 10 713.03 35.3
 -1 0 -10 0.5 2.6
 -1 0 -10 1.1 1
 -1 0 -10 1.2 3.2
 -1 0 -10 -1 2.7
 1 0 10 0.9 0.9
 -2 0 -10 -0.1 2.5
 -2 0 -10 1.7 1.1
 -2 0 -10 -2.2 1.8
 -2 0 -10 -2.6 2.7
 -2 0 -10 -0.8 2.6
 2 0 10 0.5 1
 2 0 10 0.1 1.3
 -3 0 -10 -1.6 2.1
 -3 0 -10 1.6 2.8
 -3 0 -10 -3.8 2.8
 -3 0 -10 -4 3.1
 -3 0 -10 2.2 1.3
 3 0 10 -0.2 1.5
 -4 0 -10 291.17 15.4
 -4 0 -10 296.07 14.2
 -4 0 -10 302.37 15.1
 -4 0 -10 290.47 17
 4 0 10 288.37 14.4
 4 0 10 286.47 15.1
 -5 0 -10 366.06 17.8
 -5 0 -10 341.27 19.8
 -5 0 -10 418.16 23.2
 -5 0 -10 364.46 18.5
 5 0 10 376.76 18
 5 0 10 370.66 18.3
 5 0 10 374.06 17.9
 -6 0 -10 155.48 14
 -6 0 -10 150.18 8
 6 0 10 157.48 8.1
 6 0 10 162.88 8.1
 6 0 10 136.09 9.4
 -7 0 -10 30.6 3
 -7 0 -10 35.4 4
 7 0 10 33.9 3
 7 0 10 30.1 3.6
 -8 0 -10 11.8 2.3
 -8 0 -10 9.8 1.6
 8 0 10 6.9 1.8
 8 0 10 12.7 2.3
 -9 0 -10 10.5 1.3
 -9 0 -10 9.3 1.5
 9 0 10 7.3 1.3
 8 -1 -10 9.4 2.7
 8 -1 -10 9 2.4
 8 -1 -10 12.4 3.9
 8 -1 -10 13.6 2.8
 -8 1 10 15.5 1.8
 7 -1 -10 21.8 5.4
 7 -1 -10 30.1 4.6
 7 -1 -10 27.9 4.8
 7 -1 -10 39.5 6.7
 -7 1 10 30.8 2.4
 6 -1 -10 49.8 6
 6 -1 -10 50.69 8
 6 -1 -10 40.6 4.9
 6 -1 -10 41.7 5.9
 5 -1 -10 -2 4.6
 5 -1 -10 2.7 5.3
 5 -1 -10 9.9 6.1
 5 -1 -10 0 3.9
 4 -1 -10 54.49 5.6
 4 -1 -10 52.39 6.7
 4 -1 -10 51.89 8.3
 4 -1 -10 55.69 6.6
 4 -1 -10 60.99 6.9
 -4 1 10 59.99 3.8
 3 -1 -10 155.08 10.6
 3 -1 -10 157.28 12
 3 -1 -10 173.58 11.1
 3 -1 -10 162.88 10.6
 -3 1 10 174.38 8.5
 2 -1 -10 1.4 3.2
 2 -1 -10 -1 2.9
 2 -1 -10 -3.2 2.8
 2 -1 -10 -0.7 3.6
 2 -1 -10 -4.1 3.4
 2 -1 -10 -0.5 3.6
 -2 1 10 0.5 0.9
 1 -1 -10 22.1 4
 1 -1 -10 18.9 3.8
 1 -1 -10 30.7 3.7
 1 -1 -10 30 3.8
 1 -1 -10 24.5 4.7
 1 -1 -10 24.3 2.1
 -1 1 10 25.7 2.4
 0 -1 -10 5.1 2.4
 0 -1 -10 4.2 1
 0 -1 -10 5.6 3.5
 0 -1 -10 1.5 2.9
 0 1 10 2.3 1
 -1 -1 -10 3.7 2.7
 -1 -1 -10 1.9 1
 -1 -1 -10 0.3 4.2
 -1 -1 -10 0.4 2.8
 -1 -1 -10 1.5 1.9
 1 1 10 0.3 0.9
 1 1 10 2.3 1.3
 -2 -1 -10 52.09 5.7
 -2 -1 -10 61.59 5.6
 -2 -1 -10 59.79 3.6
 -2 -1 -10 49.7 4.6
 -2 -1 -10 61.09 5.7
 2 1 10 61.59 4
 2 1 10 57.39 3.9
 -3 -1 -10 870.41 38.7
 -3 -1 -10 812.12 39.7
 -3 -1 -10 828.42 40.8
 -3 -1 -10 837.62 39.4
 3 1 10 814.52 39.1
 3 1 10 821.62 38.9
 -4 -1 -10 329.67 19.1
 -4 -1 -10 341.67 19.7
 -4 -1 -10 356.46 17.2
 -4 -1 -10 331.07 17
 4 1 10 334.57 16.5
 -5 -1 -10 2.1 1.5
 -5 -1 -10 5.5 5.7
 -5 -1 -10 0.6 2.3
 5 1 10 4 1.4
 5 1 10 5.4 1.7
 -6 -1 -10 183.38 9.3
 -6 -1 -10 206.38 11.3
 -6 -1 -10 153.48 14.6
 6 1 10 179.68 9.4
 6 1 10 174.78 9.7
 6 1 10 179.88 9.3
 -7 -1 -10 33.5 4.5
 -7 -1 -10 40.1 3.3
 7 1 10 43.3 3.3
 7 1 10 39.6 3.9
 -8 -1 -10 0.6 1.3
 -8 -1 -10 0.8 2
 8 1 10 1.2 1.5
 8 1 10 -1 1.3
 -9 -1 -10 -1.3 1
 -9 -1 -10 2.3 1.5
 9 1 10 0 1.1
 7 -2 -10 9.4 2.3
 7 -2 -10 11.2 3
 7 -2 -10 15.3 3.6
 7 -2 -10 9.2 3.1
 6 -2 -10 0.9 2.5
 -6 2 10 4.1 1.4
 5 -2 -10 2.7 3.1
 5 -2 -10 2.3 4.3
 5 -2 -10 -3.6 3.4
 -5 2 10 4.8 1.6
 4 -2 -10 418.46 21.2
 4 -2 -10 436.66 21.4
 4 -2 -10 402.36 20.9
 4 -2 -10 367.86 21.6
 4 -2 -10 409.36 22.6
 -4 2 10 375.86 19.3
 3 -2 -10 259.27 16.3
 3 -2 -10 256.57 14.5
 3 -2 -10 271.57 12.3
 3 -2 -10 256.37 14.9
 -3 2 10 240.68 13.9
 -3 2 10 261.77 12.8
 2 -2 -10 18.9 6.9
 2 -2 -10 26.1 4
 2 -2 -10 30.9 7
 2 -2 -10 25.4 5.8
 -2 2 10 22 3.3
 -2 2 10 21.4 3.8
 1 -2 -10 0.9 3.5
 1 -2 -10 8.9 3.5
 1 -2 -10 6.9 1.3
 1 -2 -10 7.2 4
 1 -2 -10 1.7 4.7
 -1 2 10 4.6 1.2
 -1 2 10 6.2 1.9
 0 -2 -10 18.3 2
 0 -2 -10 19.7 4.3
 0 -2 -10 16.1 5
 0 -2 -10 22.5 4
 0 2 10 18.1 2.8
 0 2 10 15 2.4
 -1 -2 -10 505.25 22.9
 -1 -2 -10 526.25 25.4
 -1 -2 -10 449.95 25.4
 -1 -2 -10 475.55 23.6
 -1 -2 -10 492.15 24.7
 1 2 10 501.95 23.2
 1 2 10 465.25 23.3
 -2 -2 -10 25.3 4.2
 -2 -2 -10 26.7 3.7
 -2 -2 -10 34 4.3
 -2 -2 -10 20.1 3.7
 -2 -2 -10 30.1 2.5
 2 2 10 31.1 3
 2 2 10 26.3 3
 -3 -2 -10 18.8 2.3
 -3 -2 -10 16.6 3.7
 -3 -2 -10 13.4 3.8
 -3 -2 -10 21.1 2.9
 3 2 10 19.1 2.3
 3 2 10 23.4 2.5
 -4 -2 -10 219.68 13.7
 -4 -2 -10 220.18 11.6
 4 2 10 205.18 12.8
 4 2 10 217.48 11
 -5 -2 -10 460.75 26.1
 -5 -2 -10 504.95 23.1
 -5 -2 -10 499.55 23.8
 5 2 10 489.85 23.1
 5 2 10 494.55 23.3
 5 2 10 460.15 23.5
 -6 -2 -10 4.6 6.6
 -6 -2 -10 12 3.7
 -6 -2 -10 11.7 1.9
 6 2 10 12.6 2
 6 2 10 7.8 2.1
 6 2 10 11 2
 -7 -2 -10 23.7 2.9
 7 2 10 26.2 2.9
 7 2 10 25.2 3.6
 -8 -2 -10 -2 1.2
 -8 -2 -10 -0.6 2.6
 8 2 10 0 1.4
 8 2 10 0.2 1.5
 -9 -2 -10 52.09 3.4
 -9 -2 -10 51.29 4
 -9 -2 -10 61.99 4.4
 9 2 10 56.19 3.7
 7 -3 -10 18.5 3.3
 7 -3 -10 14.6 3.1
 7 -3 -10 11.5 2.7
 -7 3 10 13.1 1.4
 -7 3 10 11.7 1.6
 6 -3 -10 -2.3 3.2
 6 -3 -10 0.6 3.7
 -6 3 10 2.9 2.2
 -6 3 10 3.2 1.2
 5 -3 -10 6.8 2.9
 5 -3 -10 6 4.2
 -5 3 10 3.4 1.9
 -5 3 10 3.8 2.6
 4 -3 -10 -4.2 4.8
 4 -3 -10 -0.3 3.9
 -4 3 10 1.7 1.6
 3 -3 -10 26.1 4.9
 3 -3 -10 27.9 2.6
 3 -3 -10 19.8 4.7
 3 -3 -10 28 4.3
 -3 3 10 26.6 2.7
 -3 3 10 27.3 3.2
 -3 3 10 28.6 4
 2 -3 -10 722.73 37.1
 2 -3 -10 792.02 36.9
 2 -3 -10 726.43 34.8
 2 -3 -10 728.13 36.3
 2 -3 -10 798.52 38.5
 -2 3 10 743.73 35.1
 -2 3 10 716.33 36
 1 -3 -10 4.8 3.8
 1 -3 -10 2 1.7
 1 -3 -10 2.3 3.8
 -1 3 10 0.2 3.5
 -1 3 10 3.2 2
 -1 3 10 0.4 1.6
 0 -3 -10 18.9 4
 0 -3 -10 4.6 5.8
 0 -3 -10 13.9 1.6
 0 -3 -10 18.7 4.3
 0 3 10 19.2 2.4
 0 3 10 12.6 1.8
 -1 -3 -10 296.87 16.4
 -1 -3 -10 302.57 14.1
 -1 -3 -10 275.27 14.7
 -1 -3 -10 296.57 16.5
 1 3 10 292.37 14.6
 1 3 10 300.77 14.4
 -2 -3 -10 182.78 11.7
 -2 -3 -10 186.18 10.1
 -2 -3 -10 177.88 9.3
 2 3 10 199.68 9.8
 2 3 10 192.78 10
 2 3 10 196.98 9.8
 -3 -3 -10 52.29 3.4
 -3 -3 -10 42.9 6.1
 -3 -3 -10 43 4.4
 3 3 10 51.19 3.9
 3 3 10 54.69 4.2
 3 3 10 49.6 4
 -4 -3 -10 211.18 13.8
 -4 -3 -10 226.78 10.7
 -4 -3 -10 213.18 11.4
 4 3 10 194.68 11.1
 4 3 10 221.98 10.9
 -5 -3 -10 6.8 5.4
 -5 -3 -10 1 2.3
 -5 -3 -10 -0.6 1.4
 5 3 10 0 1.8
 5 3 10 2.1 1.6
 5 3 10 1.5 1.6
 -6 -3 -10 2.9 3.8
 -6 -3 -10 6.1 7.4
 -6 -3 -10 1 1.4
 6 3 10 3.7 1.6
 6 3 10 1.3 1.7
 -7 -3 -10 -1.7 2.4
 -7 -3 -10 -0.3 1.4
 7 3 10 1.6 1.8
 7 3 10 0.4 1.5
 -8 -3 -10 -0.1 2.3
 -8 -3 -10 2.1 1.4
 8 3 10 4 1.4
 8 3 10 3.8 1.7
 -9 -3 -10 1.2 1.8
 -9 -3 -10 -0.3 1.1
 -9 -3 -10 5.6 2.4
 9 3 10 0.8 1.2
 6 -4 -10 23.4 4.6
 6 -4 -10 22.9 5.3
 6 -4 -10 22.8 4.1
 -6 4 10 22.6 2.2
 -6 4 10 21.3 2.4
 5 -4 -10 3 2.5
 -5 4 10 2.6 1.6
 -5 4 10 3.1 1.7
 4 -4 -10 7.5 4.2
 4 -4 -10 6.1 1.3
 4 -4 -10 4.1 2.8
 4 -4 -10 3.6 6.3
 -4 4 10 5.8 1.7
 -4 4 10 5.7 2
 3 -4 -10 0.5 3
 3 -4 -10 0.4 1.3
 3 -4 -10 -7.3 4.5
 3 -4 -10 -5.4 5.4
 -3 4 10 0.1 2
 -3 4 10 0.1 1.4
 -3 4 10 -0.1 1.6
 -3 4 10 -0.8 4.5
 2 -4 -10 121.69 6.3
 2 -4 -10 102.09 9.6
 2 -4 -10 119.59 8.5
 -2 4 10 120.49 6.4
 -2 4 10 114.49 6.7
 -2 4 10 105.19 6.6
 -2 4 10 107.39 8.4
 1 -4 -10 8.6 4.5
 1 -4 -10 8.7 4.7
 1 -4 -10 -1.9 3
 1 -4 -10 5 1.5
 -1 4 10 3.4 1.2
 -1 4 10 -0.1 3.3
 -1 4 10 2.9 2.3
 0 -4 -10 64.39 7.2
 0 -4 -10 56.59 7.2
 0 -4 -10 49.6 11.1
 0 4 10 57.79 6.5
 0 4 10 56.89 4.5
 0 4 10 62.49 4.6
 -1 -4 -10 54.59 7.2
 -1 -4 -10 52.79 6.6
 -1 -4 -10 53.09 3.4
 1 4 10 49.5 4.1
 1 4 10 51.99 4.2
 1 4 10 48.8 4.3
 -2 -4 -10 26.6 4.7
 -2 -4 -10 21.2 2.3
 2 4 10 20.7 2.6
 2 4 10 20.4 3.1
 2 4 10 18.8 3.1
 -3 -4 -10 362.76 20.5
 -3 -4 -10 374.96 18.5
 3 4 10 386.06 18.2
 -4 -4 -10 14.5 5.2
 -4 -4 -10 12.8 2.6
 -4 -4 -10 13.9 1.8
 4 4 10 14.9 2.1
 4 4 10 12.1 2.2
 -5 -4 -10 8 2.5
 -5 -4 -10 7.8 7.7
 -5 -4 -10 9 1.7
 5 4 10 6.3 1.8
 5 4 10 8.1 1.9
 -6 -4 -10 3.9 1.5
 -6 -4 -10 4.2 2.8
 6 4 10 2.5 1.7
 6 4 10 5.3 1.7
 -7 -4 -10 24.6 4.1
 7 4 10 21.2 3.4
 7 4 10 21.9 2.8
 -8 -4 -10 145.79 7.1
 8 4 10 124.79 7
 8 4 10 137.89 7.4
 -9 -4 -10 0.8 1.5
 -9 -4 -10 -1.1 1.1
 -9 -4 -10 2.8 1.8
 9 4 10 0.5 1.2
 6 -5 -10 -1.5 2.5
 6 -5 -10 -2.1 2.4
 6 -5 -10 5.4 3.3
 -6 5 10 0.5 0.8
 -6 5 10 1.3 1
 5 -5 -10 -1.3 3.7
 -5 5 10 1.9 1.2
 -5 5 10 2.6 1.7
 4 -5 -10 55.09 7.7
 4 -5 -10 46.3 3.4
 4 -5 -10 46.7 5.4
 -4 5 10 48.7 3.8
 -4 5 10 58.89 4.7
 3 -5 -10 34.6 5.5
 3 -5 -10 23.5 7
 3 -5 -10 38.3 7.8
 3 -5 -10 28.1 8
 3 -5 -10 28.6 6
 -3 5 10 40.5 3.5
 -3 5 10 29.9 5
 2 -5 -10 337.27 17.8
 2 -5 -10 346.77 16.5
 2 -5 -10 334.57 19.4
 2 -5 -10 362.16 21.2
 2 -5 -10 353.16 20.9
 -2 5 10 326.77 16.7
 1 -5 -10 116.89 6.2
 1 -5 -10 106.49 13.1
 1 -5 -10 111.59 9.3
 1 -5 -10 109.29 8.2
 -1 5 10 102.59 6.5
 -1 5 10 118.49 6.4
 -1 5 10 107.29 8.6
 -1 5 10 111.19 6.6
 0 -5 -10 1.3 1.4
 0 -5 -10 2.8 4.5
 0 5 10 -0.3 3.6
 0 5 10 1.3 3.4
 0 5 10 -0.7 1.2
 0 5 10 0 1.9
 -1 -5 -10 28.2 2.6
 -1 -5 -10 28.8 4.8
 -1 -5 -10 31.8 5.6
 1 5 10 22.5 2.8
 1 5 10 32 3.5
 1 5 10 24.7 3.4
 -2 -5 -10 62.09 4.9
 -2 -5 -10 70.59 4
 -2 -5 -10 63.69 7.8
 2 5 10 60.99 4.7
 2 5 10 60.09 6.7
 2 5 10 53.69 4.6
 2 5 10 68.69 4.8
 -3 -5 -10 306.97 18.4
 -3 -5 -10 314.87 15.8
 -3 -5 -10 331.77 15.3
 3 5 10 314.27 15.5
 3 5 10 316.17 15.6
 3 5 10 312.57 15.9
 -4 -5 -10 33.1 3
 -4 -5 -10 35.5 6.4
 -4 -5 -10 29 3.9
 4 5 10 33.9 4
 4 5 10 32.9 3.4
 -5 -5 -10 48.3 4.7
 -5 -5 -10 50.39 3.7
 5 5 10 51.89 4
 5 5 10 49.99 4
 6 5 10 64.89 4.4
 -7 -5 -10 97.49 6.4
 -7 -5 -10 101.99 5.5
 7 5 10 94.99 5.5
 -8 -5 -10 50.69 3.6
 -8 -5 -10 56.09 4.6
 8 5 10 58.39 4.8
 -9 -5 -10 25.1 2.7
 -9 -5 -10 30.7 2.3
 9 5 10 28.6 2.7
 5 -6 -10 2.9 2.7
 5 -6 -10 4.4 2.8
 -5 6 10 7.5 1.2
 -5 6 10 8.7 1.2
 4 -6 -10 40.9 2.9
 4 -6 -10 39.9 4.8
 4 -6 -10 38.2 5.3
 -4 6 10 43.1 3.3
 -4 6 10 46 3.2
 3 -6 -10 0.7 1.3
 3 -6 -10 3.2 3.8
 3 -6 -10 2 2.7
 -3 6 10 2.3 1.9
 -3 6 10 1 2.6
 -3 6 10 0.6 1.8
 2 -6 -10 -0.2 7.5
 2 -6 -10 2.3 7
 2 -6 -10 -6 7.4
 -2 6 10 8.6 3.4
 -2 6 10 9.2 3.4
 1 -6 -10 16.6 3.1
 1 -6 -10 7.5 6
 1 -6 -10 20.5 7.1
 -1 6 10 17 3.1
 -1 6 10 22.8 5.4
 -1 6 10 19.7 3.1
 0 -6 -10 597.84 27.4
 0 -6 -10 606.34 28.5
 0 -6 -10 559.74 31.1
 0 6 10 534.75 27.5
 0 6 10 618.94 27.8
 0 6 10 580.24 28.2
 0 6 10 595.24 27.6
 0 6 10 552.04 28.7
 -1 -6 -10 63.89 4.1
 1 6 10 63.59 4.7
 1 6 10 62.79 4.7
 1 6 10 71.49 6.7
 1 6 10 61.09 6.9
 -2 -6 -10 66.39 4.1
 -2 -6 -10 65.49 7.9
 -2 -6 -10 67.49 7.1
 2 6 10 52.79 4.6
 2 6 10 55.89 6.7
 2 6 10 68.69 6.5
 2 6 10 70.89 4.7
 -3 -6 -10 185.68 9
 -3 -6 -10 177.88 9.6
 -3 -6 -10 134.59 18
 3 6 10 173.68 9.3
 3 6 10 176.08 10.8
 3 6 10 170.88 9.3
 3 6 10 193.88 10.8
 -4 -6 -10 7.3 1.6
 -4 -6 -10 6.8 2.2
 4 6 10 10.7 2.2
 4 6 10 2.6 3.3
 4 6 10 6.6 1.9
 -5 -6 -10 13.8 1.8
 -5 -6 -10 11.5 2.9
 5 6 10 14.5 2.1
 -6 -6 -10 38.5 3.1
 -6 -6 -10 42.4 4.4
 6 6 10 43.3 4
 -7 -6 -10 19.1 2
 -7 -6 -10 23.2 3.6
 7 6 10 17.5 3
 7 6 10 15.1 1.8
 -9 -6 -10 56.19 3.4
 9 6 10 54.39 3.8
 5 -7 -10 34.9 4.7
 4 -7 -10 6.9 1.5
 -4 7 10 4.5 1.3
 -4 7 10 3.9 1.5
 3 -7 -10 3.5 1.3
 -3 7 10 4.1 1.4
 -3 7 10 2.2 2.2
 -3 7 10 4.9 1.5
 2 -7 -10 1.6 4
 2 -7 -10 -0.5 1.2
 -2 7 10 0.5 1.7
 -2 7 10 -2.3 2.7
 -2 7 10 1.7 1.7
 1 -7 -10 1.5 1.5
 1 -7 -10 -7.7 5
 1 -7 -10 4.2 2.4
 -1 7 10 2.6 2.3
 -1 7 10 0.4 3.5
 -1 7 10 0 1.6
 0 -7 -10 181.88 10.7
 0 -7 -10 154.68 14.9
 0 -7 -10 186.48 9.2
 0 7 10 187.18 9.4
 -1 -7 -10 67.79 9.2
 -1 -7 -10 80.79 4.7
 1 7 10 69.29 5
 1 7 10 78.69 5.1
 1 7 10 85.79 6.8
 -2 -7 -10 23.4 7.2
 -2 -7 -10 17.8 2
 2 7 10 14.2 3.5
 2 7 10 15.8 2.3
 -3 -7 -10 20.2 2.6
 3 7 10 17.5 2.3
 3 7 10 19.7 3.6
 3 7 10 15.5 2.1
 -4 -7 -10 31.2 3.1
 4 7 10 41.4 5.4
 4 7 10 35 3.5
 4 7 10 31.9 5.8
 -5 -7 -10 130.29 8
 -5 -7 -10 154.58 7.8
 -6 -7 -10 2.5 1.3
 -6 -7 -10 7.1 2.2
 6 7 10 5.1 1.6
 6 7 10 10.3 3
 -7 -7 -10 10 1.6
 7 7 10 6 2.3
 -8 -7 -10 0.5 1.1
 -9 -7 -10 1 1
 9 7 10 -0.5 1.1
 3 -8 -10 23.4 2.9
 -3 8 10 30.5 4
 -3 8 10 23.8 2.9
 2 -8 -10 16.4 2.2
 2 -8 -10 11.6 3.6
 -2 8 10 10.6 2.5
 -2 8 10 18.1 2.5
 1 -8 -10 9 1.5
 1 -8 -10 10.4 4.5
 -1 8 10 12.5 1.9
 -1 8 10 12.5 3.4
 -1 8 10 15.1 2.7
 0 -8 -10 43.3 3.4
 0 -8 -10 15.2 14.8
 0 8 10 44.2 4.6
 0 8 10 37.4 5.1
 0 8 10 46.7 3.7
 0 8 10 49.2 6.1
 -1 -8 -10 194.48 10.7
 -1 -8 -10 176.08 9.7
 1 8 10 201.68 11.5
 1 8 10 184.58 9.7
 1 8 10 201.88 10.8
 2 8 10 45.7 6.3
 2 8 10 58.19 6.1
 -3 -8 -10 2.1 1.9
 3 8 10 -1.1 2.7
 3 8 10 3.3 2.5
 -4 -8 -10 15.3 1.8
 4 8 10 15.1 3.3
 4 8 10 16.9 2.1
 -5 -8 -10 93.29 5.1
 5 8 10 86.79 6.4
 5 8 10 83.19 5.1
 -6 -8 -10 3 1.4
 6 8 10 4.1 2.3
 -7 -8 -10 2.8 1.5
 7 8 10 1.7 2.9
 -8 -8 -10 6.2 1.2
 8 8 10 3.4 1.2
 9 8 10 3.8 1
 2 -9 -10 21 2.8
 2 -9 -10 15.9 3.1
 -2 9 10 18.1 2.1
 1 -9 -10 5 4.5
 1 -9 -10 -2.5 3.5
 1 -9 -10 -0.1 1.2
 -1 9 10 0.5 1.4
 -1 9 10 -1.7 2.3
 0 -9 -10 44.8 3.3
 0 -9 -10 49.8 5.4
 0 -9 -10 45.1 7.2
 0 9 10 55.99 7.7
 0 9 10 35.5 5.4
 0 9 10 44.1 3.2
 -1 -9 -10 7.4 1.6
 1 9 10 6.4 2.6
 1 9 10 5.8 3.1
 1 9 10 8 1.7
 -2 -9 -10 15.9 1.9
 2 9 10 16.6 2
 2 9 10 17.3 3.4
 2 9 10 13 2.8
 -3 -9 -10 6.5 1.6
 3 9 10 9.2 2.9
 3 9 10 1.4 2.9
 4 9 10 2.6 2.6
 -5 -9 -10 11.2 1.7
 5 9 10 14.1 2.8
 -6 -9 -10 61.49 4.1
 6 9 10 52.29 4.8
 -7 -9 -10 0 1.1
 7 9 10 -0.5 1.8
 7 9 10 -1.2 1.3
 8 9 10 5.8 2.8
 1 -10 -10 3.2 1.8
 1 -10 -10 0.9 1.3
 1 -10 -10 8.7 2.8
 0 -10 -10 8.5 3.5
 0 -10 -10 3.2 1.5
 0 10 10 1.7 2
 0 10 10 4.7 1.2
 -1 -10 -10 -0.2 1.6
 -1 -10 -10 -3 3.8
 1 10 10 -1.4 1.9
 -2 -10 -10 0.5 1.3
 2 10 10 1.2 2.2
 2 10 10 -0.9 2.1
 -3 -10 -10 -0.1 1.5
 3 10 10 0.8 2.3
 4 10 10 8.5 2.6
 -5 -10 -10 49.8 3.5
 5 10 10 56.99 5.1
 -6 -10 -10 16.2 1.9
 6 10 10 15.6 3
 6 10 10 12.3 1.6
 7 10 10 55.69 4.6
 7 10 10 62.39 3.6
 0 -11 -10 47.1 3
 0 -11 -10 38.3 4.9
 0 -11 -10 55.19 4.1
 -1 -11 -10 -0.3 1
 1 11 10 0.3 1.9
 -2 -11 -10 6.4 1.2
 2 11 10 6.8 1.8
 -3 -11 -10 29 2.5
 -4 -11 -10 26.1 2.3
 4 11 10 32.5 3.6
 5 11 10 33.4 3.2
 5 11 10 31.4 2.7
 6 11 10 2.9 1.5
 6 11 10 0.9 1.2
 -3 -12 -10 -0.2 0.8
 3 12 10 1 1.6
 -4 -12 -10 16 1.7
 4 12 10 19.8 2.3
 4 12 10 14.4 1.7
 4 12 10 15.9 2.3
 3 10 -11 -2.3 1.7
 2 10 -11 8.1 2.1
 2 10 -11 6.1 1.6
 1 10 -11 13.3 2
 1 10 -11 12.2 1.6
 1 10 -11 9.1 1.4
 0 10 -11 3.1 1
 0 10 -11 4.4 1.7
 4 9 -11 6.8 2.6
 4 9 -11 12.7 2.9
 3 9 -11 4.1 3.1
 2 9 -11 0.8 2.6
 2 9 -11 0.7 3.5
 1 9 -11 6.7 2.5
 1 9 -11 4.3 1.8
 1 9 -11 3.8 3.1
 0 9 -11 21.7 2.7
 0 9 -11 26.8 2.9
 -1 9 -11 2.8 1.8
 -1 9 -11 2.6 1.3
 1 -9 11 4.6 1
 -2 9 -11 4.5 1.2
 -2 9 -11 3.1 1.5
 4 8 -11 3.9 4
 4 8 -11 -2 3.1
 3 8 -11 -3.2 2.5
 3 8 -11 -5.5 2.8
 3 8 -11 4.3 2.1
 2 8 -11 67.09 5.7
 2 8 -11 63.09 6.2
 2 8 -11 70.59 4.9
 2 8 -11 66.69 4.5
 1 8 -11 29.6 4.9
 1 8 -11 38.4 3.6
 1 8 -11 29.6 4.3
 0 8 -11 1.2 1.9
 0 8 -11 4.6 1.7
 0 8 -11 3.3 2.5
 -1 8 -11 1.7 1.5
 -1 8 -11 -1.7 2.3
 -2 8 -11 111.39 6.7
 -2 8 -11 96.69 6.9
 2 -8 11 87.49 5.7
 -3 8 -11 17.8 2.1
 3 -8 11 11.5 1.7
 3 -8 11 16.1 1.8
 4 7 -11 67.19 5.3
 4 7 -11 66.19 6.2
 4 7 -11 73.89 4.7
 4 7 -11 66.29 7
 3 7 -11 -1.3 2.8
 3 7 -11 -0.4 2.8
 3 7 -11 0.9 2.5
 3 7 -11 3.2 1.8
 3 7 -11 0.4 3.3
 2 7 -11 2.3 2.8
 2 7 -11 2.1 2.7
 2 7 -11 3.1 2.4
 1 7 -11 16.8 3
 1 7 -11 13.3 3.1
 0 7 -11 -2.5 2.4
 0 7 -11 0.2 1.6
 0 7 -11 0.1 2.1
 0 7 -11 -2.7 2.3
 -1 7 -11 12.1 1.9
 -1 7 -11 9.5 2.3
 -2 7 -11 11.9 2.2
 2 -7 11 11.4 1.7
 -3 7 -11 2.1 2.2
 -3 7 -11 -0.3 2.8
 3 -7 11 0.9 1.1
 -4 7 -11 16.1 2.3
 4 -7 11 14.6 1.9
 6 6 -11 30.3 5.4
 5 6 -11 169.98 10.4
 4 6 -11 13.7 3.7
 4 6 -11 5.8 2.1
 4 6 -11 7 3.3
 4 6 -11 5.4 2.7
 4 6 -11 8.1 4.2
 3 6 -11 95.99 7.4
 3 6 -11 86.59 6.6
 3 6 -11 100.69 9.7
 3 6 -11 97.89 7.6
 3 6 -11 96.09 6.1
 3 6 -11 94.19 7.2
 2 6 -11 -0.7 3.7
 2 6 -11 0.3 5.4
 2 6 -11 -1.5 2.7
 2 6 -11 -2.1 3.2
 2 6 -11 3.2 3.2
 1 6 -11 31.8 4.6
 1 6 -11 40.1 4.6
 0 6 -11 -3.1 3.6
 0 6 -11 -1.5 3.5
 0 6 -11 0.4 2.2
 0 6 -11 -5.4 4.2
 -1 6 -11 0 2.1
 -1 6 -11 -0.1 2.5
 -1 6 -11 2.5 1.7
 -1 6 -11 -0.5 2.4
 -2 6 -11 20.8 3.3
 -2 6 -11 22 2.9
 -2 6 -11 15.3 2.6
 2 -6 11 19.8 2.7
 -3 6 -11 25.3 2.8
 -3 6 -11 21.8 3.3
 3 -6 11 24.6 2.7
 -4 6 -11 8.5 2
 4 -6 11 5.7 1.4
 4 -6 11 7.8 2.1
 -5 6 -11 4 1.4
 5 -6 11 1.5 1.3
 5 -6 11 1.8 1.2
 5 -6 11 2.6 1.1
 7 5 -11 55.49 5
 7 5 -11 63.29 4.6
 7 5 -11 71.89 5.3
 6 5 -11 15 4.2
 4 5 -11 9.3 3.2
 4 5 -11 2.6 3.1
 4 5 -11 4.8 2.9
 4 5 -11 3.2 2.2
 4 5 -11 -1.1 4.1
 3 5 -11 76.29 7
 3 5 -11 81.89 10
 3 5 -11 67.99 7.4
 3 5 -11 69.39 5.9
 3 5 -11 61.09 8.1
 3 5 -11 81.49 11.1
 3 5 -11 62.99 6.8
 2 5 -11 209.58 10.8
 2 5 -11 198.48 11.4
 2 5 -11 202.88 11.5
 2 5 -11 191.78 13
 2 5 -11 195.38 11.1
 2 5 -11 188.98 11.4
 1 5 -11 61.99 4.9
 1 5 -11 56.99 6.1
 1 5 -11 64.79 6.3
 1 5 -11 59.49 5.6
 1 5 -11 63.09 6.1
 0 5 -11 139.19 8.8
 0 5 -11 142.99 9.1
 0 5 -11 143.29 8.1
 0 5 -11 144.39 8.9
 -1 5 -11 0.9 2.4
 -1 5 -11 4.7 2.1
 -1 5 -11 2.8 2.9
 -1 5 -11 1.7 3
 -2 5 -11 25 5.6
 -2 5 -11 25.9 4.7
 -3 5 -11 75.39 5.1
 3 -5 11 80.59 4.9
 -4 5 -11 -0.8 1.8
 -4 5 -11 1.5 1.7
 4 -5 11 1.4 1.7
 4 -5 11 0.1 1.4
 -5 5 -11 1.3 2.4
 -5 5 -11 4 1.6
 5 -5 11 2.6 1.7
 5 -5 11 1.9 1.3
 -6 5 -11 10.6 1.6
 6 -5 11 8.8 1.4
 6 -5 11 7.7 1.5
 7 4 -11 86.39 6.6
 7 4 -11 88.39 6.1
 7 4 -11 88.39 5.7
 7 4 -11 88.99 9.2
 6 4 -11 8.9 2.2
 6 4 -11 8.3 2.4
 6 4 -11 12.5 2.9
 6 4 -11 8.2 3.6
 5 4 -11 -1.1 3.5
 5 4 -11 -1.2 2.1
 5 4 -11 -0.4 2.8
 4 4 -11 3.3 3.9
 4 4 -11 9.7 4.9
 3 4 -11 69.49 5.8
 3 4 -11 72.09 5.9
 3 4 -11 71.79 8.2
 3 4 -11 77.59 6.7
 3 4 -11 65.19 6.7
 3 4 -11 72.59 7
 2 4 -11 23.6 4.9
 2 4 -11 35.7 5.4
 2 4 -11 21.8 4.4
 2 4 -11 25.5 3.5
 2 4 -11 26.6 3.4
 2 4 -11 23.8 3.5
 2 4 -11 20.3 3.7
 1 4 -11 16.9 3.5
 1 4 -11 14.2 3.1
 1 4 -11 11.4 2.8
 1 4 -11 11.1 2.6
 1 4 -11 12.2 3.3
 0 4 -11 188.38 10.8
 0 4 -11 197.68 10.3
 0 4 -11 186.18 10.7
 0 4 -11 175.48 10.8
 0 4 -11 184.28 10.9
 -1 4 -11 274.77 14.8
 -1 4 -11 274.77 14.8
 -1 4 -11 275.27 14.9
 -1 4 -11 301.47 14.5
 -2 4 -11 64.49 5.8
 -2 4 -11 79.09 6.4
 -2 4 -11 69.19 5.4
 2 -4 11 75.39 4.8
 -3 4 -11 -2.5 3.2
 -3 4 -11 1 2.8
 3 -4 11 0.8 1.5
 -4 4 -11 171.38 9.4
 -4 4 -11 153.98 8
 -4 4 -11 162.78 9.1
 4 -4 11 175.78 8.8
 4 -4 11 176.18 8.9
 -5 4 -11 7.6 2
 -5 4 -11 5.4 1.9
 5 -4 11 4.6 1.5
 5 -4 11 8.2 1.8
 5 -4 11 5.2 2.1
 -6 4 -11 50.59 2.8
 -6 4 -11 44.5 3.6
 -6 4 -11 59.69 4.3
 6 -4 11 51.59 3.6
 6 -4 11 48.3 3.9
 -7 4 -11 20.5 1.8
 -7 4 -11 21.8 2.1
 7 -4 11 17.4 1.9
 7 -4 11 21.9 2.6
 8 3 -11 -4.2 2.3
 8 3 -11 -2 2.4
 8 3 -11 -0.3 1.5
 7 3 -11 1.5 2.3
 7 3 -11 0.6 2.6
 7 3 -11 0.5 4
 7 3 -11 0 3.1
 6 3 -11 28.1 4.6
 6 3 -11 35.7 4.6
 6 3 -11 28.7 4.6
 5 3 -11 15.4 2.8
 5 3 -11 15.3 3.3
 5 3 -11 12.2 3.8
 5 3 -11 16 2.7
 4 3 -11 1.7 3.5
 4 3 -11 1.5 2.8
 4 3 -11 0.8 2.3
 4 3 -11 4.1 3.3
 4 3 -11 2.3 3.2
 3 3 -11 147.99 9
 3 3 -11 131.99 9.3
 3 3 -11 128.19 8.3
 3 3 -11 127.99 8.2
 3 3 -11 141.29 8.2
 3 3 -11 136.69 9.3
 3 3 -11 130.39 10.3
 2 3 -11 623.14 29.2
 2 3 -11 607.84 29.4
 2 3 -11 609.94 29.9
 2 3 -11 573.04 29.2
 2 3 -11 597.44 29.8
 2 3 -11 616.14 30.8
 1 3 -11 10.7 2.7
 1 3 -11 15.4 4.1
 1 3 -11 13.6 2.8
 1 3 -11 9.9 2.7
 1 3 -11 10.5 3.1
 0 3 -11 19 3.1
 0 3 -11 17.9 3.2
 0 3 -11 17.3 3.5
 0 3 -11 22.6 3.7
 0 3 -11 17.5 2.9
 -1 3 -11 175.88 10.1
 -1 3 -11 165.48 10.3
 -1 3 -11 172.18 10.2
 -1 3 -11 185.28 10.5
 -1 3 -11 186.28 10.1
 -2 3 -11 24 3.3
 -2 3 -11 24.3 3.5
 2 -3 11 27.2 4.3
 -3 3 -11 214.08 11.3
 -3 3 -11 210.38 10
 -3 3 -11 197.28 11.5
 3 -3 11 213.68 10.7
 -4 3 -11 1.1 3.3
 -4 3 -11 5.2 1.9
 -4 3 -11 2.6 2.9
 -4 3 -11 1.3 3.9
 4 -3 11 5.2 1.7
 4 -3 11 4.7 1.9
 -5 3 -11 0.3 0.9
 -5 3 -11 -2 1.9
 -5 3 -11 -0.5 2
 5 -3 11 -1 1.8
 5 -3 11 0.9 1.6
 5 -3 11 1.2 1.7
 -6 3 -11 6.5 2
 -6 3 -11 10 2.7
 -6 3 -11 5.3 1
 6 -3 11 3.1 2.1
 6 -3 11 7 1.7
 6 -3 11 7.9 1.5
 -7 3 -11 0.7 1.4
 -7 3 -11 0.6 1.2
 -7 3 -11 0.6 0.6
 7 -3 11 -1.8 1.2
 7 -3 11 -1.1 1.2
 8 2 -11 -4.7 2.4
 8 2 -11 -1.6 2.1
 7 2 -11 1.8 3.3
 7 2 -11 -1.5 3.3
 7 2 -11 3.1 2.5
 7 2 -11 -3.7 3.8
 7 2 -11 1.1 1.9
 6 2 -11 45.6 5.3
 6 2 -11 36.3 5.1
 6 2 -11 39.4 7.1
 6 2 -11 40.8 5.3
 6 2 -11 54.59 6.7
 5 2 -11 71.49 8.1
 5 2 -11 73.59 6.2
 5 2 -11 78.19 7.5
 5 2 -11 67.69 6.2
 5 2 -11 66.99 6.5
 4 2 -11 30.4 5
 4 2 -11 23.4 4.2
 4 2 -11 23.5 3.3
 4 2 -11 30.3 5.3
 4 2 -11 36.3 4.3
 3 2 -11 66.19 5.9
 3 2 -11 77.99 5.9
 3 2 -11 81.09 5.7
 3 2 -11 57.79 7
 3 2 -11 68.39 6.7
 2 2 -11 10.3 2.7
 2 2 -11 13 3.6
 2 2 -11 8.3 3.4
 2 2 -11 11.7 3.9
 2 2 -11 13.5 2.6
 2 2 -11 8.4 2.6
 1 2 -11 41 5.1
 1 2 -11 29.3 4.4
 1 2 -11 34.4 4.3
 1 2 -11 33.3 5.5
 1 2 -11 29.5 4.6
 0 2 -11 16.3 3
 0 2 -11 17.9 3.5
 0 2 -11 30.2 4.6
 0 2 -11 23.7 3.1
 0 -2 11 23.6 2.1
 -1 2 -11 25.3 3.7
 -1 2 -11 28 4.7
 -1 2 -11 24.9 3.6
 -1 2 -11 25.8 4
 1 -2 11 29.2 2.5
 -2 2 -11 110.29 7.5
 -2 2 -11 128.79 7.9
 -2 2 -11 112.39 7.7
 2 -2 11 127.29 7.9
 -3 2 -11 3.8 1.1
 -3 2 -11 2.1 2.3
 -3 2 -11 2.9 3.2
 -3 2 -11 2.8 2.7
 3 -2 11 2.2 1.6
 -4 2 -11 127.09 8
 -4 2 -11 147.09 10.1
 -4 2 -11 133.79 8.1
 -4 2 -11 126.09 6.7
 4 -2 11 128.19 7.2
 4 -2 11 129.39 7.1
 -5 2 -11 2.4 1.2
 -5 2 -11 2.5 2.2
 -5 2 -11 1.9 5.8
 -5 2 -11 1.9 2.1
 5 -2 11 1.7 2
 5 -2 11 4.9 1.7
 5 -2 11 0.6 1.5
 -6 2 -11 39.1 2.8
 -6 2 -11 42.1 4
 -6 2 -11 41.9 4
 6 -2 11 42.7 3.3
 6 -2 11 40.2 3.9
 6 -2 11 35.4 4.1
 -7 2 -11 -0.5 2.1
 -7 2 -11 0.6 1.4
 7 -2 11 1.1 1.9
 7 -2 11 0.4 1.7
 -8 2 -11 15.6 1.4
 8 -2 11 11.4 1.3
 7 1 -11 84.89 7.3
 7 1 -11 61.59 8
 7 1 -11 55.99 7.7
 7 1 -11 77.29 5.5
 6 1 -11 116.39 8.6
 6 1 -11 83.09 9.4
 6 1 -11 93.69 7.4
 6 1 -11 100.89 7.5
 6 1 -11 102.49 7.4
 5 1 -11 100.89 9.4
 5 1 -11 91.39 7.5
 5 1 -11 107.49 7.7
 5 1 -11 98.59 7.6
 5 1 -11 110.39 8.7
 4 1 -11 12.7 3.1
 4 1 -11 12.6 3.2
 4 1 -11 19.1 3.7
 4 1 -11 7.3 3.4
 4 1 -11 15.1 4.4
 3 1 -11 145.59 10.7
 3 1 -11 158.08 10.1
 3 1 -11 158.48 9.9
 3 1 -11 161.68 11.3
 3 1 -11 176.38 9.3
 3 1 -11 159.58 9.1
 3 1 -11 158.98 10.2
 2 1 -11 17.3 4
 2 1 -11 22.1 3.2
 2 1 -11 24.3 3.9
 2 1 -11 16.8 4.1
 2 1 -11 15.6 3.2
 2 1 -11 18.8 3.6
 1 1 -11 19 4.2
 1 1 -11 20.4 3.7
 1 1 -11 21.4 3.1
 1 1 -11 26 3.9
 1 1 -11 19.6 4.1
 -1 -1 11 20.7 2.6
 0 1 -11 16.9 4.9
 0 1 -11 13.8 3.3
 0 1 -11 9.9 4.7
 -1 1 -11 -1.2 2.5
 1 -1 11 1.3 1.3
 -2 1 -11 15 2.9
 -2 1 -11 10.6 2.5
 -2 1 -11 8.1 2.9
 -2 1 -11 13.6 1.4
 -2 1 -11 13.3 2.6
 -2 1 -11 6.9 3.1
 2 -1 11 15.3 2.4
 2 -1 11 14.1 2
 -3 1 -11 387.16 17.7
 -3 1 -11 353.06 18.9
 -3 1 -11 404.26 18.6
 -3 1 -11 338.87 18.5
 -3 1 -11 384.96 19.1
 -3 1 -11 370.06 19.8
 3 -1 11 372.06 18.4
 -4 1 -11 17.3 3.3
 -4 1 -11 14 3
 -4 1 -11 14.4 4.7
 4 -1 11 14.2 2
 -5 1 -11 9.7 3.6
 -5 1 -11 12.2 2.5
 -5 1 -11 9.8 5.5
 -6 1 -11 4.1 2.4
 -6 1 -11 4.3 2.2
 6 -1 11 1.2 1.8
 6 -1 11 0.7 1.6
 6 -1 11 3.3 1.6
 -7 1 -11 5.5 1.2
 -7 1 -11 8.4 2
 7 -1 11 4.3 2.5
 7 -1 11 7.3 1.4
 -8 1 -11 53.19 2.9
 8 -1 11 52.39 3.4
 8 -1 11 48 3.1
 7 0 -11 -2.7 1.9
 7 0 -11 2 2.5
 -7 0 11 -0.9 0.9
 6 0 -11 7.3 2.9
 6 0 -11 10.5 4
 6 0 -11 6 3.9
 6 0 -11 2.4 2.8
 -6 0 11 6.7 1.5
 5 0 -11 75.89 6.4
 5 0 -11 50.79 6.9
 5 0 -11 65.89 6.9
 5 0 -11 61.49 8.3
 5 0 -11 65.49 6.7
 4 0 -11 -0.9 3.4
 4 0 -11 3.8 2.8
 4 0 -11 2.1 2.8
 4 0 -11 2.9 4.2
 4 0 -11 -2.7 2.6
 4 0 -11 0.7 3.1
 3 0 -11 54.89 7.1
 3 0 -11 49.2 6.8
 3 0 -11 59.19 6.1
 3 0 -11 59.59 7.6
 3 0 -11 49.8 6.2
 3 0 -11 67.49 4.9
 -3 0 11 52.99 3.5
 2 0 -11 49.8 4.7
 2 0 -11 42.7 7
 2 0 -11 55.29 6.6
 2 0 -11 55.09 5.9
 2 0 -11 53.69 4.7
 2 0 -11 44.8 6.9
 -2 0 11 45.6 3.2
 1 0 -11 624.44 33.7
 1 0 -11 714.43 32.3
 1 0 -11 671.13 33.2
 1 0 -11 703.63 33.3
 -1 0 11 646.94 31.7
 0 0 -11 503.85 28.3
 -1 0 -11 20.2 5.6
 -1 0 -11 20 1.9
 -1 0 -11 17 3
 -1 0 -11 17.8 2.8
 -2 0 -11 117.69 6.7
 -2 0 -11 104.29 7.4
 -2 0 -11 129.89 8.8
 -2 0 -11 107.19 8.3
 -2 0 -11 116.49 8.1
 2 0 11 122.19 6.7
 2 0 11 121.69 6.5
 -3 0 -11 149.19 9.8
 -3 0 -11 158.38 9.6
 -3 0 -11 153.18 10.5
 -3 0 -11 157.18 9.2
 -3 0 -11 171.58 8.1
 3 0 11 160.58 8.6
 -4 0 -11 587.54 27.6
 -4 0 -11 628.04 28.6
 -4 0 -11 557.04 30
 -4 0 -11 607.54 28.8
 -4 0 -11 586.14 28.9
 4 0 11 602.74 27.9
 4 0 11 569.94 28.2
 4 0 11 568.84 27.9
 -5 0 -11 175.88 8.9
 -5 0 -11 170.78 10.1
 -5 0 -11 166.28 13.2
 -5 0 -11 168.58 11.7
 -5 0 -11 178.78 10.5
 5 0 11 179.88 9.5
 5 0 11 177.68 9.1
 5 0 11 175.08 9.1
 -6 0 -11 22.2 2.7
 -6 0 -11 24.4 4
 -6 0 -11 16.7 7.2
 -6 0 -11 18.8 3
 6 0 11 23.4 3
 6 0 11 28.4 2.9
 6 0 11 26.6 3.5
 -7 0 -11 -0.8 1.1
 -7 0 -11 3.9 2.2
 -7 0 -11 4.8 2.1
 7 0 11 2.8 1.4
 7 0 11 0.7 1.5
 7 0 11 1.2 1.6
 -8 0 -11 -1.1 1.1
 -8 0 -11 1.1 1.9
 8 0 11 -2 1.1
 8 0 11 -0.3 1.3
 7 -1 -11 -2.3 2.4
 7 -1 -11 -1.8 2.3
 7 -1 -11 2.1 2.1
 7 -1 -11 -1.3 2.4
 -7 1 11 1.9 0.9
 6 -1 -11 2 2.7
 -6 1 11 2.9 1.3
 5 -1 -11 -0.6 3.1
 5 -1 -11 -5.6 2.8
 5 -1 -11 0.2 2.8
 4 -1 -11 4.3 4.8
 4 -1 -11 3.5 5.1
 4 -1 -11 7.6 4.1
 4 -1 -11 6.1 4.2
 3 -1 -11 63.99 7.3
 3 -1 -11 65.19 6.5
 3 -1 -11 50.29 8.1
 3 -1 -11 57.29 6.8
 -3 1 11 62.69 3.9
 2 -1 -11 23.3 3.1
 2 -1 -11 19.1 4
 2 -1 -11 25.9 4.6
 2 -1 -11 18.9 4.1
 2 -1 -11 32.6 5.3
 -2 1 11 26.5 2.4
 1 -1 -11 63.89 5.3
 1 -1 -11 53.79 6.8
 1 -1 -11 71.99 7.1
 1 -1 -11 72.79 8.3
 -1 1 11 71.59 4.3
 0 -1 -11 272.77 15
 0 -1 -11 259.77 13.5
 0 -1 -11 234.18 19.6
 0 1 11 261.87 13.4
 -1 -1 -11 42.2 5.4
 -1 -1 -11 41.1 4.6
 -1 -1 -11 44.3 5.2
 -1 -1 -11 53.49 7.1
 1 1 11 42.3 3.6
 -2 -1 -11 1.5 1.6
 -2 -1 -11 -5.4 4.6
 -2 -1 -11 3.7 3.1
 -2 -1 -11 -1.4 2.1
 -2 -1 -11 -1.8 2.9
 2 1 11 0.7 1.2
 2 1 11 -0.1 1.5
 -3 -1 -11 242.48 13.4
 -3 -1 -11 254.97 14.8
 -3 -1 -11 276.37 12.3
 -3 -1 -11 249.68 14.1
 -3 -1 -11 233.88 13.5
 3 1 11 255.27 12.9
 3 1 11 257.87 12.9
 -4 -1 -11 330.57 14.8
 -4 -1 -11 300.87 16.3
 -4 -1 -11 309.77 18.7
 -4 -1 -11 298.77 16.1
 -4 -1 -11 302.57 15.8
 4 1 11 300.47 15
 4 1 11 296.57 15.3
 4 1 11 308.47 15
 -5 -1 -11 81.49 4.9
 -5 -1 -11 80.99 6.5
 -5 -1 -11 76.89 6.5
 -5 -1 -11 79.19 6.6
 -5 -1 -11 89.39 9.9
 5 1 11 81.89 5.1
 5 1 11 87.69 5.2
 -6 -1 -11 20.1 7.3
 -6 -1 -11 25.6 3.3
 -6 -1 -11 21.7 2.6
 -6 -1 -11 20.6 3.5
 6 1 11 22.9 2.9
 6 1 11 21.5 2.9
 -7 -1 -11 0.1 2.2
 -7 -1 -11 2.9 3.1
 -7 -1 -11 2.2 1.3
 7 1 11 3.3 1.7
 7 1 11 1.9 1.4
 -8 -1 -11 5.1 2.1
 -8 -1 -11 2.8 1.3
 -8 -1 -11 9 2.6
 8 1 11 3.8 1.7
 8 1 11 4.9 1.5
 -9 -1 -11 2.1 1.4
 9 1 11 3.4 1.1
 7 -2 -11 -0.6 2.5
 7 -2 -11 1.6 2.6
 7 -2 -11 -2.4 1.8
 7 -2 -11 0.1 2.7
 -7 2 11 0.6 1.1
 -7 2 11 -0.3 0.7
 6 -2 -11 -4.3 3
 -6 2 11 -0.7 1.1
 5 -2 -11 4.8 2.8
 5 -2 -11 7.3 4.1
 5 -2 -11 6.2 3.3
 -5 2 11 6.2 1.5
 4 -2 -11 4.9 3.6
 4 -2 -11 9.1 3.1
 4 -2 -11 7.3 4.2
 4 -2 -11 11.5 3.6
 3 -2 -11 66.79 6.7
 3 -2 -11 61.69 6.9
 3 -2 -11 61.89 6.8
 -3 2 11 58.69 4.3
 2 -2 -11 1.4 3.3
 2 -2 -11 3 3.8
 -2 2 11 1 3.3
 -2 2 11 0.5 2
 -2 2 11 1.6 1
 1 -2 -11 47.6 3
 1 -2 -11 43.6 5.2
 1 -2 -11 42.1 5.9
 1 -2 -11 61.59 5.7
 1 -2 -11 46.1 7.1
 -1 2 11 50.39 4.4
 -1 2 11 49.8 3.6
 0 -2 -11 212.48 13
 0 -2 -11 194.98 12.2
 0 -2 -11 205.18 10.2
 0 -2 -11 182.18 12.5
 0 -2 -11 222.78 13.8
 0 2 11 188.68 10.3
 0 2 11 218.68 10.5
 -1 -2 -11 531.05 25.8
 -1 -2 -11 500.05 24.1
 -1 -2 -11 477.85 26.8
 1 2 11 466.55 24.1
 1 2 11 527.75 23.9
 -2 -2 -11 53.49 4.9
 -2 -2 -11 49.4 6.2
 -2 -2 -11 47.4 6.4
 -2 -2 -11 43.6 6.4
 -2 -2 -11 51.79 3.3
 2 2 11 50.39 3.9
 2 2 11 42.7 4
 -3 -2 -11 97.29 6.6
 -3 -2 -11 92.39 6.9
 -3 -2 -11 79.19 7.9
 -3 -2 -11 90.59 7.8
 -3 -2 -11 100.19 5.2
 3 2 11 104.09 5.8
 3 2 11 80.69 5.7
 3 2 11 92.59 6.8
 -4 -2 -11 155.88 9.4
 -4 -2 -11 143.89 9.6
 -4 -2 -11 170.78 8.2
 -4 -2 -11 160.38 12.5
 4 2 11 157.18 8.4
 4 2 11 159.08 8.8
 4 2 11 163.88 8.5
 -5 -2 -11 4.7 5.4
 -5 -2 -11 0.9 1.4
 -5 -2 -11 -4.2 3
 -5 -2 -11 -2.4 3.3
 5 2 11 1.5 1.8
 5 2 11 1.6 1.7
 5 2 11 1.2 1.7
 -6 -2 -11 10.6 1.7
 -6 -2 -11 15 3
 -6 -2 -11 8.9 7.9
 -6 -2 -11 12.6 3.3
 6 2 11 10.4 1.9
 6 2 11 15.6 2.1
 -7 -2 -11 -1.8 2.5
 -7 -2 -11 -3.9 2.5
 -7 -2 -11 0.2 1.2
 -7 -2 -11 -2 2.1
 7 2 11 1.2 1.4
 7 2 11 0.2 1.6
 -8 -2 -11 0.9 2.3
 -8 -2 -11 2.7 1.9
 -8 -2 -11 0.8 1.2
 8 2 11 0.5 1.6
 8 2 11 -0.1 1.7
 -9 -2 -11 24.2 2.4
 -9 -2 -11 23.2 1.8
 9 2 11 24.6 2.4
 6 -3 -11 0.7 2
 6 -3 -11 -4 2.5
 6 -3 -11 -1.4 2.4
 6 -3 -11 -3.9 2.7
 -6 3 11 0.5 1.1
 -6 3 11 -0.1 1.1
 5 -3 -11 8.6 3.7
 5 -3 -11 11.8 2.7
 5 -3 -11 8.7 3.4
 5 -3 -11 10.4 3.7
 -5 3 11 18.4 3.1
 4 -3 -11 13.7 3.2
 4 -3 -11 20.7 4.9
 4 -3 -11 7.1 4
 4 -3 -11 15.4 3.9
 3 -3 -11 27.1 4.5
 3 -3 -11 32.7 5.7
 3 -3 -11 27 6.1
 -3 3 11 41.9 6.8
 2 -3 -11 215.18 12.6
 2 -3 -11 228.38 13.1
 2 -3 -11 218.48 10.6
 2 -3 -11 221.58 12.9
 2 -3 -11 197.58 14.9
 2 -3 -11 226.08 12.8
 -2 3 11 215.18 11
 1 -3 -11 11.4 3.9
 1 -3 -11 4.9 3.7
 1 -3 -11 9.7 4.6
 -1 3 11 4.7 1.2
 -1 3 11 7 3.8
 0 -3 -11 48.5 7
 0 -3 -11 33.4 6.6
 0 -3 -11 45.9 7.1
 0 -3 -11 44.5 5.6
 0 -3 -11 47.9 3.2
 0 3 11 44.2 4.7
 0 3 11 38.1 3.6
 -1 -3 -11 60.69 6.8
 -1 -3 -11 50.79 6.7
 -1 -3 -11 42.4 6.6
 -1 -3 -11 54.99 3.4
 1 3 11 46.7 4.1
 1 3 11 56.19 4.2
 -2 -3 -11 392.36 20.5
 -2 -3 -11 353.96 17.2
 -2 -3 -11 367.26 18.1
 -2 -3 -11 348.97 19.3
 -2 -3 -11 353.36 19.7
 2 3 11 361.66 17.7
 2 3 11 349.67 17.8
 2 3 11 367.86 17.7
 -3 -3 -11 150.68 8.7
 -3 -3 -11 157.08 7.6
 -3 -3 -11 145.49 10.5
 -3 -3 -11 154.78 10.1
 3 3 11 151.58 8
 3 3 11 135.39 9
 3 3 11 132.69 8.2
 -4 -3 -11 27.7 5.6
 -4 -3 -11 24 3.5
 -4 -3 -11 26 2.6
 -4 -3 -11 28.4 4.3
 4 3 11 25.3 3.3
 4 3 11 22.2 3.3
 4 3 11 28.5 3.3
 -5 -3 -11 11.7 5.9
 -5 -3 -11 -0.5 2.8
 -5 -3 -11 1.8 1.3
 -5 -3 -11 4.7 3
 5 3 11 4.2 1.6
 5 3 11 3.5 1.8
 5 3 11 1.7 1.7
 -6 -3 -11 64.19 5.8
 -6 -3 -11 72.09 4.4
 -6 -3 -11 57.09 9
 -6 -3 -11 76.59 5.8
 6 3 11 68.29 4.5
 6 3 11 73.49 4.8
 -7 -3 -11 44.4 4.7
 -7 -3 -11 37.7 4.5
 -7 -3 -11 41.9 3.1
 7 3 11 43.6 3.3
 -8 -3 -11 8.5 2.2
 -8 -3 -11 8.9 2.5
 -8 -3 -11 7.3 2.7
 -8 -3 -11 9.4 1.9
 8 3 11 10.7 2.3
 8 3 11 6.1 1.7
 -9 -3 -11 14 1.6
 -9 -3 -11 15.7 2.2
 9 3 11 14.4 2
 6 -4 -11 17.8 2.9
 -6 4 11 22.2 2.2
 -6 4 11 19.8 1.7
 5 -4 -11 -1.2 4.2
 5 -4 -11 2.9 2.8
 -5 4 11 3.3 1.2
 -5 4 11 3.4 2.1
 4 -4 -11 82.49 6.5
 4 -4 -11 81.79 7.6
 4 -4 -11 80.29 7
 4 -4 -11 89.29 9
 -4 4 11 86.99 5
 -4 4 11 78.49 5.9
 3 -4 -11 10.2 3
 3 -4 -11 15.8 2
 3 -4 -11 4.3 4.4
 3 -4 -11 6.1 3.8
 -3 4 11 11.5 1.9
 -3 4 11 15.2 2.3
 -3 4 11 9.6 3
 2 -4 -11 44.5 6.6
 2 -4 -11 46.7 6.8
 2 -4 -11 48.2 6.1
 2 -4 -11 54.69 3.4
 -2 4 11 47.3 4.1
 -2 4 11 48.5 3.5
 1 -4 -11 258.87 13.8
 1 -4 -11 230.18 13.4
 1 -4 -11 240.38 15.3
 1 -4 -11 255.77 14.9
 1 -4 -11 208.68 16.1
 1 -4 -11 244.58 11.5
 -1 4 11 212.78 11.9
 -1 4 11 230.28 13.7
 -1 4 11 232.88 11.8
 0 -4 -11 46.4 6.8
 0 -4 -11 62.19 7.1
 0 -4 -11 61.89 3.7
 0 4 11 56.69 4.5
 0 4 11 55.49 4.2
 0 4 11 52.19 6.8
 0 4 11 51.19 4.4
 -1 -4 -11 5.7 1.3
 -1 -4 -11 5.8 4
 -1 -4 -11 3.4 3.9
 1 4 11 3.7 1.6
 1 4 11 6.8 2.2
 1 4 11 8.5 2.5
 -2 -4 -11 5.3 3.7
 -2 -4 -11 2.2 2.2
 -2 -4 -11 1 4.1
 -2 -4 -11 2 1.1
 2 4 11 2.4 1.9
 2 4 11 -0.7 1.4
 2 4 11 3.6 2.3
 -3 -4 -11 18.6 8.6
 -3 -4 -11 14.8 2.6
 -3 -4 -11 21.3 2.3
 3 4 11 17.4 2.4
 3 4 11 22.7 3.3
 3 4 11 19.3 2.4
 -4 -4 -11 32.2 2.7
 -4 -4 -11 25 4.2
 -4 -4 -11 18.6 5.2
 4 4 11 32.8 3.3
 4 4 11 32.3 3.5
 -5 -4 -11 41.7 5.8
 -5 -4 -11 33.4 6.9
 -5 -4 -11 26.8 2.8
 5 4 11 29.5 3.2
 5 4 11 29.6 3.3
 -6 -4 -11 2.9 2.5
 -6 -4 -11 0 1.2
 -6 -4 -11 -1.7 2.4
 6 4 11 3.4 1.6
 6 4 11 -0.2 1.7
 -7 -4 -11 108.69 7.2
 -7 -4 -11 95.19 6.5
 7 4 11 102.69 5.6
 -8 -4 -11 0.7 2.1
 -8 -4 -11 5.7 1.9
 -8 -4 -11 1.6 1.2
 -9 -4 -11 20.3 1.8
 -9 -4 -11 15.8 2
 5 -5 -11 4.5 3
 5 -5 -11 8.2 2.5
 5 -5 -11 0.7 2.2
 -5 5 11 5 1.1
 -5 5 11 7.5 1.3
 4 -5 -11 1.7 4.5
 4 -5 -11 10.9 4.4
 4 -5 -11 6.9 3.1
 -4 5 11 6.4 1.5
 -4 5 11 3.9 1.6
 3 -5 -11 74.69 8.7
 3 -5 -11 77.09 4.1
 3 -5 -11 60.99 6.6
 3 -5 -11 71.59 6.2
 -3 5 11 65.39 7.5
 -3 5 11 72.89 4.6
 2 -5 -11 113.69 5.9
 2 -5 -11 110.09 7.9
 2 -5 -11 98.99 11.2
 2 -5 -11 101.19 8.9
 -2 5 11 108.29 6.2
 -2 5 11 103.39 7.9
 1 -5 -11 89.69 7.6
 1 -5 -11 102.09 11.2
 1 -5 -11 107.29 8.5
 1 -5 -11 104.39 5.5
 -1 5 11 119.59 10.6
 -1 5 11 99.99 6
 -1 5 11 98.39 5.8
 -1 5 11 88.09 6
 0 -5 -11 13.9 3.5
 0 -5 -11 23.9 2.6
 0 -5 -11 22.9 6
 0 -5 -11 17.6 6.3
 0 5 11 17 2.5
 0 5 11 15.7 3.6
 0 5 11 18.4 2.7
 -1 -5 -11 52.19 6.8
 -1 -5 -11 50.99 3.5
 -1 -5 -11 55.99 8.4
 1 5 11 59.89 4.5
 1 5 11 55.19 4.4
 1 5 11 45.8 6.6
 1 5 11 43.9 4.1
 -2 -5 -11 295.57 16
 -2 -5 -11 290.67 13.6
 -2 -5 -11 268.37 17.1
 2 5 11 264.47 14.2
 2 5 11 280.47 14
 2 5 11 283.17 14
 2 5 11 283.57 15.4
 -3 -5 -11 8 2.4
 -3 -5 -11 11.8 5.2
[truncated: 265,944 more chars]
