# Supplementary material for: B(C6F5)3-Catalyzed Dehydrogenation of Pyrrolidines to Form Pyrroles
Source: ACS Catal. 2024 Mar 18;14(7):4856–64. doi: 10.1021/acscatal.3c05444 (PMC11002826; doi:10.1021/acscatal.3c05444)
Supplement: Supplementary file 2 — cs3c05444_si_002.cif [file cs3c05444_si_002.cif]

data_q23082jg_0m
_audit_creation_date               2023-05-18
_audit_creation_method
;
Olex2 1.3
(compiled 2020.11.12 svn.r5f609507 for OlexSys, GUI svn.r6403)
;
_shelx_SHELXL_version_number       '2019/1'
_audit_contact_author_address      ?
_audit_contact_author_email        ?
_audit_contact_author_name         ''
_audit_contact_author_phone        ?
_publ_contact_author_id_orcid      ?
_publ_section_references
;
D. Kratzert, I. Krossing, (2018), J. Appl. Cryst. 51, 928-934. 

Dolomanov, O.V., Bourhis, L.J., Gildea, R.J, Howard, J.A.K. & Puschmann, H.
 (2009), J. Appl. Cryst. 42, 339-341.

Kratzert, D., Holstein, J.J. & Krossing, I. (2015). J. Appl. Cryst. 48, 933-938.

Sheldrick, G.M. (2008). Acta Cryst. A64, 112-122.

Sheldrick, G.M. (2015). Acta Cryst. A71, 3-8.
;
_chemical_name_common              ?
_chemical_name_systematic          ?
_chemical_formula_moiety           'C29 H13 B F15 N, 2.5(C6 H6)'
_chemical_formula_sum              'C44 H28 B F15 N'
_chemical_formula_weight           866.48
_chemical_melting_point            ?
loop_
  _atom_type_symbol
  _atom_type_description
  _atom_type_scat_dispersion_real
  _atom_type_scat_dispersion_imag
  _atom_type_scat_source
 'C' 'C' 0.0181 0.0091 'International Tables Vol C Tables 4.2.6.8 and 6.1.1.4'
 'H' 'H' 0.0000 0.0000 'International Tables Vol C Tables 4.2.6.8 and 6.1.1.4'
 'B' 'B' 0.0090 0.0039 'International Tables Vol C Tables 4.2.6.8 and 6.1.1.4'
 'F' 'F' 0.0727 0.0534 'International Tables Vol C Tables 4.2.6.8 and 6.1.1.4'
 'N' 'N' 0.0311 0.0180 'International Tables Vol C Tables 4.2.6.8 and 6.1.1.4'

_shelx_space_group_comment
;
The symmetry employed for this shelxl refinement is uniquely defined
by the following loop, which should always be used as a source of
symmetry information in preference to the above space-group names.
They are only intended as comments.
;
_space_group_crystal_system        'monoclinic'
_space_group_IT_number             14
_space_group_name_H-M_alt          'P 1 21/c 1'
_space_group_name_Hall             '-P 2ybc'
loop_
  _space_group_symop_operation_xyz
 'x, y, z'
 '-x, y+1/2, -z+1/2'
 '-x, -y, -z'
 'x, -y-1/2, z-1/2'

_cell_length_a                     11.9657(3)
_cell_length_b                     12.7303(3)
_cell_length_c                     25.2919(7)
_cell_angle_alpha                  90
_cell_angle_beta                   91.0790(10)
_cell_angle_gamma                  90
_cell_volume                       3851.96(17)
_cell_formula_units_Z              4
_cell_measurement_reflns_used      9770
_cell_measurement_temperature      150.0
_cell_measurement_theta_max        72.384
_cell_measurement_theta_min        3.495
_shelx_estimated_absorpt_T_max     0.735
_shelx_estimated_absorpt_T_min     0.628
_exptl_absorpt_coefficient_mu      1.211
_exptl_absorpt_correction_T_max    0.7536
_exptl_absorpt_correction_T_min    0.5799
_exptl_absorpt_correction_type     multi-scan
_exptl_absorpt_process_details
;
SADABS-2016/2 (Bruker,2016/2) was used for absorption correction.
wR2(int) was 0.0804 before and 0.0434 after correction.
The Ratio of minimum to maximum transmission is 0.7695.
The \l/2 correction factor is Not present.
;
_exptl_absorpt_special_details     ?
_exptl_crystal_colour              colourless
_exptl_crystal_colour_primary      colourless
_exptl_crystal_density_diffrn      1.494
_exptl_crystal_density_meas        ?
_exptl_crystal_density_method      ?
_exptl_crystal_description         block
_exptl_crystal_F_000               1756
_exptl_crystal_preparation         ?
_exptl_crystal_size_max            0.423
_exptl_crystal_size_mid            0.347
_exptl_crystal_size_min            0.271
_exptl_transmission_factor_max     ?
_exptl_transmission_factor_min     ?
_diffrn_reflns_av_R_equivalents    0.0244
_diffrn_reflns_av_unetI/netI       0.0204
_diffrn_reflns_Laue_measured_fraction_full  0.996
_diffrn_reflns_Laue_measured_fraction_max  0.995
_diffrn_reflns_limit_h_max         14
_diffrn_reflns_limit_h_min         -14
_diffrn_reflns_limit_k_max         15
_diffrn_reflns_limit_k_min         -15
_diffrn_reflns_limit_l_max         31
_diffrn_reflns_limit_l_min         -26
_diffrn_reflns_number              54123
_diffrn_reflns_point_group_measured_fraction_full  0.996
_diffrn_reflns_point_group_measured_fraction_max  0.995
_diffrn_reflns_theta_full          67.679
_diffrn_reflns_theta_max           72.478
_diffrn_reflns_theta_min           3.496
_diffrn_ambient_temperature        150.0
_diffrn_detector_area_resol_mean   ?
_diffrn_measured_fraction_theta_full  0.996
_diffrn_measured_fraction_theta_max  0.995
_diffrn_measurement_device_type    'Bruker D8 Quest Photon III'
_diffrn_measurement_method         '\f and \w scans'
_diffrn_radiation_type             CuK\a
_diffrn_radiation_wavelength       1.54178
_diffrn_source                     ?
_diffrn_source_current             1.1
_diffrn_source_power               0.055
_diffrn_source_voltage             50.0
_diffrn_standards_number           0
_reflns_Friedel_coverage           0.000
_reflns_Friedel_fraction_full      .
_reflns_Friedel_fraction_max       .
_reflns_number_gt                  7322
_reflns_number_total               7602
_reflns_special_details
;
 Reflections were merged by SHELXL according to the crystal
 class for the calculation of statistics and refinement.
 
 _reflns_Friedel_fraction is defined as the number of unique
 Friedel pairs measured divided by the number that would be
 possible theoretically, ignoring centric projections and
 systematic absences.
;
_reflns_threshold_expression       'I > 2\s(I)'
_computing_cell_refinement         'SAINT V8.40B (?, 2016)'
_computing_data_collection         ?
_computing_data_reduction          'SAINT V8.40B (?, 2016)'
_computing_molecular_graphics      'Olex2 1.3 (Dolomanov et al., 2009)'
_computing_publication_material    'Olex2 1.3 (Dolomanov et al., 2009)'
_computing_structure_refinement    'XL  (Sheldrick, 2008)'
_computing_structure_solution      'SHELXT 2018/2 (Sheldrick, 2018)'
_refine_diff_density_max           0.520
_refine_diff_density_min           -0.338
_refine_diff_density_rms           0.053
_refine_ls_extinction_coef         .
_refine_ls_extinction_method       none
_refine_ls_goodness_of_fit_ref     1.038
_refine_ls_hydrogen_treatment      constr
_refine_ls_matrix_type             full
_refine_ls_number_parameters       550
_refine_ls_number_reflns           7602
_refine_ls_number_restraints       13
_refine_ls_R_factor_all            0.0447
_refine_ls_R_factor_gt             0.0437
_refine_ls_restrained_S_all        1.042
_refine_ls_shift/su_max            0.001
_refine_ls_shift/su_mean           0.000
_refine_ls_structure_factor_coef   Fsqd
_refine_ls_weighting_details      
 'w=1/[\s^2^(Fo^2^)+(0.0600P)^2^+1.9922P] where P=(Fo^2^+2Fc^2^)/3'
_refine_ls_weighting_scheme        calc
_refine_ls_wR_factor_gt            0.1172
_refine_ls_wR_factor_ref           0.1181
_refine_special_details            ?
_olex2_refinement_description
;
1. Fixed Uiso
 At 1.2 times of:
  All C(H) groups, All C(H,H) groups
2. Restrained distances
 C30-C35
 1.4 with sigma of 0.01
3. Uiso/Uaniso restraints and constraints
C44 \\sim C43 \\sim C43 \\sim C42: within 2A with sigma of 0.01 and sigma for
terminal atoms of 0.02 within 2A
4.a Secondary CH2 refined with riding coordinates:
 C1(H1A,H1B), C3(H3A,H3B), C4(H4A,H4B), C5(H5A,H5B)
4.b Aromatic/amide H refined with riding coordinates:
 C7(H7), C8(H8), C9(H9), C10(H10), C11(H11), C36(H36), C37(H37), C38(H38),
 C39(H39), C40(H40), C41(H41), C30(H30), C31(H31), C32(H32), C33(H33), C34(H34),
  C35(H35), C42(H42), C43(H43), C44(H44)
;
_atom_sites_solution_hydrogens     geom
_atom_sites_solution_primary       dual
_atom_sites_solution_secondary     ?
loop_
  _atom_site_label
  _atom_site_type_symbol
  _atom_site_fract_x
  _atom_site_fract_y
  _atom_site_fract_z
  _atom_site_U_iso_or_equiv
  _atom_site_adp_type
  _atom_site_occupancy
  _atom_site_site_symmetry_order
  _atom_site_calc_flag
  _atom_site_refinement_flags_posn
  _atom_site_refinement_flags_adp
  _atom_site_refinement_flags_occupancy
  _atom_site_disorder_assembly
  _atom_site_disorder_group
 F1 F 0.31725(8) 0.55070(7) 0.48598(3) 0.0350(2) Uani 1 1 d . . . . .
 F2 F 0.13343(10) 0.56262(9) 0.42776(4) 0.0502(3) Uani 1 1 d . . . . .
 F3 F -0.06187(9) 0.63134(9) 0.46856(5) 0.0539(3) Uani 1 1 d . . . . .
 F4 F -0.06788(8) 0.68485(9) 0.57315(5) 0.0500(3) Uani 1 1 d . . . . .
 F5 F 0.11650(7) 0.67625(8) 0.63309(3) 0.0364(2) Uani 1 1 d . . . . .
 F6 F 0.27354(9) 0.82356(7) 0.56715(4) 0.0414(2) Uani 1 1 d . . . . .
 F7 F 0.32659(11) 1.00322(8) 0.61196(5) 0.0579(3) Uani 1 1 d . . . . .
 F8 F 0.44687(11) 1.00887(9) 0.70476(5) 0.0629(3) Uani 1 1 d . . . . .
 F9 F 0.51525(9) 0.82510(9) 0.74992(4) 0.0505(3) Uani 1 1 d . . . . .
 F10 F 0.46775(7) 0.64275(7) 0.70457(3) 0.0337(2) Uani 1 1 d . . . . .
 F11 F 0.25314(7) 0.62011(7) 0.72140(3) 0.0327(2) Uani 1 1 d . . . . .
 F12 F 0.20978(9) 0.45902(9) 0.78323(4) 0.0467(3) Uani 1 1 d . . . . .
 F13 F 0.21312(10) 0.25963(9) 0.74561(5) 0.0534(3) Uani 1 1 d . . . . .
 F14 F 0.26385(10) 0.22555(7) 0.64219(5) 0.0521(3) Uani 1 1 d . . . . .
 F15 F 0.31686(8) 0.38405(7) 0.58011(4) 0.0386(2) Uani 1 1 d . . . . .
 N1 N 0.63467(9) 0.62812(10) 0.61345(5) 0.0269(3) Uani 1 1 d . . . . .
 B1 B 0.33490(12) 0.60602(11) 0.60636(6) 0.0214(3) Uani 1 1 d . . . . .
 C1 C 0.45325(11) 0.57557(11) 0.57423(5) 0.0238(3) Uani 1 1 d . . . . .
 H1A H 0.440216 0.509940 0.554044 0.029 Uiso 1 1 calc R U . . .
 H1B H 0.468343 0.631963 0.548377 0.029 Uiso 1 1 calc R U . . .
 C2 C 0.55274(11) 0.56158(11) 0.60785(5) 0.0250(3) Uani 1 1 d . . . . .
 C3 C 0.57505(13) 0.46627(12) 0.64063(6) 0.0351(3) Uani 1 1 d . . . . .
 H3A H 0.583966 0.403631 0.617895 0.042 Uiso 1 1 calc R U . . .
 H3B H 0.512931 0.453529 0.665124 0.042 Uiso 1 1 calc R U . . .
 C4 C 0.68195(15) 0.48931(19) 0.67099(9) 0.0573(6) Uani 1 1 d . . . . .
 H4A H 0.667795 0.492419 0.709399 0.069 Uiso 1 1 calc R U . . .
 H4B H 0.738023 0.433811 0.664548 0.069 Uiso 1 1 calc R U . . .
 C5 C 0.72317(13) 0.59313(14) 0.65171(7) 0.0385(4) Uani 1 1 d . . . . .
 H5A H 0.731660 0.643661 0.681260 0.046 Uiso 1 1 calc R U . . .
 H5B H 0.795913 0.585461 0.634098 0.046 Uiso 1 1 calc R U . . .
 C6 C 0.64809(11) 0.72518(11) 0.58489(6) 0.0294(3) Uani 1 1 d . . . . .
 C7 C 0.65502(14) 0.72283(13) 0.53036(7) 0.0370(3) Uani 1 1 d . . . . .
 H7 H 0.651543 0.657916 0.511877 0.044 Uiso 1 1 calc R U . . .
 C8 C 0.66707(19) 0.81631(15) 0.50307(8) 0.0507(5) Uani 1 1 d . . . . .
 H8 H 0.671362 0.815789 0.465604 0.061 Uiso 1 1 calc R U . . .
 C9 C 0.6729(2) 0.91034(15) 0.53025(9) 0.0578(5) Uani 1 1 d . . . . .
 H9 H 0.678702 0.974548 0.511357 0.069 Uiso 1 1 calc R U . . .
 C10 C 0.67021(18) 0.91125(14) 0.58481(9) 0.0535(5) Uani 1 1 d . . . . .
 H10 H 0.676622 0.975920 0.603372 0.064 Uiso 1 1 calc R U . . .
 C11 C 0.65825(14) 0.81844(13) 0.61256(7) 0.0397(4) Uani 1 1 d . . . . .
 H11 H 0.657029 0.818769 0.650107 0.048 Uiso 1 1 calc R U . . .
 C12 C 0.22820(11) 0.61318(10) 0.56383(5) 0.0234(3) Uani 1 1 d . . . . .
 C13 C 0.22490(12) 0.58547(11) 0.51087(6) 0.0272(3) Uani 1 1 d . . . . .
 C14 C 0.12956(14) 0.59101(12) 0.47888(6) 0.0342(3) Uani 1 1 d . . . . .
 C15 C 0.03066(13) 0.62530(13) 0.49932(7) 0.0376(4) Uani 1 1 d . . . . .
 C16 C 0.02807(12) 0.65241(13) 0.55192(7) 0.0348(3) Uani 1 1 d . . . . .
 C17 C 0.12495(12) 0.64612(11) 0.58229(6) 0.0281(3) Uani 1 1 d . . . . .
 C18 C 0.36177(11) 0.72067(11) 0.63466(5) 0.0243(3) Uani 1 1 d . . . . .
 C19 C 0.33238(13) 0.81750(11) 0.61316(6) 0.0300(3) Uani 1 1 d . . . . .
 C20 C 0.35969(15) 0.91365(12) 0.63559(7) 0.0387(4) Uani 1 1 d . . . . .
 C21 C 0.41970(15) 0.91668(13) 0.68222(7) 0.0414(4) Uani 1 1 d . . . . .
 C22 C 0.45311(13) 0.82391(14) 0.70501(6) 0.0359(3) Uani 1 1 d . . . . .
 C23 C 0.42597(11) 0.72971(12) 0.68073(6) 0.0281(3) Uani 1 1 d . . . . .
 C24 C 0.29741(11) 0.51192(11) 0.64780(5) 0.0238(3) Uani 1 1 d . . . . .
 C25 C 0.26409(11) 0.52384(11) 0.69993(5) 0.0262(3) Uani 1 1 d . . . . .
 C26 C 0.23783(12) 0.44112(13) 0.73301(6) 0.0327(3) Uani 1 1 d . . . . .
 C27 C 0.23913(13) 0.34047(13) 0.71391(7) 0.0359(3) Uani 1 1 d . . . . .
 C28 C 0.26509(13) 0.32351(12) 0.66215(7) 0.0348(3) Uani 1 1 d . . . . .
 C29 C 0.29286(12) 0.40810(11) 0.63079(6) 0.0285(3) Uani 1 1 d . . . . .
 C36 C 0.2535(4) 0.6789(2) 0.84735(10) 0.0947(12) Uani 1 1 d . . . . .
 H36 H 0.211714 0.675322 0.815093 0.114 Uiso 1 1 calc R U . . .
 C37 C 0.3665(4) 0.68226(18) 0.84652(10) 0.0908(12) Uani 1 1 d . . . . .
 H37 H 0.403570 0.681576 0.813644 0.109 Uiso 1 1 calc R U . . .
 C38 C 0.4302(3) 0.68684(19) 0.89474(14) 0.0904(10) Uani 1 1 d . . . . .
 H38 H 0.509568 0.688907 0.894594 0.109 Uiso 1 1 calc R U . . .
 C39 C 0.3721(3) 0.68819(16) 0.94222(9) 0.0675(7) Uani 1 1 d . . . . .
 H39 H 0.411537 0.691406 0.975139 0.081 Uiso 1 1 calc R U . . .
 C40 C 0.2585(2) 0.68485(16) 0.94068(8) 0.0634(6) Uani 1 1 d . . . . .
 H40 H 0.218711 0.685482 0.972830 0.076 Uiso 1 1 calc R U . . .
 C41 C 0.2005(3) 0.6806(2) 0.89348(10) 0.0847(9) Uani 1 1 d . . . . .
 H41 H 0.121142 0.678774 0.893494 0.102 Uiso 1 1 calc R U . . .
 C30 C -0.04171(17) 0.54798(18) 0.72883(10) 0.0610(6) Uani 1 1 d D . . . .
 H30 H -0.027329 0.618474 0.718681 0.073 Uiso 1 1 calc R U . . .
 C31 C -0.0802(2) 0.5289(3) 0.77749(13) 0.0795(8) Uani 1 1 d . . . . .
 H31 H -0.091985 0.585544 0.801176 0.095 Uiso 1 1 calc R U . . .
 C32 C -0.1022(2) 0.4289(3) 0.79298(13) 0.0879(9) Uani 1 1 d . . . . .
 H32 H -0.128478 0.415527 0.827544 0.105 Uiso 1 1 calc R U . . .
 C33 C -0.0863(2) 0.3472(2) 0.75833(15) 0.0871(11) Uani 1 1 d . . . . .
 H33 H -0.103267 0.277226 0.768444 0.104 Uiso 1 1 calc R U . . .
 C34 C -0.04486(18) 0.3682(2) 0.70795(13) 0.0737(8) Uani 1 1 d . . . . .
 H34 H -0.032087 0.312635 0.683747 0.088 Uiso 1 1 calc R U . . .
 C35 C -0.02301(15) 0.47027(19) 0.69411(9) 0.0561(5) Uani 1 1 d D . . . .
 H35 H 0.005213 0.485944 0.660151 0.067 Uiso 1 1 calc R U . . .
 C42 C -0.0523(3) 0.9065(3) 0.5018(2) 0.1201(15) Uani 1 1 d . U . . .
 H42 H -0.090800 0.841260 0.502500 0.144 Uiso 1 1 calc R U . . .
 C43 C 0.0015(3) 0.9391(3) 0.5449(2) 0.1268(15) Uani 1 1 d . U . . .
 H43 H 0.003623 0.896428 0.575751 0.152 Uiso 1 1 calc R U . . .
 C44 C 0.0537(4) 1.0338(3) 0.5449(2) 0.1363(16) Uani 1 1 d . U . . .
 H44 H 0.090612 1.059230 0.575946 0.164 Uiso 1 1 calc R U . . .

loop_
  _atom_site_aniso_label
  _atom_site_aniso_U_11
  _atom_site_aniso_U_22
  _atom_site_aniso_U_33
  _atom_site_aniso_U_23
  _atom_site_aniso_U_13
  _atom_site_aniso_U_12
 F1 0.0408(5) 0.0380(5) 0.0260(4) -0.0069(3) -0.0001(3) 0.0036(4)
 F2 0.0675(7) 0.0502(6) 0.0321(5) -0.0064(4) -0.0191(5) -0.0050(5)
 F3 0.0403(5) 0.0546(7) 0.0656(7) 0.0141(5) -0.0285(5) -0.0089(5)
 F4 0.0237(4) 0.0589(7) 0.0676(7) 0.0183(5) 0.0034(4) 0.0055(4)
 F5 0.0318(4) 0.0447(5) 0.0327(5) 0.0020(4) 0.0069(3) 0.0071(4)
 F6 0.0576(6) 0.0266(5) 0.0395(5) 0.0066(4) -0.0123(4) -0.0035(4)
 F7 0.0805(8) 0.0208(5) 0.0724(8) 0.0018(5) -0.0023(6) -0.0028(5)
 F8 0.0810(8) 0.0388(6) 0.0689(8) -0.0270(5) 0.0042(6) -0.0223(6)
 F9 0.0479(6) 0.0641(7) 0.0392(5) -0.0178(5) -0.0088(4) -0.0161(5)
 F10 0.0306(4) 0.0400(5) 0.0304(4) 0.0006(4) -0.0059(3) -0.0012(4)
 F11 0.0379(5) 0.0345(5) 0.0258(4) -0.0030(3) 0.0057(3) -0.0029(4)
 F12 0.0522(6) 0.0618(7) 0.0263(4) 0.0121(4) 0.0044(4) -0.0080(5)
 F13 0.0587(6) 0.0440(6) 0.0575(6) 0.0300(5) 0.0026(5) -0.0069(5)
 F14 0.0659(7) 0.0215(5) 0.0693(7) 0.0031(4) 0.0115(5) -0.0060(4)
 F15 0.0536(6) 0.0255(4) 0.0369(5) -0.0068(4) 0.0095(4) -0.0074(4)
 N1 0.0224(5) 0.0299(6) 0.0286(6) -0.0033(5) 0.0010(4) 0.0015(4)
 B1 0.0230(7) 0.0198(7) 0.0216(7) -0.0002(5) 0.0001(5) -0.0013(5)
 C1 0.0248(6) 0.0227(6) 0.0240(6) 0.0004(5) 0.0011(5) -0.0006(5)
 C2 0.0243(6) 0.0242(6) 0.0267(6) -0.0029(5) 0.0047(5) 0.0029(5)
 C3 0.0378(8) 0.0280(7) 0.0394(8) 0.0047(6) -0.0023(6) 0.0064(6)
 C4 0.0288(8) 0.0788(14) 0.0640(12) 0.0392(11) -0.0055(8) -0.0025(9)
 C5 0.0304(8) 0.0440(9) 0.0406(9) -0.0044(7) -0.0091(6) 0.0058(7)
 C6 0.0237(6) 0.0274(7) 0.0373(8) -0.0036(6) 0.0047(5) -0.0039(5)
 C7 0.0447(9) 0.0292(8) 0.0372(8) -0.0042(6) 0.0069(7) -0.0069(6)
 C8 0.0720(13) 0.0366(9) 0.0438(10) 0.0018(7) 0.0127(9) -0.0125(9)
 C9 0.0807(15) 0.0318(9) 0.0616(12) 0.0022(8) 0.0213(11) -0.0130(9)
 C10 0.0672(12) 0.0304(9) 0.0639(12) -0.0141(8) 0.0220(10) -0.0147(8)
 C11 0.0402(9) 0.0368(9) 0.0426(9) -0.0111(7) 0.0120(7) -0.0111(7)
 C12 0.0259(6) 0.0176(6) 0.0265(6) 0.0026(5) -0.0013(5) -0.0040(5)
 C13 0.0309(7) 0.0215(6) 0.0290(7) 0.0007(5) -0.0022(5) -0.0037(5)
 C14 0.0440(9) 0.0280(7) 0.0301(7) 0.0022(6) -0.0119(6) -0.0086(6)
 C15 0.0323(8) 0.0328(8) 0.0469(9) 0.0120(7) -0.0167(7) -0.0094(6)
 C16 0.0236(7) 0.0324(8) 0.0485(9) 0.0119(7) -0.0006(6) -0.0025(6)
 C17 0.0282(7) 0.0259(7) 0.0301(7) 0.0057(5) 0.0002(5) -0.0026(5)
 C18 0.0241(6) 0.0233(6) 0.0256(6) -0.0030(5) 0.0038(5) -0.0029(5)
 C19 0.0338(7) 0.0257(7) 0.0305(7) -0.0011(6) 0.0022(6) -0.0042(6)
 C20 0.0457(9) 0.0230(7) 0.0477(9) -0.0031(6) 0.0069(7) -0.0039(6)
 C21 0.0459(9) 0.0318(8) 0.0471(9) -0.0172(7) 0.0101(7) -0.0141(7)
 C22 0.0321(7) 0.0447(9) 0.0308(7) -0.0132(6) 0.0026(6) -0.0114(6)
 C23 0.0253(6) 0.0313(7) 0.0276(7) -0.0037(6) 0.0034(5) -0.0037(5)
 C24 0.0208(6) 0.0251(7) 0.0253(6) 0.0026(5) -0.0020(5) -0.0013(5)
 C25 0.0228(6) 0.0289(7) 0.0267(7) 0.0024(5) -0.0018(5) -0.0007(5)
 C26 0.0262(7) 0.0444(9) 0.0273(7) 0.0105(6) -0.0018(5) -0.0015(6)
 C27 0.0296(7) 0.0344(8) 0.0434(9) 0.0197(7) -0.0021(6) -0.0036(6)
 C28 0.0316(7) 0.0229(7) 0.0498(9) 0.0062(6) -0.0007(6) -0.0023(6)
 C29 0.0276(7) 0.0265(7) 0.0314(7) 0.0020(6) 0.0008(5) -0.0021(5)
 C36 0.159(3) 0.0782(19) 0.0461(13) -0.0070(12) -0.0034(16) 0.065(2)
 C37 0.189(4) 0.0379(12) 0.0466(13) 0.0089(9) 0.0379(18) 0.0223(16)
 C38 0.121(3) 0.0376(12) 0.114(2) 0.0050(13) 0.033(2) -0.0107(13)
 C39 0.114(2) 0.0348(10) 0.0536(12) -0.0046(9) -0.0037(13) -0.0035(11)
 C40 0.108(2) 0.0415(11) 0.0404(10) -0.0059(8) -0.0019(11) 0.0285(11)
 C41 0.126(2) 0.0748(17) 0.0527(13) -0.0126(12) -0.0151(14) 0.0525(17)
 C30 0.0443(10) 0.0526(12) 0.0854(16) 0.0166(11) -0.0165(10) -0.0043(9)
 C31 0.0594(14) 0.088(2) 0.0905(19) -0.0060(16) -0.0023(13) 0.0207(13)
 C32 0.0534(14) 0.121(3) 0.090(2) 0.033(2) 0.0159(13) 0.0072(15)
 C33 0.0482(12) 0.0650(16) 0.147(3) 0.0607(19) -0.0184(15) -0.0151(11)
 C34 0.0359(10) 0.0605(14) 0.124(2) -0.0132(14) -0.0243(12) 0.0052(9)
 C35 0.0278(8) 0.0750(14) 0.0652(13) 0.0158(11) -0.0111(8) -0.0080(9)
 C42 0.0608(17) 0.0677(19) 0.231(5) 0.055(3) -0.010(2) 0.0018(14)
 C43 0.090(2) 0.088(2) 0.201(4) 0.057(3) -0.010(3) 0.0012(19)
 C44 0.114(3) 0.086(2) 0.208(5) 0.032(3) -0.035(3) 0.015(2)

_geom_special_details
;
 All esds (except the esd in the dihedral angle between two l.s. planes)
 are estimated using the full covariance matrix.  The cell esds are taken
 into account individually in the estimation of esds in distances, angles
 and torsion angles; correlations between esds in cell parameters are only
 used when they are defined by crystal symmetry.  An approximate (isotropic)
 treatment of cell esds is used for estimating esds involving l.s. planes.
;
loop_
  _geom_bond_atom_site_label_1
  _geom_bond_atom_site_label_2
  _geom_bond_distance
  _geom_bond_site_symmetry_2
  _geom_bond_publ_flag
 F1 C13 1.3562(17) . ?
 F2 C14 1.3442(18) . ?
 F3 C15 1.3433(17) . ?
 F4 C16 1.3417(19) . ?
 F5 C17 1.3466(17) . ?
 F6 C19 1.3510(18) . ?
 F7 C20 1.344(2) . ?
 F8 C21 1.3420(18) . ?
 F9 C22 1.3460(19) . ?
 F10 C23 1.3519(18) . ?
 F11 C25 1.3478(17) . ?
 F12 C26 1.3392(18) . ?
 F13 C27 1.3447(17) . ?
 F14 C28 1.3453(19) . ?
 F15 C29 1.3540(17) . ?
 N1 C2 1.3013(19) . ?
 N1 C5 1.4891(19) . ?
 N1 C6 1.4417(19) . ?
 B1 C1 1.6910(19) . ?
 B1 C12 1.6564(19) . ?
 B1 C18 1.6545(19) . ?
 B1 C24 1.6591(19) . ?
 C1 H1A 0.9900 . ?
 C1 H1B 0.9900 . ?
 C1 C2 1.4607(19) . ?
 C2 C3 1.491(2) . ?
 C3 H3A 0.9900 . ?
 C3 H3B 0.9900 . ?
 C3 C4 1.508(2) . ?
 C4 H4A 0.9900 . ?
 C4 H4B 0.9900 . ?
 C4 C5 1.496(3) . ?
 C5 H5A 0.9900 . ?
 C5 H5B 0.9900 . ?
 C6 C7 1.383(2) . ?
 C6 C11 1.382(2) . ?
 C7 H7 0.9500 . ?
 C7 C8 1.385(2) . ?
 C8 H8 0.9500 . ?
 C8 C9 1.381(3) . ?
 C9 H9 0.9500 . ?
 C9 C10 1.381(3) . ?
 C10 H10 0.9500 . ?
 C10 C11 1.383(3) . ?
 C11 H11 0.9500 . ?
 C12 C13 1.385(2) . ?
 C12 C17 1.393(2) . ?
 C13 C14 1.388(2) . ?
 C14 C15 1.372(3) . ?
 C15 C16 1.375(3) . ?
 C16 C17 1.381(2) . ?
 C18 C19 1.390(2) . ?
 C18 C23 1.388(2) . ?
 C19 C20 1.386(2) . ?
 C20 C21 1.370(3) . ?
 C21 C22 1.370(3) . ?
 C22 C23 1.383(2) . ?
 C24 C25 1.3928(19) . ?
 C24 C29 1.391(2) . ?
 C25 C26 1.385(2) . ?
 C26 C27 1.370(2) . ?
 C27 C28 1.368(2) . ?
 C28 C29 1.382(2) . ?
 C36 H36 0.9500 . ?
 C36 C37 1.352(5) . ?
 C36 C41 1.339(4) . ?
 C37 H37 0.9500 . ?
 C37 C38 1.428(5) . ?
 C38 H38 0.9500 . ?
 C38 C39 1.399(4) . ?
 C39 H39 0.9500 . ?
 C39 C40 1.360(4) . ?
 C40 H40 0.9500 . ?
 C40 C41 1.371(3) . ?
 C41 H41 0.9500 . ?
 C30 H30 0.9500 . ?
 C30 C31 1.344(4) . ?
 C30 C35 1.344(3) . ?
 C31 H31 0.9500 . ?
 C31 C32 1.359(5) . ?
 C32 H32 0.9500 . ?
 C32 C33 1.376(5) . ?
 C33 H33 0.9500 . ?
 C33 C34 1.402(5) . ?
 C34 H34 0.9500 . ?
 C34 C35 1.372(3) . ?
 C35 H35 0.9500 . ?
 C42 H42 0.9500 . ?
 C42 C43 1.322(6) . ?
 C42 C44 1.406(6) 3_576 ?
 C43 H43 0.9500 . ?
 C43 C44 1.358(6) . ?
 C44 H44 0.9500 . ?

loop_
  _geom_angle_atom_site_label_1
  _geom_angle_atom_site_label_2
  _geom_angle_atom_site_label_3
  _geom_angle
  _geom_angle_site_symmetry_1
  _geom_angle_site_symmetry_3
  _geom_angle_publ_flag
 C2 N1 C5 113.64(13) . . ?
 C2 N1 C6 126.45(12) . . ?
 C6 N1 C5 119.83(12) . . ?
 C12 B1 C1 110.05(10) . . ?
 C12 B1 C24 103.64(10) . . ?
 C18 B1 C1 104.62(10) . . ?
 C18 B1 C12 111.93(11) . . ?
 C18 B1 C24 114.61(11) . . ?
 C24 B1 C1 112.14(11) . . ?
 B1 C1 H1A 108.4 . . ?
 B1 C1 H1B 108.4 . . ?
 H1A C1 H1B 107.5 . . ?
 C2 C1 B1 115.40(11) . . ?
 C2 C1 H1A 108.4 . . ?
 C2 C1 H1B 108.4 . . ?
 N1 C2 C1 126.02(13) . . ?
 N1 C2 C3 110.03(13) . . ?
 C1 C2 C3 123.94(13) . . ?
 C2 C3 H3A 110.7 . . ?
 C2 C3 H3B 110.7 . . ?
 C2 C3 C4 105.43(14) . . ?
 H3A C3 H3B 108.8 . . ?
 C4 C3 H3A 110.7 . . ?
 C4 C3 H3B 110.7 . . ?
 C3 C4 H4A 110.4 . . ?
 C3 C4 H4B 110.4 . . ?
 H4A C4 H4B 108.6 . . ?
 C5 C4 C3 106.71(14) . . ?
 C5 C4 H4A 110.4 . . ?
 C5 C4 H4B 110.4 . . ?
 N1 C5 C4 103.97(13) . . ?
 N1 C5 H5A 111.0 . . ?
 N1 C5 H5B 111.0 . . ?
 C4 C5 H5A 111.0 . . ?
 C4 C5 H5B 111.0 . . ?
 H5A C5 H5B 109.0 . . ?
 C7 C6 N1 119.37(13) . . ?
 C11 C6 N1 119.46(14) . . ?
 C11 C6 C7 121.12(15) . . ?
 C6 C7 H7 120.4 . . ?
 C6 C7 C8 119.15(15) . . ?
 C8 C7 H7 120.4 . . ?
 C7 C8 H8 120.0 . . ?
 C9 C8 C7 120.09(18) . . ?
 C9 C8 H8 120.0 . . ?
 C8 C9 H9 119.9 . . ?
 C10 C9 C8 120.17(18) . . ?
 C10 C9 H9 119.9 . . ?
 C9 C10 H10 119.9 . . ?
 C9 C10 C11 120.29(16) . . ?
 C11 C10 H10 119.9 . . ?
 C6 C11 C10 119.06(16) . . ?
 C6 C11 H11 120.5 . . ?
 C10 C11 H11 120.5 . . ?
 C13 C12 B1 128.44(12) . . ?
 C13 C12 C17 113.04(12) . . ?
 C17 C12 B1 118.45(12) . . ?
 F1 C13 C12 121.56(12) . . ?
 F1 C13 C14 114.46(13) . . ?
 C12 C13 C14 123.99(14) . . ?
 F2 C14 C13 120.28(15) . . ?
 F2 C14 C15 119.58(14) . . ?
 C15 C14 C13 120.14(14) . . ?
 F3 C15 C14 120.51(16) . . ?
 F3 C15 C16 120.83(16) . . ?
 C14 C15 C16 118.66(14) . . ?
 F4 C16 C15 119.96(14) . . ?
 F4 C16 C17 120.73(15) . . ?
 C15 C16 C17 119.31(15) . . ?
 F5 C17 C12 119.23(12) . . ?
 F5 C17 C16 115.91(13) . . ?
 C16 C17 C12 124.85(14) . . ?
 C19 C18 B1 124.58(12) . . ?
 C23 C18 B1 122.42(12) . . ?
 C23 C18 C19 112.75(13) . . ?
 F6 C19 C18 120.77(12) . . ?
 F6 C19 C20 114.66(14) . . ?
 C20 C19 C18 124.57(14) . . ?
 F7 C20 C19 120.15(16) . . ?
 F7 C20 C21 120.29(15) . . ?
 C21 C20 C19 119.55(15) . . ?
 F8 C21 C20 120.61(17) . . ?
 F8 C21 C22 120.57(16) . . ?
 C20 C21 C22 118.81(14) . . ?
 F9 C22 C21 119.83(14) . . ?
 F9 C22 C23 120.39(16) . . ?
 C21 C22 C23 119.75(15) . . ?
 F10 C23 C18 120.03(12) . . ?
 F10 C23 C22 115.48(13) . . ?
 C22 C23 C18 124.48(14) . . ?
 C25 C24 B1 127.22(12) . . ?
 C29 C24 B1 120.02(12) . . ?
 C29 C24 C25 112.72(12) . . ?
 F11 C25 C24 120.81(12) . . ?
 F11 C25 C26 115.04(13) . . ?
 C26 C25 C24 124.14(14) . . ?
 F12 C26 C25 120.49(15) . . ?
 F12 C26 C27 119.90(14) . . ?
 C27 C26 C25 119.61(14) . . ?
 F13 C27 C26 120.08(15) . . ?
 F13 C27 C28 120.60(16) . . ?
 C28 C27 C26 119.30(14) . . ?
 F14 C28 C27 120.27(14) . . ?
 F14 C28 C29 120.55(15) . . ?
 C27 C28 C29 119.18(15) . . ?
 F15 C29 C24 120.00(12) . . ?
 F15 C29 C28 115.14(13) . . ?
 C28 C29 C24 124.86(14) . . ?
 C37 C36 H36 119.9 . . ?
 C41 C36 H36 119.9 . . ?
 C41 C36 C37 120.2(3) . . ?
 C36 C37 H37 119.8 . . ?
 C36 C37 C38 120.4(3) . . ?
 C38 C37 H37 119.8 . . ?
 C37 C38 H38 121.1 . . ?
 C39 C38 C37 117.9(3) . . ?
 C39 C38 H38 121.1 . . ?
 C38 C39 H39 120.4 . . ?
 C40 C39 C38 119.2(3) . . ?
 C40 C39 H39 120.4 . . ?
 C39 C40 H40 119.5 . . ?
 C39 C40 C41 121.0(3) . . ?
 C41 C40 H40 119.5 . . ?
 C36 C41 C40 121.3(3) . . ?
 C36 C41 H41 119.4 . . ?
 C40 C41 H41 119.4 . . ?
 C31 C30 H30 119.0 . . ?
 C31 C30 C35 121.9(2) . . ?
 C35 C30 H30 119.0 . . ?
 C30 C31 H31 119.8 . . ?
 C30 C31 C32 120.3(3) . . ?
 C32 C31 H31 119.8 . . ?
 C31 C32 H32 120.2 . . ?
 C31 C32 C33 119.6(3) . . ?
 C33 C32 H32 120.2 . . ?
 C32 C33 H33 120.3 . . ?
 C32 C33 C34 119.4(2) . . ?
 C34 C33 H33 120.3 . . ?
 C33 C34 H34 120.5 . . ?
 C35 C34 C33 119.0(3) . . ?
 C35 C34 H34 120.5 . . ?
 C30 C35 C34 119.7(2) . . ?
 C30 C35 H35 120.2 . . ?
 C34 C35 H35 120.2 . . ?
 C43 C42 H42 119.3 . . ?
 C43 C42 C44 121.5(4) . 3_576 ?
 C44 C42 H42 119.3 3_576 . ?
 C42 C43 H43 120.2 . . ?
 C42 C43 C44 119.7(4) . . ?
 C44 C43 H43 120.2 . . ?
 C42 C44 H44 120.6 3_576 . ?
 C43 C44 C42 118.8(5) . 3_576 ?
 C43 C44 H44 120.6 . . ?

loop_
  _geom_torsion_atom_site_label_1
  _geom_torsion_atom_site_label_2
  _geom_torsion_atom_site_label_3
  _geom_torsion_atom_site_label_4
  _geom_torsion
  _geom_torsion_site_symmetry_1
  _geom_torsion_site_symmetry_2
  _geom_torsion_site_symmetry_3
  _geom_torsion_site_symmetry_4
  _geom_torsion_publ_flag
 F1 C13 C14 F2 0.3(2) . . . . ?
 F1 C13 C14 C15 -179.81(13) . . . . ?
 F2 C14 C15 F3 -0.4(2) . . . . ?
 F2 C14 C15 C16 178.99(14) . . . . ?
 F3 C15 C16 F4 0.3(2) . . . . ?
 F3 C15 C16 C17 -179.45(14) . . . . ?
 F4 C16 C17 F5 -1.3(2) . . . . ?
 F4 C16 C17 C12 179.83(13) . . . . ?
 F6 C19 C20 F7 0.9(2) . . . . ?
 F6 C19 C20 C21 -179.75(14) . . . . ?
 F7 C20 C21 F8 -0.4(3) . . . . ?
 F7 C20 C21 C22 -179.36(15) . . . . ?
 F8 C21 C22 F9 -1.1(2) . . . . ?
 F8 C21 C22 C23 -178.88(15) . . . . ?
 F9 C22 C23 F10 -1.3(2) . . . . ?
 F9 C22 C23 C18 179.50(13) . . . . ?
 F11 C25 C26 F12 -3.36(19) . . . . ?
 F11 C25 C26 C27 175.73(13) . . . . ?
 F12 C26 C27 F13 -0.5(2) . . . . ?
 F12 C26 C27 C28 178.30(14) . . . . ?
 F13 C27 C28 F14 0.6(2) . . . . ?
 F13 C27 C28 C29 -179.16(14) . . . . ?
 F14 C28 C29 F15 0.5(2) . . . . ?
 F14 C28 C29 C24 -179.44(14) . . . . ?
 N1 C2 C3 C4 4.24(18) . . . . ?
 N1 C6 C7 C8 179.52(16) . . . . ?
 N1 C6 C11 C10 -179.49(16) . . . . ?
 B1 C1 C2 N1 -104.43(15) . . . . ?
 B1 C1 C2 C3 76.30(17) . . . . ?
 B1 C12 C13 F1 -2.8(2) . . . . ?
 B1 C12 C13 C14 177.57(13) . . . . ?
 B1 C12 C17 F5 3.49(19) . . . . ?
 B1 C12 C17 C16 -177.66(13) . . . . ?
 B1 C18 C19 F6 3.0(2) . . . . ?
 B1 C18 C19 C20 -176.67(14) . . . . ?
 B1 C18 C23 F10 -0.97(19) . . . . ?
 B1 C18 C23 C22 178.20(13) . . . . ?
 B1 C24 C25 F11 3.9(2) . . . . ?
 B1 C24 C25 C26 -177.48(13) . . . . ?
 B1 C24 C29 F15 -1.32(19) . . . . ?
 B1 C24 C29 C28 178.58(13) . . . . ?
 C1 B1 C12 C13 8.73(18) . . . . ?
 C1 B1 C12 C17 -174.72(11) . . . . ?
 C1 B1 C18 C19 95.77(15) . . . . ?
 C1 B1 C18 C23 -78.12(15) . . . . ?
 C1 B1 C24 C25 133.65(13) . . . . ?
 C1 B1 C24 C29 -48.94(16) . . . . ?
 C1 C2 C3 C4 -176.39(15) . . . . ?
 C2 N1 C5 C4 -0.69(19) . . . . ?
 C2 N1 C6 C7 -59.6(2) . . . . ?
 C2 N1 C6 C11 122.95(16) . . . . ?
 C2 C3 C4 C5 -4.5(2) . . . . ?
 C3 C4 C5 N1 3.3(2) . . . . ?
 C5 N1 C2 C1 178.38(13) . . . . ?
 C5 N1 C2 C3 -2.27(17) . . . . ?
 C5 N1 C6 C7 116.90(16) . . . . ?
 C5 N1 C6 C11 -60.56(19) . . . . ?
 C6 N1 C2 C1 -4.9(2) . . . . ?
 C6 N1 C2 C3 174.41(13) . . . . ?
 C6 N1 C5 C4 -177.61(14) . . . . ?
 C6 C7 C8 C9 0.5(3) . . . . ?
 C7 C6 C11 C10 3.1(3) . . . . ?
 C7 C8 C9 C10 2.0(4) . . . . ?
 C8 C9 C10 C11 -2.0(3) . . . . ?
 C9 C10 C11 C6 -0.5(3) . . . . ?
 C11 C6 C7 C8 -3.1(3) . . . . ?
 C12 B1 C1 C2 -176.99(11) . . . . ?
 C12 B1 C18 C19 -23.36(18) . . . . ?
 C12 B1 C18 C23 162.74(12) . . . . ?
 C12 B1 C24 C25 -107.69(14) . . . . ?
 C12 B1 C24 C29 69.71(15) . . . . ?
 C12 C13 C14 F2 179.97(13) . . . . ?
 C12 C13 C14 C15 -0.2(2) . . . . ?
 C13 C12 C17 F5 -179.44(12) . . . . ?
 C13 C12 C17 C16 -0.6(2) . . . . ?
 C13 C14 C15 F3 179.70(13) . . . . ?
 C13 C14 C15 C16 -0.9(2) . . . . ?
 C14 C15 C16 F4 -179.09(14) . . . . ?
 C14 C15 C16 C17 1.1(2) . . . . ?
 C15 C16 C17 F5 178.51(13) . . . . ?
 C15 C16 C17 C12 -0.4(2) . . . . ?
 C17 C12 C13 F1 -179.52(12) . . . . ?
 C17 C12 C13 C14 0.9(2) . . . . ?
 C18 B1 C1 C2 62.61(14) . . . . ?
 C18 B1 C12 C13 124.60(14) . . . . ?
 C18 B1 C12 C17 -58.84(15) . . . . ?
 C18 B1 C24 C25 14.57(19) . . . . ?
 C18 B1 C24 C29 -168.02(12) . . . . ?
 C18 C19 C20 F7 -179.45(15) . . . . ?
 C18 C19 C20 C21 -0.1(3) . . . . ?
 C19 C18 C23 F10 -175.52(12) . . . . ?
 C19 C18 C23 C22 3.6(2) . . . . ?
 C19 C20 C21 F8 -179.83(15) . . . . ?
 C19 C20 C21 C22 1.2(3) . . . . ?
 C20 C21 C22 F9 177.84(15) . . . . ?
 C20 C21 C22 C23 0.1(2) . . . . ?
 C21 C22 C23 F10 176.48(14) . . . . ?
 C21 C22 C23 C18 -2.7(2) . . . . ?
 C23 C18 C19 F6 177.42(12) . . . . ?
 C23 C18 C19 C20 -2.3(2) . . . . ?
 C24 B1 C1 C2 -62.19(15) . . . . ?
 C24 B1 C12 C13 -111.37(15) . . . . ?
 C24 B1 C12 C17 65.18(14) . . . . ?
 C24 B1 C18 C19 -141.01(13) . . . . ?
 C24 B1 C18 C23 45.10(17) . . . . ?
 C24 C25 C26 F12 177.92(12) . . . . ?
 C24 C25 C26 C27 -3.0(2) . . . . ?
 C25 C24 C29 F15 176.45(12) . . . . ?
 C25 C24 C29 C28 -3.7(2) . . . . ?
 C25 C26 C27 F13 -179.61(13) . . . . ?
 C25 C26 C27 C28 -0.8(2) . . . . ?
 C26 C27 C28 F14 -178.17(14) . . . . ?
 C26 C27 C28 C29 2.0(2) . . . . ?
 C27 C28 C29 F15 -179.75(13) . . . . ?
 C27 C28 C29 C24 0.4(2) . . . . ?
 C29 C24 C25 F11 -173.69(12) . . . . ?
 C29 C24 C25 C26 5.0(2) . . . . ?
 C36 C37 C38 C39 -0.3(4) . . . . ?
 C37 C36 C41 C40 -0.5(4) . . . . ?
 C37 C38 C39 C40 0.2(3) . . . . ?
 C38 C39 C40 C41 -0.2(3) . . . . ?
 C39 C40 C41 C36 0.4(4) . . . . ?
 C41 C36 C37 C38 0.5(4) . . . . ?
 C30 C31 C32 C33 -0.8(4) . . . . ?
 C31 C30 C35 C34 0.9(3) . . . . ?
 C31 C32 C33 C34 1.6(4) . . . . ?
 C32 C33 C34 C35 -1.1(3) . . . . ?
 C33 C34 C35 C30 -0.1(3) . . . . ?
 C35 C30 C31 C32 -0.5(4) . . . . ?
 C42 C43 C44 C42 -2.1(8) . . . 3_576 ?
 C44 C42 C43 C44 2.2(8) 3_576 . . . ?

_shelx_res_file
;
TITL q23082jg_0m_a.res in P2(1)/c
    q23082jg_0m.res
    created by SHELXL-2019/1 at 10:20:28 on 18-May-2023
REM Old TITL Q23082jg_0m in P21/c #14
REM SHELXT solution in P2(1)/c: R1 0.173, Rweak 0.010, Alpha 0.031
REM <I/s> 2.195 for 361 systematic absences, Orientation as input
REM Formula found by SHELXT: C44 N2 F15
CELL 1.54178 11.9657 12.7303 25.2919 90 91.079 90
ZERR 4 0.0003 0.0003 0.0007 0 0.001 0
LATT 1
SYMM -X,0.5+Y,0.5-Z
SFAC C H B F N
UNIT 176 112 4 60 4
DFIX 1.4 0.01 C30 C35
SIMU 0.01 0.02 2 C44 C43 C43 C42

L.S. 4 0 0
PLAN  4
SIZE 0.423 0.347 0.271
TEMP -123.15
CONF
HTAB
BOND
list 4
MORE -1
BOND $H
fmap 2 53
acta
REM <olex2.extras>
REM <HklSrc "%.\\Q23082jg_0m.hkl">
REM </olex2.extras>

WGHT    0.060000    1.992200
FVAR       0.38308
F1    4    0.317248    0.550700    0.485983    11.00000    0.04084    0.03802 =
         0.02597   -0.00692   -0.00005    0.00358
F2    4    0.133432    0.562622    0.427760    11.00000    0.06750    0.05024 =
         0.03206   -0.00636   -0.01905   -0.00499
F3    4   -0.061871    0.631339    0.468559    11.00000    0.04028    0.05458 =
         0.06563    0.01412   -0.02849   -0.00890
F4    4   -0.067880    0.684848    0.573149    11.00000    0.02375    0.05886 =
         0.06760    0.01825    0.00343    0.00551
F5    4    0.116499    0.676254    0.633090    11.00000    0.03183    0.04475 =
         0.03271    0.00202    0.00694    0.00711
F6    4    0.273540    0.823562    0.567149    11.00000    0.05762    0.02657 =
         0.03952    0.00661   -0.01228   -0.00354
F7    4    0.326587    1.003221    0.611960    11.00000    0.08049    0.02075 =
         0.07237    0.00184   -0.00228   -0.00277
F8    4    0.446872    1.008874    0.704757    11.00000    0.08098    0.03883 =
         0.06885   -0.02704    0.00421   -0.02233
F9    4    0.515252    0.825097    0.749923    11.00000    0.04795    0.06411 =
         0.03922   -0.01781   -0.00879   -0.01606
F10   4    0.467745    0.642749    0.704567    11.00000    0.03058    0.03996 =
         0.03036    0.00056   -0.00589   -0.00119
F11   4    0.253141    0.620110    0.721396    11.00000    0.03792    0.03447 =
         0.02575   -0.00303    0.00571   -0.00287
F12   4    0.209778    0.459021    0.783226    11.00000    0.05218    0.06184 =
         0.02629    0.01209    0.00440   -0.00803
F13   4    0.213121    0.259630    0.745613    11.00000    0.05869    0.04402 =
         0.05752    0.02999    0.00256   -0.00686
F14   4    0.263848    0.225549    0.642189    11.00000    0.06587    0.02149 =
         0.06929    0.00313    0.01148   -0.00604
F15   4    0.316863    0.384054    0.580109    11.00000    0.05357    0.02552 =
         0.03689   -0.00676    0.00952   -0.00736
N1    5    0.634669    0.628125    0.613453    11.00000    0.02243    0.02985 =
         0.02858   -0.00328    0.00096    0.00151
B1    3    0.334897    0.606015    0.606364    11.00000    0.02297    0.01977 =
         0.02158   -0.00024    0.00013   -0.00135
C1    1    0.453252    0.575569    0.574233    11.00000    0.02479    0.02274 =
         0.02395    0.00043    0.00105   -0.00058
AFIX  23
H1A   2    0.440216    0.509940    0.554044    11.00000   -1.20000
H1B   2    0.468343    0.631963    0.548377    11.00000   -1.20000
AFIX   0
C2    1    0.552745    0.561579    0.607846    11.00000    0.02429    0.02424 =
         0.02668   -0.00293    0.00472    0.00288
C3    1    0.575053    0.466272    0.640626    11.00000    0.03784    0.02795 =
         0.03935    0.00472   -0.00227    0.00636
AFIX  23
H3A   2    0.583966    0.403631    0.617895    11.00000   -1.20000
H3B   2    0.512931    0.453529    0.665124    11.00000   -1.20000
AFIX   0
C4    1    0.681948    0.489314    0.670990    11.00000    0.02876    0.07879 =
         0.06404    0.03923   -0.00548   -0.00250
AFIX  23
H4A   2    0.667795    0.492419    0.709399    11.00000   -1.20000
H4B   2    0.738023    0.433811    0.664548    11.00000   -1.20000
AFIX   0
C5    1    0.723168    0.593126    0.651705    11.00000    0.03044    0.04400 =
         0.04062   -0.00445   -0.00911    0.00575
AFIX  23
H5A   2    0.731660    0.643661    0.681260    11.00000   -1.20000
H5B   2    0.795913    0.585461    0.634098    11.00000   -1.20000
AFIX   0
C6    1    0.648093    0.725175    0.584888    11.00000    0.02365    0.02740 =
         0.03735   -0.00359    0.00466   -0.00393
C7    1    0.655016    0.722834    0.530361    11.00000    0.04473    0.02924 =
         0.03724   -0.00419    0.00691   -0.00686
AFIX  43
H7    2    0.651543    0.657916    0.511877    11.00000   -1.20000
AFIX   0
C8    1    0.667072    0.816314    0.503072    11.00000    0.07203    0.03664 =
         0.04376    0.00181    0.01273   -0.01251
AFIX  43
H8    2    0.671362    0.815789    0.465604    11.00000   -1.20000
AFIX   0
C9    1    0.672869    0.910344    0.530250    11.00000    0.08065    0.03178 =
         0.06158    0.00221    0.02125   -0.01297
AFIX  43
H9    2    0.678702    0.974548    0.511357    11.00000   -1.20000
AFIX   0
C10   1    0.670209    0.911255    0.584814    11.00000    0.06718    0.03038 =
         0.06385   -0.01413    0.02201   -0.01466
AFIX  43
H10   2    0.676622    0.975920    0.603372    11.00000   -1.20000
AFIX   0
C11   1    0.658248    0.818436    0.612561    11.00000    0.04020    0.03680 =
         0.04260   -0.01115    0.01197   -0.01113
AFIX  43
H11   2    0.657029    0.818769    0.650107    11.00000   -1.20000
AFIX   0
C12   1    0.228200    0.613184    0.563832    11.00000    0.02594    0.01764 =
         0.02646    0.00261   -0.00135   -0.00398
C13   1    0.224900    0.585472    0.510869    11.00000    0.03094    0.02148 =
         0.02899    0.00065   -0.00221   -0.00368
C14   1    0.129564    0.591008    0.478882    11.00000    0.04404    0.02798 =
         0.03007    0.00221   -0.01194   -0.00861
C15   1    0.030657    0.625301    0.499316    11.00000    0.03229    0.03279 =
         0.04692    0.01202   -0.01671   -0.00942
C16   1    0.028067    0.652407    0.551917    11.00000    0.02355    0.03243 =
         0.04852    0.01193   -0.00055   -0.00246
C17   1    0.124955    0.646123    0.582287    11.00000    0.02824    0.02595 =
         0.03012    0.00574    0.00024   -0.00260
C18   1    0.361771    0.720668    0.634660    11.00000    0.02408    0.02327 =
         0.02563   -0.00299    0.00385   -0.00290
C19   1    0.332383    0.817495    0.613164    11.00000    0.03379    0.02573 =
         0.03050   -0.00110    0.00223   -0.00417
C20   1    0.359687    0.913646    0.635593    11.00000    0.04573    0.02296 =
         0.04772   -0.00309    0.00688   -0.00392
C21   1    0.419697    0.916680    0.682223    11.00000    0.04586    0.03176 =
         0.04706   -0.01719    0.01011   -0.01409
C22   1    0.453106    0.823906    0.705013    11.00000    0.03215    0.04469 =
         0.03081   -0.01321    0.00263   -0.01138
C23   1    0.425966    0.729712    0.680728    11.00000    0.02531    0.03133 =
         0.02764   -0.00367    0.00337   -0.00367
C24   1    0.297411    0.511915    0.647805    11.00000    0.02079    0.02511 =
         0.02526    0.00258   -0.00202   -0.00126
C25   1    0.264093    0.523843    0.699930    11.00000    0.02281    0.02894 =
         0.02672    0.00237   -0.00178   -0.00075
C26   1    0.237826    0.441119    0.733012    11.00000    0.02618    0.04440 =
         0.02731    0.01052   -0.00180   -0.00154
C27   1    0.239125    0.340466    0.713907    11.00000    0.02962    0.03445 =
         0.04338    0.01973   -0.00214   -0.00360
C28   1    0.265087    0.323506    0.662145    11.00000    0.03162    0.02293 =
         0.04983    0.00624   -0.00073   -0.00229
C29   1    0.292858    0.408097    0.630793    11.00000    0.02764    0.02651 =
         0.03136    0.00201    0.00084   -0.00206

C36   1    0.253535    0.678893    0.847345    11.00000    0.15948    0.07821 =
         0.04610   -0.00700   -0.00336    0.06483
AFIX  43
H36   2    0.211714    0.675322    0.815093    11.00000   -1.20000
AFIX   0
C37   1    0.366452    0.682262    0.846517    11.00000    0.18941    0.03791 =
         0.04656    0.00891    0.03793    0.02226
AFIX  43
H37   2    0.403570    0.681576    0.813644    11.00000   -1.20000
AFIX   0
C38   1    0.430211    0.686842    0.894741    11.00000    0.12109    0.03760 =
         0.11376    0.00501    0.03266   -0.01065
AFIX  43
H38   2    0.509568    0.688907    0.894594    11.00000   -1.20000
AFIX   0
C39   1    0.372109    0.688192    0.942223    11.00000    0.11393    0.03480 =
         0.05359   -0.00457   -0.00373   -0.00353
AFIX  43
H39   2    0.411537    0.691406    0.975139    11.00000   -1.20000
AFIX   0
C40   1    0.258508    0.684848    0.940682    11.00000    0.10814    0.04148 =
         0.04040   -0.00587   -0.00186    0.02847
AFIX  43
H40   2    0.218711    0.685482    0.972830    11.00000   -1.20000
AFIX   0
C41   1    0.200511    0.680576    0.893475    11.00000    0.12589    0.07482 =
         0.05274   -0.01262   -0.01510    0.05251
AFIX  43
H41   2    0.121142    0.678774    0.893494    11.00000   -1.20000
AFIX   0

C30   1   -0.041712    0.547983    0.728834    11.00000    0.04434    0.05258 =
         0.08545    0.01655   -0.01649   -0.00429
AFIX  43
H30   2   -0.027329    0.618474    0.718681    11.00000   -1.20000
AFIX   0
C31   1   -0.080166    0.528872    0.777492    11.00000    0.05942    0.08843 =
         0.09054   -0.00605   -0.00233    0.02072
AFIX  43
H31   2   -0.091985    0.585544    0.801176    11.00000   -1.20000
AFIX   0
C32   1   -0.102219    0.428918    0.792976    11.00000    0.05335    0.12081 =
         0.08996    0.03322    0.01591    0.00723
AFIX  43
H32   2   -0.128478    0.415527    0.827544    11.00000   -1.20000
AFIX   0
C33   1   -0.086317    0.347220    0.758328    11.00000    0.04823    0.06496 =
         0.14720    0.06071   -0.01838   -0.01509
AFIX  43
H33   2   -0.103267    0.277226    0.768444    11.00000   -1.20000
AFIX   0
C34   1   -0.044858    0.368235    0.707947    11.00000    0.03587    0.06051 =
         0.12377   -0.01317   -0.02426    0.00524
AFIX  43
H34   2   -0.032087    0.312635    0.683747    11.00000   -1.20000
AFIX   0
C35   1   -0.023007    0.470266    0.694111    11.00000    0.02777    0.07498 =
         0.06522    0.01583   -0.01111   -0.00803
AFIX  43
H35   2    0.005213    0.485944    0.660151    11.00000   -1.20000
AFIX   0

C42   1   -0.052277    0.906485    0.501849    11.00000    0.06083    0.06774 =
         0.23110    0.05472   -0.01023    0.00180
AFIX  43
H42   2   -0.090800    0.841260    0.502500    11.00000   -1.20000
AFIX   0
C43   1    0.001507    0.939067    0.544922    11.00000    0.09034    0.08837 =
         0.20128    0.05742   -0.00951    0.00122
AFIX  43
H43   2    0.003623    0.896428    0.575751    11.00000   -1.20000
AFIX   0
C44   1    0.053745    1.033795    0.544912    11.00000    0.11409    0.08555 =
         0.20798    0.03154   -0.03455    0.01549
AFIX  43
H44   2    0.090612    1.059230    0.575946    11.00000   -1.20000
AFIX   0
HKLF 4


REM  q23082jg_0m_a.res in P2(1)/c
REM wR2 = 0.1181, GooF = S = 1.038, Restrained GooF = 1.042 for all data
REM R1 = 0.0437 for 7322 Fo > 4sig(Fo) and 0.0447 for all 7602 data
REM 550 parameters refined using 13 restraints

END

WGHT      0.0600      1.9922

REM Instructions for potential hydrogen bonds
HTAB C1 F15
EQIV $2 -x+1, y-1/2, -z+3/2
HTAB C4 F8_$2
EQIV $3 -x+1, y+1/2, -z+3/2
HTAB C5 F13_$3
EQIV $4 -x+1, -y+1, -z+1
HTAB C5 F2_$4
EQIV $5 x+1, y, z
HTAB C5 F4_$5
HTAB C7 F15_$4

REM Highest difference peak  0.520,  deepest hole -0.338,  1-sigma level  0.053
Q1    1   0.4509  0.6853  0.8571  11.00000  0.05    0.52
Q2    1  -0.0827  0.3058  0.7214  11.00000  0.05    0.42
Q3    1   0.3477  0.6635  0.6215  11.00000  0.05    0.32
Q4    1   0.7146  0.4434  0.6985  11.00000  0.05    0.31
;
_shelx_res_checksum                39094
_shelx_hkl_file
;
   4   0   0 1229.58   35.10
  -4   0   0 1227.58   35.10
  -5   0   0 2663.23   73.39
   5   0   0 2513.35   73.59
  -6   0   0  217.38    5.80
   6   0   0  195.68    5.90
   6   0   0  186.98    5.80
  -6   0   0  183.48    6.90
  -6   0   0  199.48    5.80
   6   0   0  197.68    5.70
   7   0   0  230.68    6.80
   7   0   0  244.48    6.90
  -8   0   0   81.09    2.60
   8   0   0   86.39    2.60
   8   0   0   83.99    2.60
   8   0   0   88.99    2.80
  -8   0   0   97.69    2.70
   8   0   0   85.49    2.60
  -8   0   0   87.29    2.60
  -9   0   0  766.02   21.60
 -10   0   0  641.14   18.20
  11   0   0   27.30    0.90
 -11   0   0   27.40    1.00
 -11   0   0   24.70    1.00
 -11   0   0   24.10    1.10
  11   0   0   24.10    1.00
  12   0   0   23.10    0.90
  12   0   0   22.90    0.90
 -12   0   0   21.00    0.90
 -12   0   0   20.00    0.90
 -13   0   0   35.20    1.20
  13   0   0   33.70    1.30
 -13   0   0   34.40    1.20
 -14   0   0    0.00    0.20
 -14   0   0    0.00    0.20
   0  -1   0    0.10    0.10
  -2  -1   0  124.39    3.80
  -3  -1   0 1820.62   52.39
   3  -1   0 1868.51   52.39
   3   1   0 1815.82   52.39
  -3   1   0 1920.81   52.49
  -4  -1   0 1850.41   51.69
  -4   1   0 1793.12   51.49
   4   1   0 1792.62   51.39
  -5  -1   0   53.09    1.70
  -5  -1   0   51.39    1.70
  -5  -1   0   50.39    2.60
   5  -1   0   51.79    1.60
   5  -1   0   51.39    1.70
   5  -1   0   51.29    1.70
  -5   1   0   52.69    1.70
   5   1   0   50.99    1.70
   5   1   0   49.99    1.70
  -5   1   0   53.89    1.70
   6  -1   0  695.03   21.10
  -6  -1   0  731.33   21.30
   7  -1   0  189.98    7.60
   7  -1   0  209.38    5.90
  -7   1   0  211.78    6.00
   7   1   0  206.08    6.00
   7   1   0  194.38    5.80
  -7   1   0  200.18    6.00
   7   1   0  203.58    6.10
  -7   1   0  197.98    5.80
   7   1   0  197.98    5.90
   8  -1   0   78.49    2.50
  -8  -1   0   88.29    2.60
  -8  -1   0   86.79    2.60
   8  -1   0   79.79    2.50
  -8  -1   0   95.49    2.80
   8  -1   0   79.59    2.60
   8   1   0   84.89    2.60
  -8   1   0   81.99    2.60
  -8   1   0   80.79    2.50
   8   1   0   86.29    2.60
  -8   1   0   82.49    2.60
   8   1   0   90.49    2.70
  -8   1   0   84.29    2.60
   8   1   0   88.99    2.60
  -9  -1   0  125.89    3.70
  -9  -1   0  123.49    3.80
   9  -1   0  121.19    3.70
  -9  -1   0  131.69    3.70
   9  -1   0  123.29    3.70
  -9  -1   0  122.99    3.80
   9  -1   0  119.89    3.60
   9   1   0  127.89    3.70
  -9   1   0  122.39    3.70
  -9   1   0  117.99    3.70
   9   1   0  126.39    3.70
   9   1   0  135.29    4.40
   9   1   0  126.99    3.70
  -9   1   0  127.89    3.70
  -9   1   0  119.69    3.70
 -10  -1   0  194.48    5.80
  10  -1   0  190.48    5.70
 -10  -1   0  208.28    6.00
  10   1   0  199.48    5.70
  10   1   0  204.58    5.70
 -10   1   0  197.88    5.70
 -10   1   0  193.48    5.80
  10   1   0  194.28    5.70
 -10   1   0  192.98    5.80
 -11  -1   0  103.29    3.40
 -11  -1   0  110.59    3.20
  11  -1   0   99.79    3.10
 -11  -1   0  106.99    3.20
  11   1   0  105.29    3.10
 -11   1   0  105.39    3.20
 -11   1   0  104.29    3.20
 -11   1   0  101.09    3.20
  11   1   0  105.19    3.10
 -12  -1   0   56.19    1.90
  12  -1   0   54.99    1.80
  12  -1   0   55.69    1.80
 -12  -1   0   56.69    1.80
  12   1   0   58.29    1.80
 -12   1   0   57.49    1.80
 -12   1   0   55.49    1.90
 -12   1   0   59.19    1.80
  13  -1   0   14.00    0.60
  13  -1   0   13.60    0.60
 -13  -1   0   14.40    0.60
 -13  -1   0   14.20    0.70
 -13   1   0   13.60    0.60
 -13   1   0   14.10    0.70
  14  -1   0    6.00    0.40
  14  -1   0    6.20    0.40
 -14  -1   0    6.90    0.40
 -14   1   0    6.60    0.40
 -14   1   0    5.90    0.40
   0  -2   0  309.77    8.60
   0  -2   0  293.37    8.60
   1  -2   0  607.44   17.80
  -1  -2   0  650.33   17.90
   2  -2   0  307.77    9.10
  -2  -2   0  318.77    9.20
   3  -2   0  165.28    4.90
  -3  -2   0  165.38    5.50
  -3  -2   0  178.58    4.90
  -4  -2   0   79.49    3.10
   4  -2   0   80.59    2.40
   4  -2   0   78.49    2.40
   4   2   0   80.59    2.50
  -4   2   0   81.49    2.40
   4   2   0   83.49    2.40
  -4   2   0   81.39    2.50
   4   2   0   80.19    2.40
   5  -2   0   32.70    1.10
  -5  -2   0   35.80    2.10
   5  -2   0   33.40    2.00
  -5   2   0   32.80    1.20
   5   2   0   34.20    1.20
   5   2   0   34.00    1.30
  -6  -2   0  120.79    4.80
  -6   2   0  119.69    3.70
   6   2   0  124.49    3.80
   6   2   0  122.89    3.60
  -6   2   0  112.79    3.50
  -6   2   0  122.39    3.70
   6   2   0  124.29    3.70
  -8  -2   0  416.86   11.90
   8  -2   0  407.56   13.50
  -8  -2   0  412.16   11.80
   8  -2   0  399.66   11.80
   8  -2   0  425.46   11.80
   8  -2   0  414.46   11.70
  -8  -2   0  419.76   13.80
  -8  -2   0  420.66   11.80
   8   2   0  406.96   11.80
   8   2   0  431.06   12.10
  -8   2   0  409.56   11.80
  -8   2   0  413.46   11.80
  -8   2   0  414.96   12.40
  -8   2   0  423.36   11.80
   8   2   0  402.66   11.80
   9  -2   0   79.79    2.40
  -9  -2   0   78.99    2.50
   9  -2   0   76.89    2.40
  -9  -2   0   83.39    5.20
  -9  -2   0   79.49    2.50
  -9  -2   0   75.99    2.50
  -9   2   0   82.59    2.50
   9   2   0   77.79    2.40
  -9   2   0   78.59    2.50
  -9   2   0   81.09    2.40
   9   2   0   78.49    2.40
   9   2   0   76.49    2.40
  -9   2   0   80.29    2.50
   9   2   0   78.99    2.60
 -10  -2   0   59.49    1.90
 -10  -2   0   59.39    1.90
 -10  -2   0   58.39    1.90
  10  -2   0   51.79    1.80
  10  -2   0   53.29    1.90
  10   2   0   59.99    1.80
 -10   2   0   53.89    1.80
  10   2   0   58.09    1.80
 -10   2   0   59.99    1.90
 -10   2   0   60.29    1.90
  10   2   0   57.49    1.90
 -10   2   0   56.29    1.90
 -11  -2   0   86.39    2.60
 -11  -2   0   83.79    2.70
 -11  -2   0   82.79    2.70
  11  -2   0   85.19    2.60
  11   2   0   81.09    2.60
 -11   2   0   88.79    2.70
 -11   2   0   88.99    2.60
 -11   2   0   82.69    2.70
  11   2   0   82.89    2.60
 -11   2   0   89.29    2.60
 -12  -2   0   10.80    0.70
  12  -2   0   12.00    0.60
  12  -2   0   14.40    0.60
 -12  -2   0   12.10    0.60
 -12  -2   0   11.30    0.70
 -12   2   0   12.60    0.70
 -12   2   0   11.80    0.70
  12   2   0   11.80    0.60
 -12   2   0   13.80    0.70
  12   2   0   12.60    0.60
 -13  -2   0   51.69    1.60
  13  -2   0   49.00    1.60
  13  -2   0   49.70    1.60
 -13   2   0   49.40    1.60
 -13   2   0   50.89    1.60
  13   2   0   50.99    1.50
  14  -2   0   15.30    0.60
  14  -2   0   14.70    0.60
 -14  -2   0   15.40    0.60
 -14   2   0   14.90    0.60
 -14   2   0   15.30    0.60
   0  -3   0    3.10    0.50
   0   3   0    2.70    0.20
  -1  -3   0  585.44   17.20
   1  -3   0  581.14   17.10
   1  -3   0  609.44   17.00
  -1  -3   0  615.94   17.10
   2  -3   0  362.46   10.40
  -2  -3   0  366.66   10.50
  -2  -3   0  374.86   10.50
   2  -3   0  332.47   10.70
   3  -3   0   25.40    1.30
  -3  -3   0   26.20    1.40
  -3   3   0   27.70    0.90
   3   3   0   26.60    0.90
   3   3   0   26.50    0.90
   3   3   0   24.60    0.90
  -4  -3   0  317.87    9.70
   4  -3   0  313.07    9.60
  -5  -3   0    0.30    0.80
   5   3   0    1.60    0.40
   5   3   0    0.90    0.30
  -5   3   0    1.20    0.30
  -5   3   0    1.30    0.30
   6  -3   0   69.09    3.30
  -6  -3   0   71.09    3.40
   6   3   0   73.09    2.40
  -6   3   0   77.99    2.40
   6   3   0   74.79    2.50
   6   3   0   73.69    2.30
  -6   3   0   75.69    2.40
   7  -3   0   59.29    3.30
   7   3   0   60.89    2.00
   7   3   0   62.99    2.10
   7   3   0   62.89    2.20
  -7   3   0   67.59    2.20
   7   3   0   62.79    2.20
  -7   3   0   66.49    2.20
  -7   3   0   67.59    2.00
   8  -3   0   67.19    3.80
  -8  -3   0   57.19    3.90
   8  -3   0   66.49    2.00
   8  -3   0   60.79    2.00
  -8  -3   0   61.99    2.00
  -8  -3   0   61.99    2.00
  -8   3   0   62.79    2.30
   8   3   0   58.89    2.00
   8   3   0   62.59    2.00
   8   3   0   66.59    2.30
   8   3   0   65.29    2.00
  -8   3   0   61.09    2.00
  -8   3   0   60.79    2.00
  -8   3   0   62.09    2.20
  -8   3   0   61.99    2.00
   8   3   0   69.49    2.10
  -9  -3   0  238.28    9.50
  -9  -3   0  242.88    7.00
   9  -3   0  239.68    6.90
   9  -3   0  239.38    6.90
   9  -3   0  249.68    7.00
  -9  -3   0  241.08    6.90
  -9  -3   0  236.68    7.00
  -9   3   0  243.78    7.00
  -9   3   0  237.78    6.90
   9   3   0  239.88    6.90
  -9   3   0  234.38    7.00
   9   3   0  243.88    7.00
   9   3   0  239.08    7.10
   9   3   0  240.78    6.90
   9   3   0  245.28    7.70
  -9   3   0  234.58    7.00
 -10  -3   0   79.79    5.90
 -10  -3   0   82.69    2.70
  10  -3   0   89.59    2.60
 -10  -3   0   83.29    2.70
  10  -3   0   87.09    2.60
  10  -3   0   85.39    2.60
 -10  -3   0   82.59    2.60
  10   3   0   84.69    2.60
 -10   3   0   85.49    2.70
 -10   3   0   84.79    2.70
  10   3   0   81.89    2.80
  10   3   0   85.99    3.00
  10   3   0   84.69    2.60
 -10   3   0   84.99    2.60
 -10   3   0   84.89    2.60
  11  -3   0   -0.10    0.20
  11  -3   0    0.30    0.20
 -11  -3   0    0.00    0.30
 -11  -3   0   -0.30    0.30
 -11  -3   0   -0.20    0.30
 -11   3   0    0.40    0.30
  11   3   0    0.50    0.30
  11   3   0    0.20    0.30
 -11   3   0    0.20    0.30
 -11   3   0    0.10    0.20
  11   3   0    0.20    0.30
 -12  -3   0    1.40    0.30
 -12  -3   0    0.40    0.30
  12  -3   0    0.60    0.20
  12  -3   0    0.90    0.30
 -12  -3   0    0.70    0.30
 -12  -3   0    0.50    0.30
 -12   3   0    0.40    0.30
 -12   3   0    0.70    0.30
 -12   3   0    0.50    0.30
  12   3   0    0.50    0.20
  12   3   0    0.40    0.20
 -12   3   0    0.60    0.20
 -13  -3   0   40.60    1.40
  13  -3   0   40.20    1.30
  13  -3   0   38.80    1.30
  13   3   0   39.40    1.30
 -13   3   0   39.90    1.30
 -13   3   0   39.70    1.40
 -13   3   0   42.30    1.40
  14  -3   0    7.20    0.40
 -14  -3   0    7.90    0.40
  14  -3   0    7.10    0.40
 -14   3   0    7.10    0.40
 -14   3   0    6.80    0.40
   0  -4   0 1806.82   50.79
   1  -4   0  738.13   22.00
  -1  -4   0  788.52   22.00
   1  -4   0  767.82   21.90
  -1  -4   0  792.42   21.90
   2  -4   0  229.68    6.90
  -2  -4   0  233.08    7.00
  -2  -4   0  227.08    6.90
  -3  -4   0    1.00    0.60
   3  -4   0    1.20    0.50
   3   4   0    1.60    0.30
  -4  -4   0   52.69    2.40
   4  -4   0   51.39    2.20
  -4   4   0   50.19    1.60
   4   4   0   49.60    1.60
   4   4   0   48.10    1.70
  -4   4   0   49.10    1.70
   4   4   0   50.49    1.60
   5  -4   0  281.57    8.80
  -5  -4   0  277.57    9.00
  -6  -4   0   25.10    2.10
   6  -4   0   29.80    2.00
   6   4   0   25.90    1.10
  -6   4   0   25.50    0.90
   6   4   0   26.60    1.10
  -6   4   0   26.00    1.10
   6   4   0   25.70    1.00
  -6   4   0   26.10    1.10
   7  -4   0   67.69    2.10
  -7  -4   0   73.59    3.80
  -7  -4   0   63.89    2.30
   7  -4   0   75.59    3.50
  -7  -4   0   69.79    2.20
   7  -4   0   70.59    2.20
   7  -4   0   68.39    2.20
   7   4   0   72.09    2.30
  -7   4   0   73.69    2.20
   7   4   0   73.89    2.50
  -7   4   0   75.79    2.40
   7   4   0   70.09    2.20
   7   4   0   72.19    2.50
   8  -4   0  124.39    3.70
  -8  -4   0  119.79    3.70
  -8  -4   0  123.19    3.80
   8  -4   0  119.99    6.60
  -8  -4   0  122.59    3.70
   8  -4   0  129.59    3.60
  -8  -4   0  118.19    6.10
   8  -4   0  126.69    3.70
   8  -4   0  129.19    3.70
   8   4   0  125.29    3.80
   8   4   0  120.59    3.70
  -8   4   0  122.59    3.70
  -8   4   0  124.69    3.70
  -8   4   0  124.99    3.90
   8   4   0  125.49    3.70
  -8   4   0  123.09    3.70
   8   4   0  126.29    3.90
   8   4   0  121.39    3.70
   9  -4   0   20.50    0.90
  -9  -4   0   20.90    0.90
  -9  -4   0   19.60    0.90
   9  -4   0   19.10    0.80
  -9  -4   0   21.50    3.00
   9  -4   0   20.80    0.80
   9  -4   0   21.40    3.30
  -9  -4   0   19.50    0.90
   9   4   0   19.80    1.20
   9   4   0   19.60    1.00
  -9   4   0   21.10    0.90
   9   4   0   19.20    0.90
  -9   4   0   21.20    0.90
  -9   4   0   20.20    0.80
  -9   4   0   20.80    0.90
   9   4   0   20.60    0.90
   9   4   0   19.90    0.80
   9   4   0   20.00    1.10
  10  -4   0   66.99    2.10
  10  -4   0   65.39    2.00
 -10  -4   0   64.99    2.10
  10  -4   0   64.89    2.00
 -10  -4   0   65.39    2.20
 -10  -4   0   54.39    6.30
  10  -4   0   59.79    5.70
 -10  -4   0   67.59    2.10
 -10   4   0   61.89    2.10
  10   4   0   63.69    2.30
 -10   4   0   65.29    2.10
  10   4   0   67.49    2.10
  10   4   0   65.99    2.10
 -10   4   0   63.79    2.00
 -10   4   0   64.29    2.10
  10   4   0   66.79    2.10
 -11  -4   0   19.90    1.00
 -11  -4   0   17.40    0.80
  11  -4   0   17.80    0.80
  11  -4   0   18.40    0.70
 -11  -4   0   16.30    0.90
 -11   4   0   17.70    0.80
 -11   4   0   16.60    0.80
 -11   4   0   17.70    0.80
  11   4   0   18.50    0.80
  11   4   0   18.50    0.80
  11   4   0   19.10    0.80
 -11   4   0   17.90    0.80
 -12  -4   0   16.20    0.70
 -12  -4   0   16.60    0.70
  12  -4   0   15.50    0.70
  12  -4   0   16.50    0.70
 -12  -4   0   15.60    0.80
 -12  -4   0   15.50    0.70
  12   4   0   16.10    0.70
 -12   4   0   15.40    0.70
 -12   4   0   14.80    0.70
 -12   4   0   16.30    0.70
  12   4   0   15.60    0.70
 -12   4   0   15.20    0.70
 -13  -4   0    3.60    0.40
 -13  -4   0    3.50    0.50
  13  -4   0    3.80    0.50
 -13  -4   0    4.00    0.40
  13   4   0    3.50    0.30
 -13   4   0    4.10    0.40
 -13   4   0    3.90    0.50
  13   4   0    3.60    0.40
 -14  -4   0   25.90    0.80
  14  -4   0   23.80    0.80
  14  -4   0   23.70    0.80
 -14   4   0   23.30    0.80
 -14   4   0   23.60    0.80
   0  -5   0    1.50    0.50
   0   5   0    0.40    0.20
   0   5   0    0.70    0.20
  -1  -5   0  701.13   19.60
  -1  -5   0  692.13   19.60
   1  -5   0  682.13   19.80
   1  -5   0  671.03   19.60
   2  -5   0  547.75   15.80
  -2  -5   0  548.65   15.90
   3  -5   0  192.68    6.00
  -3  -5   0  191.48    6.10
   4  -5   0  171.68    5.60
   4   5   0  172.28    5.00
  -4   5   0  167.48    5.00
  -4   5   0  170.38    5.10
   5  -5   0  857.11   25.00
   6  -5   0   80.29    3.50
  -6  -5   0   74.49    3.60
  -6   5   0   74.69    2.30
  -6   5   0   78.39    2.50
  -6   5   0   77.99    2.50
   6   5   0   76.59    2.60
   6   5   0   74.29    2.30
   6   5   0   75.49    2.50
  -7  -5   0    2.60    0.30
   7  -5   0    2.90    0.30
  -7  -5   0    3.00    1.40
   7  -5   0    3.00    1.10
   7  -5   0    2.20    0.40
   7   5   0    2.40    0.30
   7   5   0    1.80    0.40
   7   5   0    1.70    0.30
   8  -5   0   55.29    1.70
  -8  -5   0   54.19    3.90
   8  -5   0   58.89    3.70
  -8  -5   0   55.29    1.80
   8  -5   0   55.49    1.80
   8  -5   0   55.29    1.80
  -8  -5   0   55.89    1.80
  -8  -5   0   55.69    1.80
   8  -5   0   56.69    1.80
  -8  -5   0   55.29    1.90
   8   5   0   54.89    1.80
  -8   5   0   56.19    2.00
   8   5   0   55.69    2.10
   8   5   0   57.39    2.10
  -8   5   0   54.99    1.80
  -8   5   0   54.79    1.80
   8   5   0   54.89    1.80
  -8   5   0   55.29    1.80
  -8   5   0   57.29    2.10
   8   5   0   55.99    2.00
   8   5   0   57.99    1.80
   9  -5   0  104.39    5.30
   9  -5   0   99.59    3.10
  -9  -5   0  100.79    3.10
  -9  -5   0  102.29    3.20
   9  -5   0  103.39    3.00
   9  -5   0  103.19    3.10
  -9  -5   0  100.19    3.10
   9  -5   0  105.09    3.10
  -9  -5   0  100.89    3.10
  -9   5   0  104.39    3.10
  -9   5   0  105.89    3.50
   9   5   0  102.29    3.10
  -9   5   0  102.09    3.10
  -9   5   0   98.79    3.40
   9   5   0   97.49    3.40
   9   5   0  100.79    3.10
   9   5   0  100.79    3.50
  -9   5   0  100.39    3.10
   9   5   0  101.19    3.30
   9   5   0   99.29    3.10
 -10  -5   0    6.80    0.60
  10  -5   0    7.50    2.60
  10  -5   0    6.60    0.40
 -10  -5   0    6.60    0.50
  10  -5   0    5.90    0.50
 -10  -5   0    6.60    0.60
 -10  -5   0    6.80    0.60
  10   5   0    6.90    0.50
 -10   5   0    7.00    0.60
  10   5   0    6.60    0.60
  10   5   0    6.00    0.50
  10   5   0    6.80    0.70
 -10   5   0    6.40    0.50
 -10   5   0    7.30    0.60
 -10   5   0    7.50    0.50
 -11  -5   0   48.40    1.70
  11  -5   0   51.89    1.60
 -11  -5   0   50.39    1.60
  11  -5   0   57.09    5.50
  11  -5   0   52.89    1.70
 -11  -5   0   49.10    1.70
  11  -5   0   50.49    1.60
 -11  -5   0   50.49    1.70
 -11  -5   0   62.19    8.30
 -11   5   0   49.70    1.70
 -11   5   0   49.60    1.70
 -11   5   0   50.79    1.60
  11   5   0   48.20    1.60
 -11   5   0   50.59    1.70
  11   5   0   49.90    1.70
  11   5   0   49.20    1.60
 -12  -5   0   22.50    0.90
  12  -5   0   23.10    0.80
 -12  -5   0   22.00    1.00
  12  -5   0   23.10    0.90
  12  -5   0   22.60    0.80
 -12  -5   0   23.20    0.90
  12   5   0   22.40    0.80
 -12   5   0   23.10    0.80
 -12   5   0   22.70    0.90
  12   5   0   22.10    0.80
 -12   5   0   24.00    0.90
  12   5   0   23.60    0.90
 -13  -5   0    0.30    0.20
 -13  -5   0    0.00    0.20
 -13  -5   0   -0.10    0.30
 -13   5   0    0.30    0.20
  13   5   0    0.20    0.20
 -13   5   0    0.10    0.20
 -13   5   0    0.50    0.20
 -14  -5   0    1.10    0.10
  14  -5   0    0.80    0.10
 -14  -5   0    1.10    0.20
  14  -5   0    0.70    0.10
 -14   5   0    1.00    0.20
 -14   5   0    0.90    0.20
   0  -6   0 1012.60   29.10
   0  -6   0 1039.60   29.10
  -1  -6   0   41.00    1.70
   1  -6   0   42.50    1.70
  -1  -6   0   43.40    1.70
   1  -6   0   42.50    2.60
  -1   6   0   44.70    1.40
   1   6   0   44.70    1.40
   1   6   0   43.20    1.40
  -1   6   0   45.20    1.40
  -2  -6   0  381.56   11.60
   2  -6   0  404.16   11.50
   3  -6   0    1.60    0.60
  -3  -6   0    0.90    0.70
   3   6   0    2.10    0.40
   3   6   0    2.00    0.40
  -3   6   0    2.40    0.50
   3   6   0    1.90    0.30
   4  -6   0   92.79    3.50
  -4  -6   0   91.59    3.60
  -4   6   0   92.19    2.90
   4   6   0   88.89    2.80
   4   6   0   93.29    2.80
  -4   6   0   96.39    2.90
   4   6   0   88.99    2.90
   5  -6   0  474.55   14.10
  -5  -6   0  472.25   14.30
  -5   6   0  452.75   13.20
  -6  -6   0    1.20    0.30
   6  -6   0    1.90    0.90
   6  -6   0    0.90    0.20
  -6  -6   0    0.70    0.30
  -6  -6   0    1.20    0.30
  -6  -6   0    0.20    1.10
   6  -6   0    1.40    0.20
   6  -6   0    1.20    0.20
  -6   6   0    0.40    0.50
   6   6   0    0.60    0.40
  -6   6   0    1.00    0.30
   6   6   0    1.00    0.40
   6   6   0    0.90    0.30
  -7  -6   0    4.20    0.50
   7  -6   0    3.30    1.20
  -7  -6   0    3.80    0.40
   7  -6   0    4.10    0.40
  -7  -6   0    3.60    0.40
   7  -6   0    4.20    0.40
   7  -6   0    4.10    0.50
  -7  -6   0    4.20    1.60
  -7  -6   0    3.60    0.40
   7  -6   0    4.70    0.30
   7   6   0    4.10    0.50
   7   6   0    4.20    0.50
   7   6   0    4.10    0.60
  -7   6   0    3.70    0.40
  -7   6   0    3.90    0.60
   7   6   0    3.50    0.60
  -7   6   0    3.60    0.60
  -8  -6   0    0.60    0.30
  -8  -6   0    0.10    0.30
   8  -6   0    0.20    0.20
   8  -6   0    1.30    0.20
  -8  -6   0    0.50    1.50
  -8  -6   0    0.20    0.30
   8  -6   0    0.10    0.20
  -8  -6   0    0.70    0.30
   8  -6   0    1.60    1.50
   8  -6   0    0.00    0.30
  -8   6   0    0.90    0.30
   8   6   0    0.10    0.30
  -8   6   0    0.90    0.30
  -8   6   0    1.10    0.30
   8   6   0    0.80    0.40
   8   6   0    0.70    0.40
   8   6   0    0.50    0.30
   8   6   0    0.20    0.20
   8   6   0    0.60    0.30
   9  -6   0   35.50    1.20
   9  -6   0   31.90    3.80
  -9  -6   0   34.70    1.20
   9  -6   0   32.50    1.10
  -9  -6   0   33.40    1.20
   9  -6   0   32.70    1.20
  -9  -6   0   32.30    1.30
  -9  -6   0   35.00    4.20
   9  -6   0   31.30    1.20
  -9  -6   0   33.50    1.20
  -9   6   0   31.00    1.20
  -9   6   0   32.00    1.20
   9   6   0   33.40    1.50
  -9   6   0   31.40    1.50
  -9   6   0   32.20    1.20
   9   6   0   33.90    1.20
   9   6   0   33.20    1.60
   9   6   0   32.80    1.40
  -9   6   0   31.00    1.50
   9   6   0   32.90    1.20
 -10  -6   0    0.60    0.30
  10  -6   0    0.90    0.20
  10  -6   0    0.90    2.20
 -10  -6   0    0.30    0.30
 -10  -6   0   -0.50    2.70
  10  -6   0   -0.10    0.20
 -10  -6   0    0.60    0.30
 -10  -6   0    1.50    0.30
  10   6   0    0.70    0.30
  10   6   0    0.50    0.30
  10   6   0    0.30    0.20
 -10   6   0    0.50    0.20
  10   6   0    0.80    0.30
 -10   6   0    0.90    0.30
 -10   6   0    1.10    0.30
 -10   6   0    0.60    0.30
  11  -6   0   13.30    0.60
 -11  -6   0   13.20    0.80
 -11  -6   0   12.80    0.70
  11  -6   0   12.90    0.60
 -11  -6   0   12.90    0.70
  11  -6   0   13.50    0.60
 -11   6   0   13.80    0.70
 -11   6   0   13.60    0.60
  11   6   0   12.60    0.60
  11   6   0   12.70    0.70
 -11   6   0   14.10    0.70
 -11   6   0   14.20    0.80
  11   6   0   12.70    0.60
  12  -6   0    6.80    0.40
 -12  -6   0    7.70    0.60
  12  -6   0    6.30    0.50
  12  -6   0    6.40    0.50
 -12  -6   0    7.40    0.50
  12   6   0    7.30    0.40
 -12   6   0    7.10    0.40
 -12   6   0    7.30    0.50
 -12   6   0    7.20    0.50
  12   6   0    7.40    0.50
  12   6   0    6.80    0.50
 -13  -6   0    0.10    0.20
 -13  -6   0    0.00    0.20
  13  -6   0   -0.20    0.20
  13  -6   0    0.20    0.10
  13   6   0    0.10    0.20
  13   6   0    0.20    0.10
 -13   6   0   -0.10    0.20
 -13   6   0    0.00    0.20
 -13   6   0    0.10    0.20
   0  -7   0    0.10    0.50
   0  -7   0    1.00    0.40
  -1  -7   0  754.02   21.70
  -1  -7   0  772.82   21.70
   1  -7   0  762.62   21.70
   2  -7   0  324.37    9.40
  -2  -7   0  313.27    9.40
  -3  -7   0   87.39    3.20
   3  -7   0   83.09    3.10
   3   7   0   90.49    2.60
  -3   7   0   87.39    2.70
   3   7   0   85.59    2.70
  -3   7   0   86.29    2.70
   3   7   0   85.89    2.60
  -4  -7   0  281.67    9.00
   4  -7   0  292.57    8.90
  -4   7   0  285.17    8.40
   5  -7   0  146.99    4.50
   5  -7   0  168.98    4.90
   5  -7   0  158.08    5.50
  -5  -7   0  147.39    4.50
  -5  -7   0  160.98    4.80
  -5  -7   0  150.28    4.60
  -5  -7   0  153.08    4.60
  -5  -7   0  156.98    5.60
   5  -7   0  151.98    4.50
  -5   7   0  159.18    4.80
   5   7   0  157.48    4.70
   5   7   0  158.08    4.80
   5   7   0  157.08    4.60
  -5   7   0  157.98    4.70
   6  -7   0  329.17   10.40
  -6  -7   0  315.67    9.20
   6  -7   0  312.97    9.20
  -6  -7   0  332.27   10.60
   6  -7   0  325.87    9.20
  -6  -7   0  325.17    9.30
   6  -7   0  321.17    9.20
   6  -7   0  324.17    9.30
  -6  -7   0  322.97    9.30
  -6  -7   0  316.17    9.30
   6   7   0  321.67    9.30
   6   7   0  326.57    9.50
   6   7   0  321.07    9.20
  -6   7   0  328.57    9.50
  -6   7   0  316.27    9.20
  -6   7   0  328.47    9.50
   6   7   0  325.97    9.40
  -7  -7   0    8.40    1.70
   7  -7   0    8.30    0.50
   7  -7   0   10.20    0.60
  -7  -7   0    8.30    0.60
   7  -7   0    8.60    0.50
  -7  -7   0    7.70    0.70
  -7  -7   0    7.70    0.50
   7  -7   0    9.10    0.40
  -7  -7   0    8.00    0.60
   7  -7   0    7.60    1.40
  -7   7   0    9.00    0.70
  -7   7   0    9.10    0.70
  -7   7   0    7.70    0.60
   7   7   0    8.50    0.80
   7   7   0    8.90    0.70
   7   7   0    8.80    0.60
   7   7   0    8.10    0.60
   8  -7   0  109.49    3.20
   8  -7   0  109.19    3.10
   8  -7   0  105.19    3.20
  -8  -7   0  102.99    3.20
  -8  -7   0  104.79    3.20
  -8  -7   0  102.09    3.30
  -8  -7   0  105.49    3.20
  -8  -7   0  104.09    5.10
   8  -7   0  108.59    4.80
   8  -7   0  108.99    3.20
   8   7   0  103.59    3.20
  -8   7   0  102.09    3.70
   8   7   0  104.99    3.70
   8   7   0  111.09    3.40
   8   7   0  106.29    3.50
   8   7   0  102.09    3.40
  -8   7   0  107.99    3.60
  -8   7   0  103.79    3.50
  -8   7   0  106.19    3.20
  -8   7   0  104.69    3.20
  -9  -7   0   34.20    1.30
   9  -7   0   35.00    1.20
   9  -7   0   34.90    3.30
   9  -7   0   35.30    1.30
  -9  -7   0   31.70    3.60
   9  -7   0   36.90    1.20
  -9  -7   0   35.80    1.30
  -9  -7   0   36.00    1.30
   9  -7   0   33.70    1.20
  -9  -7   0   35.00    1.40
  -9   7   0   36.30    1.20
   9   7   0   33.10    1.50
   9   7   0   36.00    1.20
   9   7   0   34.30    1.60
  -9   7   0   34.00    1.50
   9   7   0   33.20    1.40
  -9   7   0   38.30    1.30
  -9   7   0   34.00    1.30
  -9   7   0   34.80    1.60
   9   7   0   33.90    1.30
   9   7   0   35.30    1.20
  10  -7   0    0.10    0.20
 -10  -7   0    0.60    0.30
 -10  -7   0    0.40    0.30
 -10  -7   0   -2.00    3.20
  10  -7   0    0.40    0.20
 -10  -7   0    0.30    0.30
  10  -7   0   -0.20    0.20
  10   7   0    0.40    0.30
 -10   7   0    0.40    0.30
 -10   7   0    0.70    0.30
  10   7   0    0.20    0.20
  10   7   0   -0.20    0.30
 -10   7   0    0.30    0.30
 -10   7   0    0.70    0.20
 -11  -7   0   69.99    2.30
 -11  -7   0   71.99    2.20
  11  -7   0   69.69    2.10
  11  -7   0   69.89    2.10
 -11  -7   0   70.29    2.20
  11  -7   0   67.79    2.10
  11   7   0   73.39    2.20
  11   7   0   70.19    2.10
 -11   7   0   68.69    2.10
 -11   7   0   68.39    2.20
 -11   7   0   66.89    2.20
 -11   7   0   69.19    2.20
 -12  -7   0   22.90    1.10
 -12  -7   0   21.50    0.90
  12  -7   0   20.80    0.80
 -12  -7   0   22.90    0.80
  12  -7   0   21.90    0.70
  12   7   0   22.50    0.80
 -12   7   0   21.20    0.80
 -12   7   0   21.00    0.80
  12   7   0   22.80    0.80
  13  -7   0    1.10    0.10
 -13  -7   0    1.10    0.20
  13  -7   0    1.00    0.20
  13  -7   0    1.00    0.10
 -13   7   0    1.30    0.20
  13   7   0    0.90    0.20
  13   7   0    1.10    0.10
 -13   7   0    1.30    0.20
   0   8   0  265.27    7.70
  -1   8   0    9.80    0.60
   1   8   0   10.10    0.60
   1   8   0   10.20    0.50
  -1   8   0   10.00    0.60
   2  -8   0    5.20    0.70
  -2   8   0    4.50    0.50
   3  -8   0   96.79    3.00
  -3  -8   0   92.99    3.30
  -3  -8   0   94.39    3.00
   3  -8   0   99.39    3.00
  -3  -8   0   96.09    3.00
  -3  -8   0   98.09    3.00
   3  -8   0   99.99    3.40
   3   8   0   99.59    3.00
  -3   8   0  106.89    3.30
   4  -8   0   58.89    1.80
   4  -8   0   56.19    2.40
  -4  -8   0   51.29    1.70
  -4  -8   0   52.69    1.80
   4  -8   0   59.49    1.80
  -4  -8   0   53.69    1.80
  -4  -8   0   54.59    1.70
  -4  -8   0   53.79    2.40
  -4  -8   0   52.89    1.90
   4   8   0   55.19    1.80
   4   8   0   56.49    1.90
  -4   8   0   62.09    2.00
  -5  -8   0   29.00    1.00
   5  -8   0   29.40    1.10
   5  -8   0   28.60    0.90
  -5  -8   0   29.60    1.10
  -5  -8   0   29.00    0.90
  -5  -8   0   26.80    2.30
  -5  -8   0   29.00    1.10
   5  -8   0   27.60    1.00
  -5  -8   0   28.30    1.10
  -5   8   0   30.50    1.20
   5   8   0   28.40    1.30
   5   8   0   28.80    1.10
  -5   8   0   27.10    1.30
   5   8   0   28.30    1.20
  -6  -8   0   13.20    1.90
   6  -8   0   13.40    0.70
   6  -8   0   13.40    0.70
  -6  -8   0   13.80    0.80
  -6  -8   0   13.60    0.70
  -6  -8   0   13.70    0.70
  -6  -8   0   13.80    0.60
   6  -8   0   14.10    0.50
   6  -8   0   13.20    1.70
   6   8   0   13.10    0.70
   6   8   0   13.90    0.80
  -6   8   0   14.50    0.90
  -6   8   0   13.20    0.70
   6   8   0   14.30    0.90
   6   8   0   13.80    0.80
  -6   8   0   14.60    0.90
  -7  -8   0   16.60    0.80
   7  -8   0   15.30    0.80
   7  -8   0   15.60    0.60
  -7  -8   0   16.10    0.90
   7  -8   0   14.40    0.70
  -7  -8   0   16.70    0.70
   7  -8   0   15.10    0.70
  -7  -8   0   16.10    2.00
   7  -8   0   16.60    2.00
  -7  -8   0   16.20    0.80
   7   8   0   15.60    0.80
  -7   8   0   14.10    0.70
   7   8   0   15.80    0.80
   7   8   0   16.10    0.90
  -7   8   0   14.90    0.90
   8  -8   0   15.70    0.80
  -8  -8   0   15.30    0.70
   8  -8   0   15.40    0.70
  -8  -8   0   15.00    0.80
   8  -8   0   15.50    0.70
  -8  -8   0   14.20    0.80
  -8  -8   0   14.90    0.90
  -8  -8   0   12.70    2.00
   8  -8   0   13.70    1.90
   8  -8   0   16.50    0.60
   8   8   0   15.50    1.10
  -8   8   0   16.00    0.80
   8   8   0   14.70    0.80
  -8   8   0   18.00    1.10
  -8   8   0   16.50    0.80
  -8   8   0   18.00    1.00
   8   8   0   14.50    0.90
   8   8   0   15.80    0.90
  -8   8   0   17.30    0.70
  -9  -8   0   10.60    0.90
  -9  -8   0    9.50    0.70
  -9  -8   0    6.30    2.10
   9  -8   0   10.90    0.50
   9  -8   0   10.50    2.00
   9  -8   0   10.10    0.60
   9  -8   0   10.90    0.90
  -9   8   0    9.60    0.60
  -9   8   0   10.90    0.90
   9   8   0   10.10    0.60
   9   8   0   10.10    0.90
 -10  -8   0    2.10    0.30
  10  -8   0    2.20    0.30
  10  -8   0    2.50    0.30
 -10  -8   0    2.20    0.40
 -10  -8   0    2.30    0.40
  10  -8   0    1.90    0.30
  10   8   0    2.30    0.30
  10   8   0    2.10    0.30
 -10   8   0    2.00    0.30
 -10   8   0    2.30    0.30
 -10   8   0    1.90    0.30
 -11  -8   0   10.70    0.70
 -11  -8   0   10.10    0.60
  11  -8   0   11.20    0.40
 -11  -8   0   11.10    0.50
  11  -8   0   11.30    0.50
  11  -8   0   12.10    0.50
 -11  -8   0   11.00    0.70
 -11   8   0   10.90    0.60
  11   8   0   11.30    0.60
  11   8   0   11.70    0.60
 -11   8   0   12.10    0.50
 -11   8   0   11.00    0.60
  11   8   0   11.70    0.60
 -11   8   0   11.60    0.60
  12  -8   0    6.00    0.40
  12  -8   0    4.80    0.30
  12  -8   0    5.10    0.20
 -12  -8   0    4.90    0.40
 -12  -8   0    5.10    0.40
 -12   8   0    5.90    0.40
  12   8   0    5.00    0.40
  12   8   0    5.20    0.40
  12   8   0    5.00    0.40
   0  -9   0    0.60    0.30
   0   9   0    0.50    0.30
   0   9   0    0.40    0.30
  -1  -9   0  132.79    4.00
   1  -9   0  133.79    4.00
   1  -9   0  124.49    4.00
  -1  -9   0  130.19    4.10
  -1   9   0  137.79    4.10
   1   9   0  137.19    4.00
  -1   9   0  137.99    4.00
   1   9   0  135.49    4.10
   2  -9   0    1.70    0.30
  -2  -9   0    1.70    0.30
  -2  -9   0    1.50    0.30
  -2  -9   0    2.20    0.30
  -2   9   0    1.90    0.40
  -2   9   0    1.50    0.40
   2   9   0    1.20    0.30
   3  -9   0   13.00    0.60
  -3  -9   0   13.00    0.60
  -3  -9   0   13.70    0.70
   3  -9   0   13.70    0.70
  -3  -9   0   14.10    0.70
  -3   9   0   14.30    0.80
   3   9   0   12.90    0.80
  -3   9   0   14.20    0.80
   3   9   0   13.50    0.70
   4  -9   0  227.58    6.40
  -4  -9   0  218.98    6.60
  -4  -9   0  226.78    6.60
   4  -9   0  229.18    6.50
  -4  -9   0  222.48    6.50
   4  -9   0  223.88    6.50
   4  -9   0  217.98    6.50
  -4  -9   0  216.68    6.50
  -4   9   0  235.18    6.70
   4   9   0  226.08    6.70
   4   9   0  226.68    6.60
  -4   9   0  230.38    6.80
   5  -9   0   50.49    1.60
   5  -9   0   50.19    2.30
   5  -9   0   51.79    1.70
  -5  -9   0   54.69    2.00
   5  -9   0   53.99    1.90
  -5  -9   0   52.99    1.70
  -5  -9   0   53.79    1.80
  -5  -9   0   55.69    2.00
   5   9   0   52.29    2.00
  -5   9   0   52.69    2.00
   5   9   0   51.59    2.00
  -6  -9   0  116.29    3.60
  -6  -9   0  114.59    3.50
   6  -9   0  113.49    3.30
  -6  -9   0  112.39    3.30
   6  -9   0  115.99    3.50
   6  -9   0  112.69    3.40
   6  -9   0  118.19    4.20
  -6  -9   0  114.99    3.50
  -6  -9   0  112.19    3.40
  -6   9   0  115.49    3.50
  -6   9   0  118.09    3.70
  -6   9   0  119.09    3.80
   6   9   0  108.79    3.50
   6   9   0  112.49    3.70
   6   9   0  114.19    3.60
  -7  -9   0  122.29    3.60
  -7  -9   0  123.79    3.80
  -7  -9   0  123.99    3.70
   7  -9   0  120.79    4.60
   7  -9   0  126.69    3.70
   7  -9   0  125.99    3.70
  -7  -9   0  123.09    3.60
   7  -9   0  124.69    3.60
  -7  -9   0  124.59    3.70
   7   9   0  122.29    4.00
  -7   9   0  123.39    4.00
   7   9   0  118.49    3.80
   7   9   0  121.19    3.90
  -7   9   0  126.29    4.00
   7   9   0  122.09    3.70
  -7   9   0  123.59    3.70
  -8  -9   0   92.89    2.80
   8  -9   0   95.49    2.90
  -8  -9   0   94.49    2.90
   8  -9   0   92.99    2.90
   8  -9   0   88.99    3.90
  -8  -9   0   95.19    3.00
   8  -9   0   95.39    2.70
  -8  -9   0   93.09    2.90
  -8   9   0   93.79    2.90
  -8   9   0   98.19    3.50
  -8   9   0   94.89    3.40
   8   9   0   93.69    3.60
   8   9   0   87.59    3.30
   8   9   0   95.49    2.90
  -9  -9   0    1.00    0.30
   9  -9   0    0.20    0.20
  -9  -9   0    0.90    0.20
   9  -9   0    0.50    0.30
  -9  -9   0    0.90    0.30
  -9  -9   0    1.00    0.30
   9  -9   0    0.80    0.20
   9  -9   0    0.60    0.20
   9   9   0    0.30    0.30
   9   9   0    1.10    0.30
   9   9   0    0.70    0.30
  -9   9   0    1.60    0.30
  -9   9   0    1.00    0.30
  -9   9   0    0.60    0.30
  10  -9   0    1.30    0.10
 -10  -9   0    1.00    0.30
 -10  -9   0    1.40    0.30
 -10  -9   0    1.30    0.30
  10  -9   0    1.00    0.20
  10  -9   0    1.80    0.20
 -10   9   0    1.20    0.30
  10   9   0    1.10    0.20
  10   9   0    0.90    0.30
  10   9   0    1.20    0.30
 -10   9   0    0.90    0.30
 -10   9   0    1.10    0.20
 -10   9   0    1.20    0.30
 -11  -9   0    5.20    0.40
  11  -9   0    4.80    0.30
 -11  -9   0    5.10    0.60
  11  -9   0    5.60    0.50
 -11   9   0    5.10    0.60
 -11   9   0    5.20    0.60
 -11   9   0    4.60    0.40
  11   9   0    5.20    0.40
 -11   9   0    4.90    0.40
  11   9   0    4.50    0.40
 -12  -9   0    0.40    0.20
 -12  -9   0    0.10    0.20
  12  -9   0    0.20    0.10
  12  -9   0    0.30    0.20
  12   9   0    0.10    0.30
 -12   9   0    0.30    0.20
 -12   9   0    0.30    0.10
 -12   9   0    0.40    0.30
   0 -10   0  126.09    3.70
   0 -10   0  126.99    3.80
   0  10   0  126.79    3.90
   0  10   0  123.99    3.90
   1 -10   0  303.17    8.70
   1 -10   0  303.17    8.80
  -1 -10   0  303.27    8.80
  -1 -10   0  301.57    8.70
   1  10   0  304.77    8.80
  -1  10   0  306.27    8.90
  -1  10   0  306.27    8.90
   1  10   0  301.87    8.90
   2 -10   0  229.08    6.70
  -2 -10   0  231.38    6.70
  -2 -10   0  231.48    6.80
   2 -10   0  233.48    6.80
  -2 -10   0  233.18    6.70
   2  10   0  229.88    6.80
  -2  10   0  239.88    7.00
   2  10   0  228.58    6.90
  -2  10   0  237.38    6.90
   3 -10   0  406.26   11.90
  -3 -10   0  439.96   11.90
  -3 -10   0  401.76   11.80
   3 -10   0  410.46   11.80
  -3  10   0  420.86   12.10
   3  10   0  411.66   12.00
   4 -10   0   42.10    1.40
  -4 -10   0   42.10    1.50
  -4 -10   0   42.00    1.40
   4 -10   0   41.30    1.50
  -4 -10   0   41.50    1.50
   4  10   0   41.20    1.60
  -4  10   0   42.60    1.70
  -5 -10   0  123.59    3.70
   5 -10   0  125.39    3.80
  -5 -10   0  123.69    3.70
  -5 -10   0  127.19    3.80
   5 -10   0  126.49    3.70
  -5  10   0  126.79    4.00
  -5  10   0  126.99    4.00
   5  10   0  120.29    3.90
   5  10   0  122.89    4.00
  -6 -10   0   38.10    1.30
   6 -10   0   36.70    1.30
   6 -10   0   37.70    1.30
  -6 -10   0   37.60    1.30
  -6 -10   0   37.10    1.40
   6  10   0   37.40    1.50
  -6  10   0   36.70    1.30
  -6  10   0   38.40    1.60
  -6  10   0   37.40    1.60
   6  10   0   37.80    1.30
   6  10   0   36.10    1.60
   7 -10   0    7.70    0.60
  -7 -10   0    8.30    0.70
  -7 -10   0    7.40    0.70
   7 -10   0    7.40    0.60
  -7 -10   0    7.20    0.60
   7  10   0    7.50    0.80
   7  10   0    6.50    0.50
  -7  10   0    8.40    0.80
  -7  10   0    7.90    0.60
   8 -10   0   24.50    1.00
  -8 -10   0   26.30    1.00
  -8 -10   0   26.40    1.00
   8 -10   0   24.10    1.00
  -8  10   0   25.70    1.00
   8  10   0   24.70    1.10
  -8  10   0   26.00    1.00
  -8  10   0   26.30    1.00
   9 -10   0    0.50    0.20
  -9 -10   0    0.40    0.30
  -9 -10   0    0.50    0.30
   9  10   0    0.50    0.20
  -9  10   0    0.70    0.20
  -9  10   0    0.40    0.30
   9  10   0    0.80    0.20
   9  10   0    0.30    0.20
  -9  10   0    0.90    0.30
  10 -10   0    0.70    0.20
 -10 -10   0    0.60    0.20
 -10  10   0    0.60    0.30
  10  10   0    0.60    0.20
  10  10   0    0.60    0.30
  10  10   0    0.40    0.20
 -10  10   0    0.80    0.20
 -10  10   0    0.80    0.30
 -10  10   0    0.50    0.20
 -11 -10   0    0.30    0.20
 -11 -10   0    0.30    0.30
  11  10   0    0.30    0.20
  11  10   0    0.50    0.20
  11  10   0    0.50    0.20
 -11  10   0    0.40    0.20
 -11  10   0    0.40    0.20
 -11  10   0    0.60    0.20
 -11  10   0    0.30    0.20
  -1 -11   0    2.90    0.30
   1 -11   0    2.80    0.40
  -1 -11   0    2.10    0.40
   1  11   0    2.30    0.50
   1  11   0    1.90    0.40
  -1  11   0    3.40    0.70
  -1  11   0    3.50    0.60
   2 -11   0    8.70    0.60
  -2 -11   0    9.80    0.60
  -2 -11   0    8.30    0.70
   2 -11   0    9.10    0.70
  -2  11   0   10.50    0.80
  -2  11   0   10.20    0.90
   2  11   0   10.00    0.80
   2  11   0    9.50    0.70
   3 -11   0  219.98    6.30
  -3 -11   0  218.68    6.30
  -3 -11   0  225.78    6.40
   3 -11   0  220.98    6.30
  -3 -11   0  218.38    6.20
  -3  11   0  216.68    6.60
   3  11   0  207.88    6.50
  -3  11   0  217.08    6.50
   3  11   0  204.78    6.40
  -4 -11   0   21.00    0.80
   4 -11   0   22.50    0.90
  -4 -11   0   21.30    0.90
   4 -11   0   22.90    1.00
  -4 -11   0   20.10    1.00
  -4  11   0   23.00    1.10
  -4  11   0   22.10    1.10
   4  11   0   18.90    1.10
   4  11   0   19.20    1.00
  -5 -11   0   63.29    2.00
  -5 -11   0   62.99    2.00
   5 -11   0   64.29    2.00
   5 -11   0   63.39    2.00
  -5 -11   0   61.39    1.90
   5  11   0   60.09    2.20
  -5  11   0   60.59    2.20
  -5  11   0   60.59    2.00
  -5  11   0   62.69    2.30
   5  11   0   62.39    2.50
  -6 -11   0   50.69    1.70
  -6 -11   0   50.89    1.70
   6 -11   0   50.39    1.70
  -6 -11   0   48.50    1.70
   6 -11   0   50.79    1.60
   6  11   0   50.29    1.70
   6  11   0   49.70    2.20
  -6  11   0   51.79    1.70
  -7 -11   0   46.30    1.60
   7 -11   0   45.30    1.50
   7 -11   0   44.60    1.50
  -7 -11   0   44.60    1.50
  -7  11   0   45.00    1.50
   7  11   0   47.00    1.50
   8 -11   0    0.20    0.20
   8 -11   0    0.60    0.20
  -8 -11   0    1.20    0.30
  -8 -11   0    0.50    0.30
   8  11   0    0.50    0.20
   8  11   0    0.80    0.40
   9 -11   0   21.50    0.80
  -9 -11   0   20.40    0.90
  -9 -11   0   22.00    1.00
   9  11   0   20.70    0.80
  -9  11   0   21.60    0.80
  -9  11   0   23.30    0.80
   9  11   0   20.80    0.80
  -9  11   0   21.80    0.80
  -9  11   0   21.20    0.80
   9  11   0   21.30    0.80
 -10 -11   0    0.70    0.20
  10 -11   0    0.80    0.20
 -10 -11   0    0.60    0.20
 -10  11   0    0.80    0.20
 -10  11   0    0.80    0.20
 -10  11   0    0.70    0.20
  10  11   0    0.60    0.20
  10  11   0    0.60    0.20
   0 -12   0  143.59    4.10
   0  12   0  127.49    4.30
  -1 -12   0   64.19    2.00
   1 -12   0   62.49    2.00
  -1 -12   0   62.79    1.90
  -1  12   0   57.69    2.10
   1  12   0   53.29    2.20
   1  12   0   54.09    2.10
  -1  12   0   57.69    2.50
  -2 -12   0   23.80    0.80
  -2 -12   0   24.50    1.00
   2 -12   0   23.30    1.00
   2  12   0   20.70    1.10
  -2  12   0   20.50    1.20
  -2  12   0   18.80    1.00
   2  12   0   19.90    1.30
  -3 -12   0   20.00    0.90
  -3 -12   0   19.10    0.90
   3 -12   0   20.10    0.90
  -3  12   0   16.90    1.00
   3  12   0   16.90    1.00
  -4 -12   0    0.40    0.30
  -4 -12   0   -0.10    0.30
  -4 -12   0    0.80    0.20
   4 -12   0    0.40    0.20
  -5 -12   0   38.10    1.20
   5 -12   0   38.30    1.30
  -5 -12   0   37.90    1.30
  -5 -12   0   39.10    1.40
  -5  12   0   38.70    1.30
   6 -12   0    0.40    0.20
   6 -12   0    0.50    0.20
  -6 -12   0    0.70    0.30
  -6 -12   0    0.30    0.20
  -6  12   0    1.00    0.30
   6  12   0    0.10    0.20
  -7 -12   0   15.70    0.70
  -7 -12   0   14.00    0.70
   7 -12   0   15.40    0.70
  -7  12   0   14.90    0.70
   7  12   0   14.80    0.70
   8 -12   0    0.60    0.20
  -8 -12   0    0.70    0.40
  -8 -12   0    0.30    0.20
  -8  12   0    1.30    0.20
   8  12   0    0.70    0.20
   8  12   0    0.90    0.20
  -9 -12   0   17.90    0.70
  -9 -12   0   18.10    0.70
   9 -12   0   18.20    0.70
  -9  12   0   18.10    0.70
   9  12   0   18.90    0.70
  -9  12   0   19.10    0.70
   9  12   0   18.30    0.70
  -9  12   0   19.20    0.70
  -9  12   0   19.90    0.70
   9  12   0   19.30    0.70
   0 -13   0   -0.10    0.30
  -1 -13   0   13.50    0.70
   1 -13   0   13.90    0.70
  -2 -13   0    3.00    0.40
   2 -13   0    3.10    0.40
  -3 -13   0    0.30    0.20
   3 -13   0    0.50    0.30
  -3 -13   0    0.50    0.30
   3 -13   0    0.30    0.20
   4 -13   0    6.60    0.40
  -4 -13   0    7.00    0.60
  -4 -13   0    7.00    0.40
   5 -13   0    0.80    0.20
  -5 -13   0    0.80    0.30
  -5  13   0    0.80    0.20
   6  13   0    2.20    0.30
  -7 -13   0   19.20    0.80
  -7  13   0   18.80    0.70
  -7  13   0   19.40    0.70
   7  13   0   19.70    0.70
  -8 -13   0    2.10    0.30
   8  13   0    2.60    0.30
  -8  13   0    2.40    0.30
   8  13   0    2.30    0.30
   0 -14   0   46.20    1.50
   1 -14   0    2.00    0.30
  -1 -14   0    2.00    0.30
   2 -14   0   96.89    2.90
  -2 -14   0   97.79    2.90
  -3 -14   0    9.10    0.60
  -4 -14   0   26.30    1.00
  -5 -14   0    2.10    0.30
  -5  14   0    2.10    0.20
  -6 -14   0   12.70    0.60
  -6  14   0   11.40    0.60
   6  14   0   12.60    0.50
   0 -15   0    0.20    0.20
  -1 -15   0    8.20    0.50
  -2 -15   0   11.60    0.50
  -3 -15   0   35.80    1.20
  -4 -15   0    8.60    0.50
 -14   0   1    0.00    0.20
  14   0  -1    0.00    0.20
 -14   0   1   -0.20    0.20
 -13   0   1    0.00    0.20
 -13   0   1    0.10    0.30
 -12   0   1   -0.10    0.30
 -12   0   1   -0.60    0.30
  12   0  -1    0.10    0.20
 -11   0   1    0.30    0.30
  11   0  -1    0.20    0.20
  11   0  -1    0.10    0.20
 -11   0   1    0.10    0.30
 -11   0   1    0.30    0.30
 -10   0   1    1.10    0.40
 -10   0   1    0.70    0.50
 -10   0   1    0.80    0.40
  -9   0   1    0.00    0.20
   9   0  -1    0.30    0.20
  -9   0   1    0.10    0.30
  -9   0   1    0.20    0.30
   9   0  -1   -0.20    0.20
   8   0  -1    0.30    0.20
  -8   0   1    0.10    0.30
  -8   0   1    0.20    0.20
   8   0  -1    0.80    0.20
  -8   0   1    0.90    0.20
   7   0  -1    0.10    0.20
  -6   0   1    0.10    0.30
   6   0  -1    0.30    0.20
   6   0  -1   -0.20    1.10
   6   0  -1    0.00    0.30
   5   0  -1    0.10    0.20
   5   0  -1   -0.70    0.80
   5   0  -1    0.40    0.30
   5   0  -1    0.40    0.30
  -5   0   1    0.10    0.20
  -4   0   1    1.00    0.70
   4   0  -1    1.60    0.20
   4   0  -1    0.20    0.70
   4   0  -1    1.20    0.20
  -3   0   1    1.50    0.60
   3   0  -1    0.60    0.50
  -2   0   1    0.50    0.10
  -2   0   1    0.50    0.60
   2   0  -1    0.90    0.40
  -2   0   1    0.60    0.10
   1   0  -1    0.60    0.10
   1   0  -1    0.80    0.10
  -1   0  -1    0.40    0.20
   1   0   1    0.40    0.10
   2   0   1    1.60    0.20
   2   0   1    1.40    0.30
   2   0   1    2.10    0.20
   3   0   1    0.20    0.20
   3   0   1    0.00    0.50
  -3   0  -1    1.00    0.80
   3   0   1    0.20    0.20
  -3   0  -1    0.00    0.20
  -4   0  -1    0.30    0.20
   4   0   1    0.20    0.20
  -4   0  -1    0.20    0.60
   4   0   1    1.60    0.80
   4   0   1    0.60    0.20
  -4   0  -1    0.50    0.20
  -5   0  -1    0.70    0.30
   5   0   1    0.70    0.30
   5   0   1    0.30    0.30
   5   0   1    0.60    0.30
  -5   0  -1    1.60    0.90
   6   0   1    1.50    0.50
  -6   0  -1    1.70    1.00
   7   0   1    0.60    0.30
   7   0   1    1.10    0.40
  -7   0  -1    0.10    0.20
  -8   0  -1    1.00    0.20
   9   0   1    0.60    0.30
  -9   0  -1    1.00    0.30
   9   0   1    1.40    0.30
  -9   0  -1    0.80    0.30
   9   0   1    1.00    0.30
  10   0   1    0.60    0.30
  10   0   1    0.90    0.30
 -10   0  -1    1.10    0.40
 -11   0  -1   -0.10    0.30
 -11   0  -1    0.10    0.30
  11   0   1    0.60    0.30
  11   0   1    0.30    0.30
 -11   0  -1   -0.20    0.30
 -12   0  -1   -0.10    0.30
 -12   0  -1   -0.40    0.30
  12   0   1    0.20    0.20
  12   0   1   -0.20    0.20
 -13   0  -1    0.00    0.30
 -13   0  -1    0.10    0.20
  13   0   1    0.00    0.20
 -14   0  -1   -0.30    0.20
  14  -1  -1    6.10    0.50
 -14  -1   1    6.10    0.40
 -14  -1   1    6.10    0.40
  14  -1  -1    5.80    0.40
 -14   1   1    6.10    0.40
 -14   1   1    5.90    0.40
 -13  -1   1   31.90    1.10
  13  -1  -1   30.60    1.10
 -13  -1   1   32.80    1.10
  13  -1  -1   30.80    1.10
 -13   1   1   33.10    1.10
 -13   1   1   31.70    1.10
  12  -1  -1  199.78    5.90
 -12  -1   1  207.58    5.90
 -12  -1   1  202.78    6.00
  12  -1  -1  198.28    5.90
 -12   1   1  205.38    5.90
 -12   1   1  201.98    5.90
  12   1  -1  207.38    5.90
 -12   1   1  207.78    5.90
 -11  -1   1    8.80    0.70
  11  -1  -1    8.30    0.60
  11  -1  -1    9.40    0.60
 -11  -1   1    8.70    0.60
 -11   1   1    9.50    0.70
 -11   1   1   11.30    0.60
 -11   1   1   10.50    0.70
  11   1  -1    9.90    0.50
 -11   1   1    9.50    0.50
  11   1  -1   10.50    0.60
  10  -1  -1   27.70    1.10
 -10  -1   1   24.60    1.10
 -10  -1   1   24.80    1.30
 -10   1   1   26.90    1.10
 -10   1   1   28.30    1.00
 -10   1   1   28.70    1.10
  10   1  -1   30.20    1.00
  10   1  -1   30.20    1.00
   9  -1  -1  119.59    3.60
  -9  -1   1  120.19    3.70
  -9  -1   1  121.09    3.60
  -9  -1   1  121.59    3.60
   9  -1  -1  118.99    3.60
   9   1  -1  124.49    3.60
  -9   1   1  119.79    3.60
  -9   1   1  122.99    3.70
   9   1  -1  118.09    3.60
  -9   1   1  123.29    3.60
  -9   1   1  129.39    3.70
   9   1  -1  121.99    3.60
  -8  -1   1  106.69    3.20
  -8  -1   1  105.79    3.30
  -8  -1   1  107.29    3.20
   8  -1  -1  110.49    3.20
   8  -1  -1  109.19    3.20
   8   1  -1  111.39    3.40
  -8   1   1  112.69    3.30
  -8   1   1  106.59    3.30
   8   1  -1  108.59    3.20
  -8   1   1  109.99    3.20
  -8   1   1  108.59    3.20
   8   1  -1  105.39    3.20
   8   1  -1  107.49    3.20
  -7  -1   1    0.80    2.00
  -7   1   1    0.40    0.30
   7   1  -1    0.10    0.30
  -7   1   1    0.50    0.30
   7   1  -1    0.20    0.30
  -7   1   1    0.30    0.20
   6  -1  -1   31.30    1.10
   6  -1  -1   26.10    2.20
  -6   1   1   30.90    1.10
  -6   1   1   31.90    1.20
   6   1  -1   32.30    1.30
   6   1  -1   34.40    1.20
   6   1  -1   32.50    1.10
  -5  -1   1  143.99    5.30
   5  -1  -1  138.99    5.10
   5  -1  -1  147.49    4.40
   5  -1  -1  152.08    4.40
   5  -1  -1  147.89    4.50
  -5  -1   1  166.08    4.40
   5   1  -1  147.19    4.40
   5   1  -1  150.38    4.50
  -5   1   1  156.98    4.40
   4  -1  -1  233.28    7.40
  -4  -1   1  234.28    7.60
   4   1  -1  233.98    7.40
  -2  -1   1   37.40    1.10
   2  -1  -1   33.20    1.40
  -2  -1   1   38.80    1.10
   2  -1  -1   33.90    1.10
   2   1  -1   33.40    1.10
  -2   1   1   39.20    1.10
  -2   1   1   40.30    1.10
   1  -1  -1  863.71   24.30
   1  -1   1   96.49    3.00
  -1  -1  -1   95.59    2.90
   2  -1   1   11.50    0.40
  -2  -1  -1    9.80    0.40
   2  -1   1    9.90    0.40
   2  -1   1   10.10    0.80
  -2  -1  -1    9.60    0.70
  -2   1  -1   10.80    0.90
   2   1   1   11.40    0.40
   3   1   1 3794.62  107.39
  -3   1  -1 3849.81  107.49
  -4  -1  -1  562.04   16.60
   4  -1   1  571.34   16.60
   4   1   1  557.14   17.10
  -4   1  -1  577.84   16.70
   5  -1   1  439.56   13.40
  -5  -1  -1  436.96   13.40
  -5   1  -1  455.55   13.50
   6  -1   1   21.10    1.10
  -6  -1  -1   17.00    2.00
   6  -1   1   22.00    1.50
   6  -1   1   20.30    2.00
   6   1   1   19.60    0.90
   6   1   1   19.10    1.00
  -6   1  -1   20.90    0.90
   6   1   1   19.80    0.90
  -7  -1  -1  539.95   16.80
  -8  -1  -1   53.99    1.70
   8  -1   1   50.49    1.60
   8  -1   1   51.99    1.60
  -8  -1  -1   48.30    3.70
   8  -1   1   52.19    1.70
   8   1   1   51.19    2.30
  -8   1  -1   52.69    1.70
  -8   1  -1   54.39    1.70
  -8   1  -1   53.69    1.70
   8   1   1   50.39    1.60
   8   1   1   52.29    1.80
   8   1   1   49.20    1.60
   8   1   1   50.09    1.70
   9  -1   1    6.60    0.50
  -9  -1  -1    6.90    0.60
  -9  -1  -1    6.60    0.60
  -9  -1  -1    7.10    0.50
   9  -1   1    6.20    0.50
  -9  -1  -1    7.10    0.60
   9  -1   1    7.30    0.50
  -9   1  -1    7.40    0.50
   9   1   1    7.10    0.70
   9   1   1    5.90    0.50
   9   1   1    6.80    0.50
   9   1   1    7.10    0.50
  -9   1  -1    7.20    0.60
  -9   1  -1    8.00    0.60
  10  -1   1    0.50    0.20
 -10  -1  -1    0.60    0.30
  10  -1   1    0.40    0.30
  10   1   1    0.60    0.30
 -10   1  -1    0.40    0.30
 -10   1  -1    0.20    0.30
  10   1   1    0.30    0.30
  10   1   1    0.50    0.30
 -10   1  -1    0.20    0.30
 -11  -1  -1  108.69    3.30
 -11  -1  -1  108.09    3.30
  11  -1   1  109.59    3.30
  11  -1   1  111.19    3.20
 -11  -1  -1  103.29    3.30
  11   1   1  107.89    3.20
 -11   1  -1  109.19    3.30
 -11   1  -1  111.79    3.30
 -11   1  -1  110.89    3.30
  11   1   1  105.79    3.20
 -12  -1  -1    5.00    0.50
 -12  -1  -1    5.30    0.50
  12  -1   1    5.10    0.40
 -12  -1  -1    4.80    0.50
 -12   1  -1    5.10    0.50
  12   1   1    5.10    0.40
 -12   1  -1    5.60    0.50
  13  -1   1    0.80    0.30
  13  -1   1    0.70    0.20
 -13  -1  -1    1.00    0.40
 -13  -1  -1    0.70    0.30
 -13   1  -1    1.00    0.30
 -13   1  -1    1.00    0.30
 -14  -1  -1    2.60    0.30
  14  -1   1    3.00    0.30
  14  -1   1    2.80    0.30
 -14   1  -1    3.20    0.40
 -14  -2   1    0.50    0.20
  14  -2  -1    0.80    0.20
  14  -2  -1    0.70    0.20
 -14   2   1    0.90    0.20
 -14   2   1    0.90    0.20
 -13  -2   1   31.00    1.10
 -13  -2   1   31.00    1.10
  13  -2  -1   30.80    1.10
  13  -2  -1   29.90    1.00
 -13   2   1   29.90    1.10
 -13   2   1   32.00    1.10
 -12  -2   1    9.20    0.60
  12  -2  -1   10.10    0.50
 -12  -2   1    8.60    0.60
  12  -2  -1   10.50    0.60
 -12   2   1   11.10    0.60
 -12   2   1   10.20    0.60
  12   2  -1    9.60    0.50
  12   2  -1    9.60    0.50
 -12   2   1    9.90    0.60
  11  -2  -1    0.10    0.30
 -11  -2   1   -0.40    0.30
 -11  -2   1    0.00    0.40
 -11  -2   1    0.40    0.30
  11  -2  -1    0.80    0.30
 -11   2   1    0.40    0.30
 -11   2   1    0.50    0.30
  11   2  -1    0.60    0.30
  11   2  -1    0.40    0.20
 -11   2   1    0.10    0.30
 -11   2   1    0.10    0.30
  -9  -2   1  197.48    5.70
   9  -2  -1  200.58    5.70
  -9  -2   1  197.78    5.80
   9  -2  -1  192.58    5.70
  -9  -2   1  191.58    5.80
  -9   2   1  195.68    5.70
   9   2  -1  196.68    5.70
  -9   2   1  200.58    5.70
  -9   2   1  195.48    5.70
  -9   2   1  198.78    5.70
   9   2  -1  193.48    5.70
   9   2  -1  201.28    5.90
   9   2  -1  194.78    5.70
   8  -2  -1  163.48    5.00
   8  -2  -1  164.78    6.70
  -8  -2   1  169.28    5.10
   8  -2  -1  170.98    5.00
  -8  -2   1  172.88    5.10
  -8  -2   1  176.58    5.10
   8   2  -1  180.88    5.20
  -8   2   1  173.78    5.00
  -8   2   1  176.38    5.10
  -8   2   1  175.98    5.30
   8   2  -1  179.38    5.30
   8   2  -1  182.18    5.40
  -8   2   1  165.98    5.10
   8   2  -1  180.48    5.20
   8   2  -1  170.48    5.00
  -8   2   1  172.48    5.30
  -8   2   1  165.98    5.20
   8   2  -1  174.78    5.00
   7  -2  -1   18.60    2.20
  -7   2   1   24.00    1.00
   7   2  -1   24.90    1.00
   7   2  -1   22.70    1.00
   7   2  -1   22.90    1.10
  -7   2   1   21.90    0.90
  -6   2   1   12.50    0.70
  -6   2   1   14.90    0.60
   5  -2  -1  264.17    8.50
  -5  -2   1  269.77    8.60
   5  -2  -1  271.97    7.70
   4  -2  -1   30.80    1.00
  -4  -2   1   31.70    1.00
   4  -2  -1   31.80    1.60
  -4  -2   1   27.10    1.70
   4   2  -1   31.80    1.10
   4   2  -1   31.60    1.00
  -4   2   1   28.40    1.00
  -4   2   1   27.80    1.00
   4   2  -1   30.40    1.00
   3  -2  -1  446.46   13.00
   2  -2  -1 1136.59   32.30
  -2  -2   1 1150.78   32.40
   1  -2  -1   80.99    2.40
   1  -2  -1   76.29    2.40
  -1  -2   1   79.79    2.60
  -1   2   1   76.79    2.20
   0  -2   1   35.10    1.30
   0  -2  -1   31.30    1.00
   0   2  -1   34.80    1.00
   0   2  -1   34.50    1.00
   1  -2   1   22.80    1.00
  -1  -2  -1   21.90    0.90
  -1  -2  -1   23.10    0.90
   1  -2   1   21.80    0.70
  -1   2  -1   23.30    0.80
   1   2   1   23.20    0.70
  -1   2  -1   23.40    0.70
  -2  -2  -1 1097.89   31.10
   2  -2   1 1102.69   31.20
  -3  -2  -1   28.60    1.40
   3  -2   1   28.20    0.90
   3  -2   1   26.10    0.90
  -3   2  -1   27.70    1.00
   3   2   1   28.50    0.90
   3   2   1   29.90    0.90
   3   2   1   28.70    0.90
  -3   2  -1   25.40    1.70
  -3   2  -1   26.30    0.90
   4  -2   1   46.00    1.40
   4  -2   1   46.20    1.50
   4  -2   1   45.70    1.40
  -4  -2  -1   38.70    2.00
   4  -2   1   43.00    2.00
  -4   2  -1   42.20    1.40
   4   2   1   45.90    1.40
   4   2   1   46.30    1.50
  -4   2  -1   42.30    1.40
   4   2   1   46.50    1.40
   5  -2   1   41.30    1.30
  -5  -2  -1   40.40    2.20
  -5   2  -1   38.20    1.40
   5   2   1   39.50    1.50
   5   2   1   40.80    1.30
   5   2   1   40.20    1.40
  -6  -2  -1  354.16   11.00
  -6   2  -1  332.77    9.70
   6   2   1  339.97    9.70
  -7  -2  -1  148.69    5.90
   7  -2   1  148.29    5.80
  -7   2  -1  151.78    4.40
   7   2   1  151.98    4.50
  -7   2  -1  154.58    4.60
   7   2   1  152.48    4.60
   7   2   1  153.48    4.70
   7   2   1  144.79    4.40
  -7   2  -1  153.98    4.60
   8  -2   1    8.30    0.60
   8  -2   1    8.60    0.50
  -8  -2  -1    7.80    1.90
   8  -2   1    9.60    0.60
  -8  -2  -1    7.90    0.60
  -8   2  -1    8.90    0.60
  -8   2  -1    8.60    0.50
   8   2   1    7.80    0.50
   8   2   1    7.70    0.50
  -8   2  -1   10.00    0.50
   8   2   1    8.50    0.80
   8   2   1    8.60    0.60
   8   2   1    8.30    0.80
  -9  -2  -1  120.59    6.20
  -9  -2  -1  118.09    3.50
   9  -2   1  118.79    3.40
  -9  -2  -1  115.09    3.60
   9  -2   1  117.19    3.50
  -9  -2  -1  114.99    3.60
   9  -2   1  119.59    3.50
   9   2   1  114.59    3.50
  -9   2  -1  124.39    3.50
  -9   2  -1  120.69    3.50
   9   2   1  115.29    3.50
  -9   2  -1  115.39    3.50
   9   2   1  118.19    3.70
   9   2   1  114.59    3.50
  -9   2  -1  115.99    3.50
 -10  -2  -1  240.58    7.00
 -10  -2  -1  246.28    6.90
  10  -2   1  239.68    6.90
  10  -2   1  234.38    6.90
 -10  -2  -1  237.18    7.00
  10   2   1  239.88    6.90
  10   2   1  236.18    6.90
 -10   2  -1  237.48    6.90
  10   2   1  241.28    6.90
 -10   2  -1  239.28    6.90
 -10   2  -1  238.78    7.00
  11  -2   1  257.47    7.50
 -11  -2  -1  253.07    7.50
  11  -2   1  249.28    7.40
 -11  -2  -1  258.27    7.50
 -11  -2  -1  261.77    7.50
  11   2   1  258.77    7.40
 -11   2  -1  263.57    7.50
 -11   2  -1  263.37    7.50
  11   2   1  251.47    7.40
  11   2   1  254.07    7.40
 -11   2  -1  262.37    7.50
 -11   2  -1  270.37    7.40
 -12  -2  -1   32.50    1.20
  12  -2   1   29.50    1.10
 -12  -2  -1   33.90    1.10
  12  -2   1   30.50    1.10
 -12  -2  -1   32.40    1.20
 -12   2  -1   30.10    1.10
 -12   2  -1   30.70    1.20
  12   2   1   32.40    1.10
 -12   2  -1   31.90    1.10
  12   2   1   32.40    1.10
  13  -2   1   16.70    0.70
 -13  -2  -1   17.20    0.70
  13  -2   1   16.50    0.70
  13   2   1   17.60    0.60
 -13   2  -1   16.80    0.70
 -13   2  -1   17.30    0.70
  14  -2   1    2.00    0.20
 -14  -2  -1    2.50    0.30
  14  -2   1    2.70    0.30
 -14   2  -1    2.60    0.30
  14  -3  -1    0.20    0.20
  14  -3  -1    0.00    0.20
 -14  -3   1    0.30    0.20
 -14   3   1    0.20    0.20
 -14   3   1    0.10    0.20
  13  -3  -1   39.70    1.30
  13  -3  -1   38.60    1.30
 -13  -3   1   41.80    1.30
 -13  -3   1   40.60    1.30
 -13   3   1   39.00    1.30
 -13   3   1   40.00    1.30
  13   3  -1   40.40    1.30
 -12  -3   1   24.60    1.00
 -12  -3   1   25.00    1.00
  12  -3  -1   24.60    0.90
  12  -3  -1   25.50    0.90
 -12  -3   1   25.20    1.00
 -12  -3   1   25.90    1.00
 -12   3   1   25.10    1.00
  12   3  -1   26.00    0.90
  12   3  -1   25.80    0.90
 -12   3   1   24.10    0.90
 -12   3   1   23.70    0.90
 -12   3   1   23.60    1.00
 -11  -3   1   -0.50    0.30
  11  -3  -1    0.10    0.20
 -11  -3   1   -0.30    0.30
 -11  -3   1    0.20    0.30
  11  -3  -1    0.80    0.30
  11   3  -1    0.50    0.20
 -11   3   1   -0.10    0.30
 -11   3   1    0.00    0.30
 -11   3   1   -0.10    0.30
  11   3  -1    0.60    0.30
 -11   3   1    0.10    0.30
  11   3  -1    0.50    0.20
 -10  -3   1   33.10    1.20
 -10  -3   1   32.80    1.30
 -10  -3   1   26.40    4.20
  10  -3  -1   32.90    1.20
  10  -3  -1   33.80    1.20
 -10  -3   1   33.50    1.30
  10  -3  -1   33.90    1.20
  10   3  -1   30.10    1.60
  10   3  -1   33.50    1.20
 -10   3   1   32.30    1.20
  10   3  -1   32.10    1.30
 -10   3   1   34.50    1.60
 -10   3   1   34.20    1.30
  10   3  -1   33.50    1.20
 -10   3   1   32.70    1.20
  -9  -3   1  119.69    3.70
  -9  -3   1  123.89    3.70
   9  -3  -1  120.49    3.60
  -9  -3   1  121.89    3.70
   9  -3  -1  126.79    3.70
  -9  -3   1  127.09    6.90
   9  -3  -1  121.19    3.60
   9   3  -1  121.89    3.70
  -9   3   1  123.29    3.70
   9   3  -1  120.89    3.80
   9   3  -1  120.99    3.60
  -9   3   1  122.59    3.70
  -9   3   1  118.09    3.70
   9   3  -1  122.09    3.60
  -9   3   1  121.99    3.60
  -8  -3   1   63.99    2.20
  -8  -3   1   62.89    4.00
  -8  -3   1   59.39    1.90
   8  -3  -1   61.89    1.90
   8  -3  -1   61.19    3.70
   8  -3  -1   60.79    1.90
   8   3  -1   61.29    2.10
  -8   3   1   61.59    2.10
   8   3  -1   60.59    1.90
   8   3  -1   61.09    2.10
   8   3  -1   55.59    1.90
   8   3  -1   60.29    1.90
  -8   3   1   59.99    2.10
  -8   3   1   60.89    1.90
   8   3  -1   61.09    2.40
  -8   3   1   60.49    2.40
  -8   3   1   58.59    1.90
  -8   3   1   57.29    1.90
  -7  -3   1  119.99    5.10
   7  -3  -1  120.09    4.90
   7   3  -1  122.59    3.80
  -7   3   1  114.59    3.70
   7   3  -1  120.19    3.60
   7   3  -1  123.79    3.70
  -7   3   1  115.49    3.50
  -7   3   1  120.19    3.70
   7   3  -1  116.49    3.50
   6  -3  -1  327.77   10.20
  -6  -3   1  310.77   10.30
   5  -3  -1   42.40    2.20
  -5  -3   1   41.00    2.30
  -5   3   1   40.00    1.40
   5   3  -1   39.50    1.50
  -5   3   1   36.70    1.40
   5   3  -1   42.30    1.40
  -4  -3   1  445.06   13.40
   4  -3  -1  448.56   13.20
  -3  -3   1  697.43   20.30
   3  -3  -1  704.93   20.10
   2  -3  -1  473.75   13.40
   2  -3  -1  456.65   13.50
   0  -3   1   40.10    1.70
   0  -3   1   39.70    1.60
   0  -3  -1   43.90    1.40
   0   3  -1   43.90    1.30
   0   3  -1   47.20    1.30
   1  -3   1  122.99    4.00
   1  -3   1  135.79    3.90
  -1  -3  -1  120.19    3.70
  -1  -3  -1  121.39    3.80
  -2  -3  -1 3662.53  102.79
  -3  -3  -1  471.05   13.60
   3  -3   1  462.05   13.60
   4  -3   1   11.20    1.20
  -4  -3  -1   15.80    1.30
   4   3   1   12.50    0.60
   4   3   1   15.30    0.70
   5  -3   1   91.69    3.70
  -5  -3  -1   90.89    3.70
  -5   3  -1  103.49    3.00
  -5   3  -1   97.69    2.90
   5   3   1   91.29    3.00
   5   3   1   96.79    2.90
   5   3   1   95.99    2.90
  -6  -3  -1  181.88    6.40
   6  -3   1  176.78    6.20
   6   3   1  184.68    5.30
  -6   3  -1  173.48    5.30
   6   3   1  185.98    5.20
   6   3   1  184.08    5.30
  -6   3  -1  173.98    5.30
   6   3   1  184.88    5.40
  -6   3  -1  162.68    5.20
   7  -3   1  633.44   19.20
  -7  -3  -1  624.04   19.30
   8  -3   1  106.39    3.20
   8  -3   1  109.49    5.00
  -8  -3  -1  103.79    5.10
  -8  -3  -1  106.19    3.20
   8  -3   1  101.49    3.20
  -8   3  -1   99.39    3.20
  -8   3  -1  104.89    3.40
  -8   3  -1  105.19    3.10
   8   3   1  107.79    3.30
  -8   3  -1  105.19    3.50
  -8   3  -1  105.49    3.20
   8   3   1  107.19    3.30
   8   3   1  107.69    3.30
   8   3   1  110.59    3.70
   8   3   1  107.69    3.20
   9  -3   1  124.89    3.60
  -9  -3  -1  122.09    6.10
   9  -3   1  118.59    3.50
   9  -3   1  119.69    3.50
  -9  -3  -1  118.09    3.60
  -9  -3  -1  117.29    3.70
  -9  -3  -1  121.49    3.60
   9   3   1  119.69    4.00
   9   3   1  121.99    3.60
   9   3   1  115.79    3.70
  -9   3  -1  119.39    3.50
   9   3   1  119.39    3.90
  -9   3  -1  116.99    3.60
   9   3   1  121.39    3.60
  -9   3  -1  116.59    3.60
   9   3   1  118.39    3.60
  -9   3  -1  122.39    3.60
  10  -3   1  189.48    5.40
 -10  -3  -1  192.68    8.50
 -10  -3  -1  190.88    5.40
 -10  -3  -1  189.68    5.50
 -10  -3  -1  182.98    5.50
  10  -3   1  184.18    5.40
  10  -3   1  179.68    5.40
 -10   3  -1  178.28    5.40
  10   3   1  191.08    5.40
  10   3   1  184.88    5.70
 -10   3  -1  181.68    5.40
 -10   3  -1  178.68    5.50
 -10   3  -1  185.68    5.60
  10   3   1  192.18    5.40
 -11  -3  -1   20.70    1.00
  11  -3   1   22.60    0.90
  11  -3   1   22.50    0.90
 -11  -3  -1   21.30    0.90
 -11  -3  -1   21.90    1.00
 -11  -3  -1   15.20    5.90
  11   3   1   22.40    0.90
  11   3   1   22.80    0.90
 -11   3  -1   21.30    1.00
  11   3   1   22.70    0.90
 -11   3  -1   21.80    0.90
 -11   3  -1   21.10    0.90
  12  -3   1    5.20    0.40
 -12  -3  -1    5.80    0.50
 -12  -3  -1    5.00    0.50
  12  -3   1    5.40    0.40
 -12  -3  -1    5.20    0.50
 -12   3  -1    5.10    0.50
 -12   3  -1    4.90    0.40
 -12   3  -1    5.20    0.50
 -12   3  -1    4.60    0.50
  12   3   1    5.40    0.40
  12   3   1    5.20    0.40
  13  -3   1   58.39    1.80
 -13  -3  -1   59.79    1.90
 -13  -3  -1   58.59    1.80
  13  -3   1   59.39    1.80
  13   3   1   57.29    1.80
 -13   3  -1   57.79    1.90
 -13   3  -1   57.79    1.80
  14  -3   1    8.80    0.40
 -14  -3  -1    9.20    0.50
  14  -3   1    9.10    0.40
 -14   3  -1    9.40    0.50
 -14   3  -1    9.00    0.50
  14  -4  -1    1.30    0.20
 -14  -4   1    1.80    0.20
  14  -4  -1    1.40    0.20
 -13  -4   1    4.60    0.50
 -13  -4   1    4.50    0.50
 -13   4   1    3.90    0.40
 -13   4   1    4.20    0.40
 -13   4   1    3.80    0.40
  13   4  -1    4.10    0.30
  12  -4  -1   85.19    2.60
 -12  -4   1   87.79    2.70
 -12  -4   1   88.49    2.60
 -12  -4   1   88.49    2.60
 -12  -4   1   85.49    2.70
  12  -4  -1   87.79    2.60
 -12   4   1   84.99    2.60
 -12   4   1   84.89    2.60
 -12   4   1   85.69    2.60
 -12   4   1   83.49    2.60
  12   4  -1   85.59    2.60
  12   4  -1   87.69    2.60
  11  -4  -1  151.58    7.80
 -11  -4   1  172.98    4.90
  11  -4  -1  171.88    4.90
  11  -4  -1  169.58    4.90
 -11  -4   1  161.88    4.90
 -11  -4   1  166.08    5.20
 -11   4   1  169.98    4.90
  11   4  -1  170.98    4.90
 -11   4   1  168.18    4.90
 -11   4   1  165.38    4.90
 -11   4   1  164.28    4.90
  11   4  -1  168.88    4.90
  11   4  -1  164.58    4.90
  10  -4  -1   45.60    1.50
  10  -4  -1   45.20    1.40
 -10  -4   1   40.80    1.50
  10  -4  -1   43.60    1.40
 -10  -4   1   42.10    1.50
 -10  -4   1   40.60    1.50
 -10  -4   1   44.10    1.60
 -10   4   1   44.40    1.50
 -10   4   1   43.70    1.50
 -10   4   1   43.40    1.40
  10   4  -1   41.10    1.40
  10   4  -1   41.00    1.50
 -10   4   1   42.50    1.50
  10   4  -1   40.90    1.70
  10   4  -1   40.90    1.40
  -9  -4   1   33.30    1.30
  -9  -4   1   34.40    4.00
   9  -4  -1   38.20    1.20
  -9  -4   1   33.10    1.30
   9  -4  -1   36.60    1.20
  -9  -4   1   34.90    1.30
   9  -4  -1   36.10    1.30
   9  -4  -1   37.50    3.60
  -9   4   1   35.80    1.20
  -9   4   1   36.60    1.60
   9   4  -1   33.70    1.30
   9   4  -1   33.10    1.20
   9   4  -1   33.00    1.40
  -9   4   1   36.00    1.30
   9   4  -1   34.80    1.50
  -9   4   1   36.00    1.30
  -9   4   1   36.10    1.30
  -9   4   1   35.20    1.50
   9   4  -1   38.00    1.70
   9   4  -1   34.40    1.20
   8  -4  -1    5.80    0.50
   8  -4  -1    5.80    2.00
   8  -4  -1    5.20    0.40
  -8  -4   1    6.20    0.50
  -8  -4   1    7.70    3.50
  -8  -4   1    6.50    0.50
   8  -4  -1    4.70    0.50
  -8  -4   1    5.80    0.50
   8   4  -1    4.40    0.50
   8   4  -1    4.90    0.60
  -8   4   1    5.60    0.50
  -8   4   1    6.70    0.70
   8   4  -1    5.00    0.50
   8   4  -1    5.10    0.60
  -8   4   1    6.70    0.50
  -8   4   1    5.30    0.50
   8   4  -1    5.90    0.50
  -7  -4   1   50.29    3.20
   7  -4  -1   51.99    1.60
  -7  -4   1   47.40    1.60
   7  -4  -1   55.69    3.00
   7  -4  -1   53.99    1.60
   7  -4  -1   50.79    1.60
   7   4  -1   50.79    1.90
  -7   4   1   50.29    1.80
  -7   4   1   49.80    1.60
   7   4  -1   51.49    1.70
   7   4  -1   51.69    1.80
  -7   4   1   51.59    2.30
  -6  -4   1    0.90    1.10
  -6   4   1    0.90    0.30
   6   4  -1    0.50    0.20
   6   4  -1    0.30    0.30
   6   4  -1    0.40    0.20
   6   4  -1    0.60    0.30
   5  -4  -1  584.94   17.50
  -5  -4   1  593.54   17.70
  -4  -4   1  168.68    5.80
   4  -4  -1  178.78    5.60
   3  -4  -1    0.80    0.50
  -3   4   1    2.10    0.30
   3   4  -1    1.90    0.40
   2  -4  -1  353.86   10.90
   2  -4  -1  367.56   10.70
  -2  -4   1  390.06   11.00
   1  -4  -1 4198.48  118.29
  -1  -4   1 4234.78  118.39
   0  -4   1 1018.60   29.20
   0  -4  -1 1057.99   29.00
   0  -4  -1 1035.80   29.00
   0  -4   1 1006.90   29.30
  -1  -4  -1 2628.84   74.59
  -1  -4  -1 2785.22   74.69
   1  -4   1 2501.05   75.29
   1  -4   1 2727.43   74.79
  -2  -4  -1   41.40    1.80
   2  -4   1   43.90    1.80
  -2  -4  -1   48.00    1.80
   2   4   1   49.70    1.40
   2   4   1   47.50    1.40
  -2   4  -1   51.89    1.50
  -2   4  -1   51.49    1.50
   2   4   1   43.30    1.40
   3  -4   1   12.40    1.00
  -3  -4  -1   10.00    1.00
  -3   4  -1    9.80    0.60
   3   4   1    9.40    0.40
  -3   4  -1    9.50    0.60
   4  -4   1 1390.26   40.50
  -4  -4  -1 1448.26   40.60
  -5  -4  -1   18.50    1.70
  -5   4  -1   17.00    0.80
  -5   4  -1   17.80    0.80
  -5   4  -1   15.80    0.80
   5   4   1   15.90    0.80
   5   4   1   16.70    0.70
   6  -4   1   20.90    1.90
  -6  -4  -1   22.90    2.00
   6   4   1   21.70    0.90
   6   4   1   18.90    0.80
   6   4   1   19.10    0.90
  -6   4  -1   23.10    1.00
   6   4   1   20.80    1.00
  -6   4  -1   23.30    1.00
  -6   4  -1   21.30    0.80
   7  -4   1   10.70    0.50
  -7  -4  -1    7.20    1.40
   7  -4   1    9.50    0.50
  -7  -4  -1    9.00    0.50
  -7  -4  -1    8.90    0.60
   7  -4   1    6.80    1.20
   7  -4   1    9.90    0.50
  -7   4  -1   10.40    0.90
  -7   4  -1    9.30    0.50
  -7   4  -1    9.40    0.70
   7   4   1    9.60    0.60
   7   4   1    9.30    0.60
   7   4   1    9.40    0.80
   7   4   1    8.70    0.70
  -8  -4  -1  103.29    3.10
   8  -4   1  100.09    3.00
   8  -4   1  102.59    3.10
   8  -4   1   99.59    3.00
  -8  -4  -1  103.59    3.20
   8  -4   1   98.89    5.80
  -8  -4  -1  107.09    5.30
   8   4   1  101.09    3.10
   8   4   1  100.39    3.10
  -8   4  -1  100.19    3.10
   8   4   1  103.79    3.30
   8   4   1   96.59    3.00
  -8   4  -1  103.69    3.30
   8   4   1  105.39    3.50
  -8   4  -1   98.19    3.10
   8   4   1  108.09    3.20
  -8   4  -1  101.49    3.70
  -8   4  -1  100.69    3.00
  -9  -4  -1   98.09    5.50
   9  -4   1   90.89    5.20
   9  -4   1   93.29    2.80
   9  -4   1   92.99    2.90
   9  -4   1   97.19    2.90
  -9  -4  -1   96.19    3.00
  -9  -4  -1   97.39    3.00
  -9   4  -1   94.99    2.90
   9   4   1   96.39    2.90
  -9   4  -1   91.99    2.90
   9   4   1   95.99    2.90
  -9   4  -1   92.19    3.00
   9   4   1   93.19    3.20
   9   4   1   95.39    3.10
   9   4   1   95.39    3.30
  -9   4  -1   93.49    2.90
   9   4   1   95.59    2.90
 -10  -4  -1   34.00    1.30
  10  -4   1   31.70    1.10
 -10  -4  -1   32.20    1.30
  10  -4   1   31.50    1.20
  10  -4   1   24.20    4.60
 -10  -4  -1   33.40    1.20
  10  -4   1   30.60    1.10
  10   4   1   32.60    1.20
  10   4   1   35.20    1.40
 -10   4  -1   32.90    1.20
 -10   4  -1   32.10    1.20
  10   4   1   34.60    1.20
 -10   4  -1   31.20    1.20
 -10   4  -1   30.20    1.10
  10   4   1   33.80    1.20
 -11  -4  -1   18.10    1.00
  11  -4   1   18.00    0.70
  11  -4   1   17.50    0.80
 -11  -4  -1   18.00    0.80
 -11  -4  -1   18.50    0.90
  11   4   1   16.70    0.80
 -11   4  -1   17.60    0.80
  11   4   1   17.20    0.80
  11   4   1   17.70    0.80
 -11   4  -1   17.30    0.80
 -11   4  -1   18.80    0.80
 -11   4  -1   16.90    0.70
  12  -4   1   29.50    1.00
  12  -4   1   30.20    1.00
 -12  -4  -1   29.10    1.10
 -12  -4  -1   29.40    1.10
 -12  -4  -1   27.60    1.10
 -12   4  -1   29.80    1.00
 -12   4  -1   30.40    1.10
  12   4   1   27.40    1.00
 -12   4  -1   28.60    1.10
  12   4   1   28.20    1.10
 -12   4  -1   29.40    1.10
  12   4   1   28.10    1.00
 -13  -4  -1    0.50    0.30
 -13  -4  -1    0.70    0.30
  13  -4   1    0.30    0.20
 -13  -4  -1    0.80    0.30
  13   4   1    0.40    0.20
 -13   4  -1    0.20    0.40
 -13   4  -1    0.40    0.30
  13   4   1    0.30    0.30
  14  -4   1   18.00    0.60
  14  -4   1   18.20    0.60
 -14  -4  -1   18.70    0.70
 -14   4  -1   18.50    0.70
 -14   4  -1   17.70    0.60
  14  -5  -1   -0.10    0.10
  14  -5  -1    0.00    0.10
 -14  -5   1    0.10    0.10
 -14  -5   1    0.30    0.20
 -14   5   1    0.00    0.10
 -14   5   1    0.30    0.10
 -13  -5   1   45.70    1.60
 -13   5   1   41.30    1.40
  13   5  -1   42.10    1.30
  13   5  -1   40.90    1.40
 -13   5   1   43.00    1.40
 -13   5   1   42.10    1.40
  12  -5  -1   79.39    2.40
 -12  -5   1   80.79    2.40
 -12  -5   1   79.19    2.50
  12  -5  -1   79.59    2.40
 -12  -5   1   79.39    2.50
  12  -5  -1   78.09    2.40
 -12  -5   1   80.09    2.40
  12   5  -1   79.89    2.40
 -12   5   1   80.49    2.40
  12   5  -1   76.79    2.40
 -12   5   1   79.09    2.40
 -12   5   1   78.89    2.40
  12   5  -1   79.59    2.40
  11  -5  -1   93.99    5.90
 -11  -5   1   99.89    7.00
  11  -5  -1   94.59    2.80
 -11  -5   1   94.09    2.80
 -11  -5   1   91.59    2.90
 -11  -5   1   95.09    2.90
  11  -5  -1   97.49    2.90
  11  -5  -1   92.79    2.80
 -11  -5   1   91.89    2.90
 -11   5   1   93.59    2.90
  11   5  -1   94.19    2.90
  11   5  -1   92.89    2.80
 -11   5   1   94.69    2.90
 -11   5   1   91.59    2.80
  11   5  -1   93.29    2.80
 -11   5   1   94.79    2.90
 -10  -5   1    0.40    0.30
 -10  -5   1    0.50    0.30
  10  -5  -1    0.00    0.20
 -10  -5   1    4.70    2.90
 -10  -5   1    0.00    0.30
  10  -5  -1   -0.10    0.20
  10  -5  -1    1.90    2.20
 -10  -5   1   -0.20    0.30
  10  -5  -1    0.00    0.20
  10   5  -1    0.40    0.20
  10   5  -1    0.40    0.30
  10   5  -1    0.40    0.30
 -10   5   1   -0.10    0.20
  10   5  -1    0.60    0.30
 -10   5   1    0.00    0.30
 -10   5   1    0.20    0.30
 -10   5   1   -0.10    0.30
   9  -5  -1    5.20    0.50
  -9  -5   1    6.90    0.60
   9  -5  -1    5.10    0.50
   9  -5  -1    7.20    2.00
   9  -5  -1    7.40    0.50
  -9  -5   1    7.80    0.70
  -9  -5   1    6.60    0.50
   9  -5  -1    6.20    0.40
  -9  -5   1    6.30    0.50
  -9   5   1    7.00    0.80
   9   5  -1    5.70    0.60
   9   5  -1    5.90    0.70
   9   5  -1    6.40    0.80
  -9   5   1    6.60    0.50
   9   5  -1    7.30    0.50
   9   5  -1    6.90    0.60
  -9   5   1    5.70    0.60
  -9   5   1    6.50    0.50
   9   5  -1    6.90    0.50
  -9   5   1    7.00    0.60
  -8  -5   1   22.00    0.90
  -8  -5   1   23.60    0.90
   8  -5  -1   24.00    0.90
  -8  -5   1   23.00    0.90
  -8  -5   1   23.70    1.00
   8  -5  -1   23.40    0.80
   8  -5  -1   23.30    0.90
   8  -5  -1   23.40    0.90
   8  -5  -1   22.80    2.60
  -8   5   1   22.10    0.90
   8   5  -1   22.80    0.90
  -8   5   1   23.00    1.10
   8   5  -1   23.20    1.10
   8   5  -1   23.20    1.10
  -8   5   1   23.20    0.90
  -8   5   1   22.90    0.90
   8   5  -1   23.80    1.20
  -8   5   1   22.50    1.20
   8   5  -1   22.50    0.90
   7  -5  -1  379.26   10.80
  -7  -5   1  356.46   10.70
   7  -5  -1  390.46   12.20
   7  -5  -1  379.66   10.70
  -7  -5   1  377.46   10.80
  -7  -5   1  396.66   11.00
  -7   5   1  370.46   10.70
   7   5  -1  359.66   10.70
   7   5  -1  371.36   10.80
  -7   5   1  385.86   11.00
   6  -5  -1   66.69    3.00
  -6   5   1   68.49    2.20
  -6   5   1   64.69    2.00
   6   5  -1   59.39    2.20
   6   5  -1   58.89    2.10
  -6   5   1   67.59    2.20
   6   5  -1   57.49    2.00
   5  -5  -1   26.20    1.70
  -5   5   1   21.30    0.90
   5   5  -1   22.10    1.00
  -5   5   1   20.50    0.80
   5   5  -1   21.60    0.90
   5   5  -1   21.20    0.90
  -5   5   1   21.70    0.90
   5   5  -1   21.20    0.80
  -4  -5   1 1037.60   30.10
   4  -5  -1 1046.90   29.90
   3  -5  -1   17.50    1.20
  -3  -5   1   18.60    1.50
  -3   5   1   16.50    0.70
   3   5  -1   18.50    0.80
   3   5  -1   17.60    0.70
  -3   5   1   16.40    0.80
   3   5  -1   18.50    0.70
  -2  -5   1 1547.05   43.10
   2  -5  -1 1488.55   42.90
   1  -5  -1  357.56   10.70
   1  -5  -1  356.66   10.30
  -1  -5   1  363.36   10.60
   0  -5  -1 3502.15   95.69
   0  -5   1 3404.96   95.89
   0  -5  -1 3333.87   95.69
   1  -5   1  279.07    8.20
  -1  -5  -1  273.77    8.00
  -2  -5  -1  533.45   15.00
  -2  -5  -1  504.75   14.90
   2  -5   1  520.05   15.10
   3  -5   1   90.09    3.40
  -3  -5  -1   90.19    3.30
  -3   5  -1   92.89    2.90
   3   5   1   97.69    2.80
   3   5   1   91.19    2.80
  -3   5  -1   97.39    2.90
   3   5   1   98.59    2.80
  -4   5  -1    2.60    0.50
   4   5   1    3.00    0.40
   4   5   1    3.30    0.40
  -4   5  -1    3.40    0.50
   4   5   1    2.60    0.50
  -5  -5  -1  218.48    7.10
   5  -5   1  221.28    7.00
  -5   5  -1  208.88    6.20
  -5   5  -1  196.18    6.10
  -5   5  -1  210.78    6.20
   6  -5   1   62.79    3.10
  -6  -5  -1   59.89    3.20
  -6   5  -1   63.49    1.90
  -6   5  -1   65.19    2.10
  -6   5  -1   65.79    2.10
   6   5   1   60.09    2.20
   6   5   1   57.49    1.90
  -7  -5  -1   99.19    3.10
  -7  -5  -1  102.59    4.70
   7  -5   1  102.19    3.10
   7  -5   1   95.39    3.00
  -7  -5  -1  100.49    3.10
   7  -5   1   95.99    3.10
   7  -5   1  100.99    4.50
   7   5   1  102.09    3.10
   7   5   1  106.79    3.40
   7   5   1  101.39    3.40
  -7   5  -1  100.69    3.00
  -7   5  -1  101.79    3.30
   7   5   1  101.59    3.20
  -7   5  -1  102.89    3.30
  -7   5  -1  102.89    3.00
  -7   5  -1   98.79    3.00
  -8  -5  -1   30.80    1.20
  -8  -5  -1   28.80    3.10
   8  -5   1   30.20    1.00
   8  -5   1   29.20    1.10
   8  -5   1   34.50    3.00
   8  -5   1   30.50    1.10
   8  -5   1   30.80    1.10
  -8  -5  -1   31.20    1.10
  -8   5  -1   29.00    1.10
   8   5   1   29.80    1.10
  -8   5  -1   28.20    1.10
  -8   5  -1   28.90    1.10
   8   5   1   30.70    1.30
  -8   5  -1   33.30    1.40
  -8   5  -1   29.90    1.40
   8   5   1   30.80    1.10
   8   5   1   31.90    1.20
   8   5   1   32.00    1.30
   8   5   1   32.40    1.50
   9  -5   1   59.79    2.00
   9  -5   1   57.09    2.00
  -9  -5  -1   63.79    2.00
  -9  -5  -1   63.79    2.10
   9  -5   1   65.69    4.40
  -9  -5  -1   62.09    2.00
   9  -5   1   60.29    1.90
   9  -5   1   59.79    2.00
   9   5   1   62.89    2.00
   9   5   1   63.49    2.00
  -9   5  -1   61.19    2.00
  -9   5  -1   61.59    2.00
  -9   5  -1   61.69    2.00
   9   5   1   62.29    2.30
  -9   5  -1   59.89    2.30
   9   5   1   62.39    2.40
   9   5   1   63.29    2.00
   9   5   1   61.69    2.20
  10  -5   1   51.79    4.80
 -10  -5  -1   49.90    1.70
  10  -5   1   50.69    1.60
  10  -5   1   51.39    1.70
  10  -5   1   50.49    1.60
 -10  -5  -1   49.10    1.80
 -10  -5  -1   49.00    1.70
 -10   5  -1   48.90    1.70
 -10   5  -1   51.89    1.70
 -10   5  -1   50.99    1.70
  10   5   1   47.00    1.80
  10   5   1   48.60    1.70
 -10   5  -1   50.49    1.60
  10   5   1   48.10    1.60
  10   5   1   49.70    1.60
  11  -5   1   12.10    0.60
  11  -5   1   10.90    0.60
 -11  -5  -1   11.50    0.70
 -11  -5  -1   11.50    0.70
  11  -5   1   15.00    3.20
  11  -5   1   10.60    0.60
 -11  -5  -1    9.50    4.60
 -11  -5  -1   13.10    0.70
  11   5   1   12.40    0.60
  11   5   1   11.90    0.60
 -11   5  -1   11.70    0.60
 -11   5  -1   12.00    0.60
 -11   5  -1   10.80    0.70
  11   5   1   11.30    0.60
 -11   5  -1   11.80    0.70
 -12  -5  -1    5.50    0.50
  12  -5   1    4.80    0.40
  12  -5   1    4.50    0.40
 -12  -5  -1    5.90    0.50
  12  -5   1    4.50    0.40
 -12  -5  -1    5.30    0.50
 -12   5  -1    5.30    0.50
  12   5   1    5.90    0.40
  12   5   1    5.20    0.40
 -12   5  -1    4.70    0.40
  12   5   1    5.70    0.50
 -12   5  -1    5.00    0.50
 -13  -5  -1    7.50    0.50
 -13  -5  -1    7.70    0.50
  13   5   1    7.20    0.40
 -13   5  -1    7.70    0.50
 -13   5  -1    7.90    0.40
 -13   5  -1    7.80    0.50
 -14  -5  -1   27.60    0.90
  14  -5   1   26.30    0.80
 -14   5  -1   26.10    0.90
 -14   5  -1   27.00    0.90
 -13  -6   1    0.00    0.20
  13  -6  -1   -0.10    0.20
  13  -6  -1    0.00    0.10
 -13   6   1    0.20    0.20
  13   6  -1    0.10    0.10
 -13   6   1    0.10    0.20
  13   6  -1    0.00    0.20
 -13   6   1    0.10    0.20
 -12  -6   1    1.90    0.30
 -12  -6   1    1.90    0.30
  12  -6  -1    2.10    0.20
  12  -6  -1    1.90    0.30
  12  -6  -1    1.80    0.30
  12   6  -1    1.70    0.30
  12   6  -1    1.60    0.20
 -12   6   1    2.40    0.30
 -12   6   1    2.40    0.30
  12   6  -1    1.70    0.30
 -12   6   1    2.20    0.30
 -11  -6   1    3.00    0.40
 -11  -6   1    2.90    0.40
  11  -6  -1    3.40    0.30
  11  -6  -1    2.80    0.30
 -11  -6   1    3.00    0.30
  11  -6  -1    2.60    0.30
 -11  -6   1    2.40    0.40
  11   6  -1    2.30    0.30
  11   6  -1    3.00    0.40
 -11   6   1    2.90    0.30
 -11   6   1    3.50    0.40
  11   6  -1    2.70    0.40
 -10  -6   1    0.50    0.30
 -10  -6   1    0.20    0.30
  10  -6  -1    2.20    2.10
  10  -6  -1    0.70    0.30
  10  -6  -1    0.90    0.20
 -10  -6   1    0.00    0.30
 -10  -6   1    3.40    2.60
 -10  -6   1    0.20    0.30
 -10   6   1    0.80    0.30
  10   6  -1    0.80    0.30
  10   6  -1    0.70    0.30
  10   6  -1    0.80    0.30
  10   6  -1    0.40    0.30
 -10   6   1    1.20    0.30
 -10   6   1    0.60    0.30
   9  -6  -1    0.40    1.90
  -9  -6   1   -0.10    0.30
  -9  -6   1    0.80    2.40
   9  -6  -1    0.30    0.20
  -9  -6   1    0.20    0.30
  -9  -6   1    1.00    0.30
   9  -6  -1    0.30    0.30
  -9  -6   1    0.50    0.30
   9   6  -1    0.50    0.30
   9   6  -1    0.60    0.40
  -9   6   1    0.60    0.30
   9   6  -1    0.60    0.30
  -9   6   1    0.60    0.40
   9   6  -1    0.70    0.40
   9   6  -1    0.50    0.30
  -9   6   1    0.20    0.30
  -9   6   1    1.10    0.30
  -9   6   1    0.50    0.40
   8  -6  -1  138.49    4.00
  -8  -6   1  134.99    3.90
  -8  -6   1  133.89    4.00
   8  -6  -1  132.49    3.90
  -8  -6   1  126.99    5.90
  -8  -6   1  133.19    4.00
   8  -6  -1  133.49    5.50
   8  -6  -1  131.59    3.90
   8  -6  -1  131.99    4.00
  -8  -6   1  138.59    4.10
  -8   6   1  134.89    4.30
   8   6  -1  128.29    3.90
   8   6  -1  131.99    3.90
   8   6  -1  133.99    4.30
   8   6  -1  128.39    3.90
  -8   6   1  127.49    3.90
   8   6  -1  132.89    4.10
   8   6  -1  131.89    4.20
  -8   6   1  131.69    4.20
  -8   6   1  131.09    3.90
  -8   6   1  130.49    3.90
  -7  -6   1    2.80    1.60
   7  -6  -1    2.50    1.50
   7  -6  -1    2.60    0.30
  -7  -6   1    2.50    0.40
   7  -6  -1    2.80    0.30
  -7  -6   1    2.70    0.40
  -7  -6   1    1.90    0.30
  -7  -6   1    2.10    0.30
  -7   6   1    1.60    0.40
   7   6  -1    2.20    0.50
   7   6  -1    2.40    0.30
  -7   6   1    1.70    0.30
  -6  -6   1    2.60    0.30
  -6  -6   1    3.30    1.20
   6  -6  -1    3.30    1.10
   6   6  -1    1.90    0.30
   6   6  -1    2.00    0.40
   6   6  -1    2.20    0.40
   5  -6  -1    5.30    1.00
  -5  -6   1    8.40    1.30
   5   6  -1    7.00    0.60
  -5   6   1    8.50    0.60
  -5   6   1    7.10    0.60
   5   6  -1    7.10    0.50
   5   6  -1    7.40    0.50
   5   6  -1    7.80    0.60
   4  -6  -1  636.24   18.90
  -4  -6   1  662.03   19.20
   3  -6  -1  343.77   10.30
  -3  -6   1  349.67   10.60
   2  -6  -1  339.77    9.90
  -2  -6   1  334.57   10.10
   1  -6  -1   18.80    0.90
  -1  -6   1   20.20    1.30
   1   6  -1   21.50    0.80
  -1   6   1   20.40    0.80
   1   6  -1   21.70    0.80
   0  -6   1   11.50    1.00
   0   6  -1   11.10    0.60
   0   6  -1   10.10    0.50
   0   6   1   12.20    0.50
   0   6   1   11.80    0.50
   1  -6   1  218.28    6.70
  -1  -6  -1  221.98    6.30
  -1  -6  -1  210.98    6.30
  -2  -6  -1   23.80    1.30
  -2  -6  -1   20.90    1.10
   2  -6   1   20.60    1.30
  -2   6  -1   23.60    0.90
   2   6   1   20.60    0.80
   2   6   1   21.50    0.80
  -2   6  -1   22.60    0.90
   2   6   1   21.10    0.80
   3  -6   1  367.96   11.00
  -3  -6  -1  363.56   10.90
   4  -6   1    4.10    0.80
  -4  -6  -1    4.20    0.90
   4   6   1    5.40    0.50
  -4   6  -1    5.00    0.50
   4   6   1    5.50    0.40
  -4   6  -1    4.80    0.50
   4   6   1    4.50    0.40
   5  -6   1  371.36   11.20
  -5  -6  -1  365.76   11.20
  -5   6  -1  339.07   10.20
   6  -6   1  243.38    8.10
  -6  -6  -1  255.77    7.10
   6  -6   1  232.78    6.90
   6  -6   1  218.88    6.90
   6  -6   1  232.08    6.90
   6  -6   1  243.18    7.00
  -6  -6  -1  245.38    8.20
  -6  -6  -1  237.08    6.90
  -6  -6  -1  248.08    7.00
   6   6   1  240.18    6.90
   6   6   1  242.28    7.20
   6   6   1  251.37    7.00
  -6   6  -1  237.38    7.10
  -6   6  -1  239.68    7.30
   6   6   1  243.78    7.10
  -6   6  -1  227.68    6.90
   7  -6   1   56.49    3.50
   7  -6   1   49.10    1.50
   7  -6   1   50.69    1.60
  -7  -6  -1   47.40    1.60
   7  -6   1   50.79    1.60
  -7  -6  -1   48.80    1.70
   7  -6   1   49.80    1.60
  -7  -6  -1   49.10    1.60
  -7   6  -1   49.10    1.90
  -7   6  -1   48.70    1.60
   7   6   1   48.50    1.90
   7   6   1   48.50    1.60
  -7   6  -1   47.40    1.60
  -7   6  -1   49.99    1.60
  -7   6  -1   49.00    1.80
   7   6   1   49.20    1.80
   7   6   1   48.30    1.70
  -8  -6  -1   46.70    1.70
   8  -6   1   45.00    3.40
   8  -6   1   46.50    1.60
   8  -6   1   47.30    1.60
   8  -6   1   46.70    1.60
  -8  -6  -1   44.70    3.40
  -8  -6  -1   50.49    1.80
   8  -6   1   47.90    1.60
  -8  -6  -1   47.40    1.60
  -8   6  -1   50.39    1.90
   8   6   1   48.00    1.80
   8   6   1   49.50    2.00
   8   6   1   43.40    1.60
   8   6   1   46.40    1.80
  -8   6  -1   49.90    1.90
  -8   6  -1   48.50    1.60
  -8   6  -1   48.60    1.60
   8   6   1   45.80    1.60
   8   6   1   43.60    1.60
  -8   6  -1   49.70    1.60
   9  -6   1  289.27    8.20
   9  -6   1  289.67    8.10
  -9  -6  -1  279.77    8.30
  -9  -6  -1  282.37    8.20
  -9  -6  -1  286.07    8.20
  -9  -6  -1  291.57   11.10
   9  -6   1  276.87    8.20
   9  -6   1  291.57    8.20
   9   6   1  280.37    8.20
   9   6   1  278.97    8.40
   9   6   1  282.97    8.50
  -9   6  -1  276.37    8.50
  -9   6  -1  279.27    8.50
  -9   6  -1  290.17    8.20
   9   6   1  283.67    8.10
   9   6   1  285.57    8.10
  -9   6  -1  284.97    8.10
  -9   6  -1  278.27    8.20
   9   6   1  276.77    8.60
  10  -6   1   10.50    0.60
  10  -6   1    9.80    2.50
  10  -6   1   12.90    0.60
  10  -6   1   10.40    0.60
 -10  -6  -1   12.10    0.80
 -10  -6  -1   12.30    0.70
 -10  -6  -1   12.60    0.70
 -10  -6  -1   13.80    2.90
 -10   6  -1   11.40    0.70
  10   6   1   12.60    0.60
  10   6   1   11.80    0.70
  10   6   1   12.10    0.60
 -10   6  -1   11.50    0.60
 -10   6  -1   12.30    0.70
  10   6   1   11.70    0.80
 -10   6  -1   11.30    0.60
  10   6   1   12.80    1.30
 -11  -6  -1    0.40    0.30
 -11  -6  -1    0.40    0.30
 -11  -6  -1    0.10    0.30
  11  -6   1    0.10    0.20
  11  -6   1    0.20    0.20
  11  -6   1    0.40    0.20
 -11   6  -1    0.60    0.30
 -11   6  -1    1.00    0.30
  11   6   1    0.40    0.20
  11   6   1    0.40    0.20
  11   6   1    0.10    0.30
 -12  -6  -1   11.00    0.80
  12  -6   1   10.40    0.50
  12  -6   1    9.30    0.70
 -12  -6  -1   10.30    0.60
  12  -6   1   10.30    0.50
 -12  -6  -1   10.40    0.70
  12   6   1   10.30    0.60
 -12   6  -1   10.70    0.60
 -12   6  -1   10.70    0.50
  12   6   1   11.00    0.50
 -12   6  -1   11.30    0.60
  12   6   1   10.40    0.50
  13  -6   1   18.50    0.60
 -13  -6  -1   17.10    0.70
 -13  -6  -1   17.60    0.70
  13  -6   1   17.30    0.70
 -13  -6  -1   17.90    0.70
  13   6   1   17.90    0.70
 -13   6  -1   18.00    0.70
  13   6   1   18.10    0.60
 -13   6  -1   18.00    0.70
 -13   6  -1   17.80    0.70
 -13  -7   1    0.00    0.20
  13  -7  -1   -0.10    0.10
  13  -7  -1   -0.20    0.10
 -13   7   1    0.10    0.20
  13   7  -1    0.00    0.10
 -13   7   1    0.10    0.20
  13   7  -1    0.10    0.10
 -13   7   1    0.00    0.20
 -12  -7   1    0.70    0.20
 -12  -7   1    0.70    0.30
  12  -7  -1    0.70    0.20
  12  -7  -1    0.60    0.20
 -12  -7   1    1.20    0.30
 -12  -7   1    0.90    0.30
 -12   7   1    0.90    0.20
 -12   7   1    0.90    0.20
  12   7  -1    0.40    0.30
  12   7  -1    0.60    0.20
 -12   7   1    0.80    0.20
  12   7  -1    0.70    0.20
 -12   7   1    0.70    0.20
 -11  -7   1    2.00    0.30
  11  -7  -1    1.40    0.20
 -11  -7   1    2.10    0.40
 -11  -7   1    1.80    0.30
  11  -7  -1    1.40    0.20
  11  -7  -1    1.30    0.20
  11   7  -1    1.50    0.50
 -11   7   1    1.00    0.40
 -11   7   1    1.10    0.30
  11   7  -1    1.70    0.30
 -11   7   1    1.40    0.30
 -11   7   1    1.10    0.20
  10  -7  -1    0.10    0.20
  10  -7  -1    0.30    0.20
 -10  -7   1    0.40    0.30
 -10  -7   1    0.60    0.30
 -10  -7   1    0.40    0.30
 -10  -7   1    0.60    0.30
 -10   7   1    0.60    0.30
  10   7  -1    0.60    0.30
  10   7  -1    0.20    0.20
  10   7  -1    0.30    0.30
 -10   7   1    0.80    0.30
 -10   7   1    0.50    0.20
 -10   7   1    0.60    0.30
  -9  -7   1    2.80    2.10
  -9  -7   1    0.20    0.30
  -9  -7   1    0.40    0.30
   9  -7  -1    0.10    0.20
   9  -7  -1    0.30    0.30
   9  -7  -1    0.80    1.60
  -9  -7   1    0.10    0.30
  -9  -7   1    0.10    0.30
   9   7  -1    0.70    0.30
   9   7  -1    0.10    0.30
  -9   7   1    0.30    0.30
   9   7  -1    0.20    0.20
  -9   7   1    0.10    0.30
   9   7  -1   -0.10    0.30
   9   7  -1    0.40    0.40
   9   7  -1    0.30    0.40
  -9   7   1    0.20    0.30
  -9   7   1    0.50    0.40
  -9   7   1    0.90    0.40
  -8  -7   1   43.30    1.60
  -8  -7   1   44.40    1.50
   8  -7  -1   45.00    1.50
   8  -7  -1   46.40    3.10
  -8  -7   1   44.10    1.50
   8  -7  -1   44.60    1.50
  -8  -7   1   44.20    1.50
  -8  -7   1   42.70    3.50
   8  -7  -1   46.80    1.50
   8  -7  -1   47.40    1.40
  -8   7   1   43.80    1.50
  -8   7   1   46.10    1.70
   8   7  -1   43.90    1.80
   8   7  -1   43.60    1.90
   8   7  -1   43.60    1.70
  -8   7   1   45.00    1.50
  -8   7   1   45.40    1.90
   8   7  -1   43.70    1.50
  -8   7   1   45.70    1.80
   8   7  -1   43.00    1.50
  -7  -7   1   63.19    2.20
   7  -7  -1   67.49    2.10
  -7  -7   1   62.69    2.00
   7  -7  -1   65.09    2.10
  -7  -7   1   64.89    2.10
  -7  -7   1   64.09    3.70
   7  -7  -1   67.29    3.40
   7  -7  -1   67.49    2.00
  -7  -7   1   66.39    2.10
   7  -7  -1   67.69    2.10
   7   7  -1   65.29    2.30
  -7   7   1   65.59    2.30
  -7   7   1   63.69    2.10
   7   7  -1   66.39    2.20
   7   7  -1   63.19    2.10
  -7   7   1   65.29    2.30
   7   7  -1   65.39    2.40
  -6  -7   1  165.38    4.90
   6  -7  -1  170.08    4.80
  -6  -7   1  165.68    5.00
   6  -7  -1  165.68    4.90
   6  -7  -1  170.28    4.90
   6  -7  -1  173.78    6.00
  -6  -7   1  167.88    6.50
  -6  -7   1  159.78    4.90
  -6  -7   1  165.88    4.90
   6  -7  -1  167.88    4.90
   6   7  -1  168.18    5.00
   6   7  -1  158.08    4.90
   6   7  -1  165.88    5.20
  -6   7   1  169.28    4.90
   6   7  -1  164.08    5.10
  -6   7   1  171.78    5.10
  -6   7   1  173.28    5.10
  -5  -7   1   81.69    2.50
  -5  -7   1   77.29    3.50
  -5  -7   1   78.59    2.50
  -5  -7   1   79.09    2.40
   5  -7  -1   77.59    2.40
   5  -7  -1   76.39    2.40
  -5  -7   1   81.69    2.70
   5  -7  -1   83.39    3.30
   5   7  -1   81.79    2.60
  -5   7   1   86.89    2.60
   5   7  -1   81.19    2.50
   5   7  -1   78.39    2.70
  -5   7   1   82.89    2.70
   4  -7  -1  125.39    4.40
  -4  -7   1  132.19    4.70
   4   7  -1  130.89    4.00
  -4   7   1  129.29    4.00
   4   7  -1  132.79    4.10
  -3  -7   1   49.50    2.30
   3  -7  -1   47.20    2.00
   3   7  -1   50.19    1.70
   3   7  -1   50.49    1.70
   3   7  -1   51.29    1.60
  -3   7   1   54.49    1.70
  -3   7   1   53.39    1.80
  -2  -7   1  276.77    8.30
   2  -7  -1  265.47    7.90
  -1  -7   1  326.47    9.70
   0  -7   1   57.19    2.20
   0   7  -1   64.29    1.90
   0   7   1   62.39    1.90
   0   7  -1   63.79    2.00
   0   7   1   63.19    1.90
   1  -7   1   86.69    3.00
   1   7   1   83.89    2.60
  -1   7  -1   86.99    2.70
   1   7   1   85.89    2.60
  -1   7  -1   86.79    2.60
  -2  -7  -1    7.70    0.70
   2  -7   1    8.00    0.90
  -2   7  -1    8.40    0.60
   2   7   1    7.30    0.40
   2   7   1    7.20    0.40
   2   7   1    6.50    0.50
  -2   7  -1    8.10    0.60
   3  -7   1  415.96   12.10
  -3  -7  -1  393.86   11.90
  -4  -7  -1   63.49    2.70
   4  -7   1   63.49    2.70
  -4   7  -1   62.89    2.20
   4   7   1   64.39    2.10
  -4   7  -1   63.49    2.20
   4   7   1   66.39    2.10
   5  -7   1   13.70    0.60
  -5  -7  -1   12.60    0.70
  -5  -7  -1   13.40    0.80
  -5  -7  -1   14.30    1.60
   5  -7   1   14.30    0.60
   5  -7   1   15.70    1.60
  -5   7  -1   15.60    0.80
   5   7   1   11.90    0.80
  -5   7  -1   15.20    0.70
   5   7   1   12.70    0.70
   5   7   1   12.60    0.70
  -5   7  -1   15.80    0.90
   6  -7   1   29.00    1.10
   6  -7   1   30.60    2.20
   6  -7   1   30.60    1.10
  -6  -7  -1   29.40    1.10
  -6  -7  -1   30.50    1.20
  -6  -7  -1   29.10    1.10
   6  -7   1   29.90    1.00
   6  -7   1   30.30    1.10
  -6  -7  -1   30.20    2.40
   6   7   1   30.10    1.20
   6   7   1   29.10    1.20
  -6   7  -1   31.30    1.10
   6   7   1   31.60    1.30
   6   7   1   28.30    1.10
  -7  -7  -1   17.60    0.90
   7  -7   1   20.20    0.70
   7  -7   1   18.40    0.80
   7  -7   1   18.60    0.80
  -7  -7  -1   18.90    0.80
  -7  -7  -1   18.80    2.30
   7  -7   1   17.80    0.80
   7  -7   1   19.50    2.20
  -7  -7  -1   17.80    0.80
  -7   7  -1   18.50    1.00
   7   7   1   18.80    1.10
   7   7   1   18.40    0.80
  -7   7  -1   18.30    1.00
   7   7   1   19.00    1.00
  -7   7  -1   17.60    0.80
   7   7   1   20.30    0.90
  -8  -7  -1    1.90    0.40
   8  -7   1    2.40    0.30
   8  -7   1    2.40    0.30
  -8  -7  -1    0.20    1.50
  -8  -7  -1    2.30    0.40
   8  -7   1    3.70    1.60
   8  -7   1    2.70    0.30
   8  -7   1    2.20    0.30
  -8  -7  -1    2.00    0.40
   8   7   1    2.10    0.60
   8   7   1    2.30    0.40
   8   7   1    2.20    0.50
   8   7   1    1.80    0.40
   9  -7   1  166.88    5.00
   9  -7   1  172.68    5.00
   9  -7   1  171.68    6.90
   9  -7   1  175.78    4.90
  -9  -7  -1  165.58    6.90
  -9  -7  -1  172.48    5.00
  -9  -7  -1  168.68    5.10
   9  -7   1  172.88    5.00
  -9  -7  -1  170.18    5.00
   9   7   1  172.38    5.00
  -9   7  -1  164.98    5.40
   9   7   1  165.98    5.40
   9   7   1  160.78    5.20
   9   7   1  167.48    5.30
   9   7   1  166.38    5.00
  -9   7  -1  170.28    5.00
  -9   7  -1  165.48    5.40
  -9   7  -1  170.88    5.00
   9   7   1  175.08    5.00
  -9   7  -1  172.28    4.90
  10  -7   1   47.10    1.50
 -10  -7  -1   45.00    1.60
  10  -7   1   46.40    1.50
 -10  -7  -1   45.50    1.60
 -10  -7  -1   46.90    1.70
  10  -7   1   47.90    1.50
  10   7   1   46.10    1.50
 -10   7  -1   47.10    1.60
 -10   7  -1   47.70    1.60
 -10   7  -1   49.20    1.60
 -10   7  -1   47.90    1.50
  10   7   1   45.10    1.60
  10   7   1   45.30    1.50
 -11  -7  -1   12.60    0.70
  11  -7   1   11.60    0.60
 -11  -7  -1   12.30    0.70
  11  -7   1   12.10    0.50
  11  -7   1   11.60    0.60
 -11  -7  -1   12.00    0.70
  11   7   1   12.30    0.60
 -11   7  -1   12.80    0.60
  11   7   1   12.20    0.60
 -11   7  -1   12.90    0.60
 -11   7  -1   12.80    0.60
  11   7   1   11.60    1.00
 -11   7  -1   12.10    0.60
  12  -7   1    0.50    0.20
  12  -7   1    0.70    0.30
 -12  -7  -1    0.60    0.30
  12  -7   1    0.70    0.20
 -12  -7  -1    0.80    0.30
 -12   7  -1    0.70    0.20
  12   7   1    0.40    0.40
  12   7   1    0.50    0.20
 -12   7  -1    0.80    0.20
  12   7   1    0.70    0.20
 -13  -7  -1   12.70    0.50
 -13  -7  -1   13.20    0.50
  13  -7   1   12.70    0.50
  13  -7   1   11.60    0.50
  13   7   1   13.00    0.50
 -13   7  -1   12.40    0.50
  13   7   1   13.80    0.50
 -13   7  -1   12.60    0.50
  12  -8  -1   75.19    2.20
  12  -8  -1   75.49    2.20
 -12  -8   1   72.99    2.40
 -12  -8   1   74.39    2.30
  12   8  -1   72.69    2.20
 -12   8   1   76.59    2.30
 -12   8   1   76.79    2.20
  12   8  -1   77.89    2.20
 -12   8   1   73.89    2.20
  12   8  -1   78.49    2.20
 -12   8   1   73.89    2.20
  11  -8  -1   32.70    1.10
 -11  -8   1   34.50    1.30
 -11  -8   1   34.70    1.20
  11  -8  -1   34.30    1.10
 -11  -8   1   34.40    1.10
  11  -8  -1   33.20    1.00
  11   8  -1   35.20    1.20
 -11   8   1   34.20    1.10
 -11   8   1   33.80    1.20
  11   8  -1   35.40    1.10
 -11   8   1   34.60    1.20
  11   8  -1   34.70    1.10
  10  -8  -1    3.30    0.40
 -10  -8   1    3.70    0.40
 -10  -8   1    3.90    0.50
 -10  -8   1    4.00    0.40
  10  -8  -1    3.90    0.40
 -10  -8   1    4.40    0.60
 -10  -8   1    4.10    0.50
  10  -8  -1    4.10    0.30
 -10   8   1    4.40    0.50
 -10   8   1    4.10    0.40
  10   8  -1    3.80    0.40
  10   8  -1    4.30    0.40
 -10   8   1    4.30    0.50
  -9  -8   1    4.20    2.20
   9  -8  -1    4.10    0.50
   9  -8  -1    3.50    0.40
  -9  -8   1    3.80    0.40
  -9  -8   1    4.60    0.50
   9  -8  -1    3.10    1.60
  -9  -8   1    4.60    0.60
   9   8  -1    3.80    0.50
  -9   8   1    4.40    0.50
   9   8  -1    5.00    0.80
   8  -8  -1   65.79    2.10
  -8  -8   1   67.19    2.20
  -8  -8   1   67.39    2.20
   8  -8  -1   64.99    3.50
   8  -8  -1   66.99    2.10
  -8  -8   1   67.09    2.10
   8  -8  -1   67.09    2.00
  -8  -8   1   63.59    4.00
  -8  -8   1   66.39    2.10
   8  -8  -1   68.69    2.10
   8   8  -1   67.89    2.10
   8   8  -1   67.49    2.10
   8   8  -1   66.99    2.10
  -8   8   1   67.39    2.10
  -8   8   1   66.69    2.10
  -8   8   1   66.29    2.40
  -8   8   1   65.19    2.40
  -8   8   1   62.89    2.10
   8   8  -1   67.09    2.50
   8   8  -1   65.29    2.40
   8   8  -1   66.29    2.30
   7  -8  -1    5.70    0.50
  -7  -8   1    6.10    0.50
   7  -8  -1    6.10    0.50
   7  -8  -1    6.70    0.40
  -7  -8   1    5.90    0.60
   7  -8  -1    6.70    1.40
  -7  -8   1    5.90    0.60
  -7  -8   1    7.10    1.70
   7  -8  -1    5.20    0.50
   7   8  -1    6.10    0.70
   7   8  -1    7.50    0.50
   7   8  -1    5.90    0.60
  -7   8   1    6.50    0.70
   6  -8  -1   58.89    1.80
   6  -8  -1   58.69    2.80
  -6  -8   1   60.49    2.00
  -6  -8   1   60.79    2.00
  -6  -8   1   62.79    2.00
   6  -8  -1   59.89    2.00
  -6  -8   1   60.79    1.90
  -6  -8   1   61.29    3.20
   6  -8  -1   59.69    1.90
   6   8  -1   60.59    2.00
  -6   8   1   59.99    1.90
  -6   8   1   62.19    2.20
   6   8  -1   58.49    1.90
   6   8  -1   61.19    2.20
   6   8  -1   60.39    2.10
  -6   8   1   61.39    2.10
   5  -8  -1    8.40    0.50
  -5  -8   1    8.70    0.40
  -5  -8   1    8.60    0.60
  -5  -8   1    9.60    0.70
   5  -8  -1    9.90    0.60
   5  -8  -1    9.50    0.40
  -5  -8   1    9.30    0.50
  -5  -8   1    9.00    0.60
  -5   8   1    9.50    0.70
   5   8  -1    9.40    0.60
   5   8  -1    9.70    0.70
   5   8  -1    9.10    0.70
   4  -8  -1  302.77    8.50
   4  -8  -1  285.27    8.80
  -4  -8   1  282.87    8.40
   4  -8  -1  286.47    8.20
  -4  -8   1  286.67    8.30
  -4  -8   1  283.47    9.10
  -4  -8   1  288.47    8.30
   4  -8  -1  285.37    8.30
   4   8  -1  299.77    8.40
  -4   8   1  293.07    8.50
   4   8  -1  295.17    8.40
  -3  -8   1  117.39    3.40
   3  -8  -1  114.29    3.60
  -3  -8   1  114.79    3.40
   3  -8  -1  111.79    3.40
  -3  -8   1  114.69    3.50
  -3  -8   1  111.99    4.00
  -3  -8   1  110.79    3.40
   3  -8  -1  113.89    3.40
  -3   8   1  123.29    3.60
   3   8  -1  117.09    3.70
  -2  -8   1  259.77    8.10
   2   8  -1  275.27    7.90
  -2   8   1  278.47    7.90
  -1   8   1   43.70    1.40
   1   8  -1   39.40    1.40
  -1   8   1   44.60    1.50
   1   8  -1   42.30    1.50
   0  -8   1   43.40    1.60
   0   8  -1   42.10    1.50
   0   8   1   41.50    1.40
   0   8   1   39.20    1.40
   0   8  -1   45.40    1.40
   1  -8   1    3.70    0.60
  -1   8  -1    3.60    0.50
  -1   8  -1    3.20    0.50
   1   8   1    3.90    0.40
   2  -8   1    3.40    0.60
  -2   8  -1    3.00    0.50
  -2   8  -1    3.80    0.50
   2   8   1    4.10    0.40
  -3  -8  -1   43.80    1.60
   3  -8   1   44.10    1.50
   3  -8   1   44.70    1.50
  -3  -8  -1   44.50    1.50
  -3  -8  -1   44.70    1.50
   3  -8   1   46.20    2.00
   3  -8   1   45.00    1.40
   3   8   1   45.90    1.70
   3   8   1   46.30    1.50
   3   8   1   46.10    1.50
  -4  -8  -1   17.60    0.80
   4  -8   1   15.30    0.70
   4  -8   1   16.30    1.60
  -4  -8  -1   17.20    0.80
  -4  -8  -1   16.90    0.80
   4  -8   1   14.20    0.80
  -4  -8  -1   15.90    1.20
   4   8   1   16.50    0.80
   4   8   1   17.50    0.70
  -4   8  -1   17.20    0.90
   5  -8   1  156.28    4.60
  -5  -8  -1  159.98    4.70
   5  -8   1  159.98    4.60
  -5  -8  -1  159.28    4.50
   5  -8   1  160.68    4.70
  -5  -8  -1  160.48    5.50
  -5  -8  -1  156.38    4.80
  -5  -8  -1  155.68    4.70
  -5   8  -1  160.68    4.90
  -5   8  -1  158.58    4.90
   5   8   1  161.28    4.90
   5   8   1  158.48    4.80
   5   8   1  161.58    4.70
  -5   8  -1  157.28    4.70
  -6  -8  -1    0.20    0.30
   6  -8   1    0.20    0.20
   6  -8   1    0.60    0.20
   6  -8   1    1.20    0.30
  -6  -8  -1    0.70    0.30
  -6  -8  -1   -0.10    0.90
   6  -8   1    0.30    1.00
  -6   8  -1    0.50    0.30
   6   8   1    0.30    0.40
   6   8   1    0.30    0.30
  -6   8  -1    0.50    0.30
   6   8   1    0.70    0.30
  -6   8  -1    0.80    0.30
   6   8   1    0.60    0.30
   7  -8   1   86.99    2.60
  -7  -8  -1   84.79    2.70
   7  -8   1   89.09    2.50
   7  -8   1   88.99    2.70
  -7  -8  -1   89.19    2.70
   7  -8   1   87.09    2.60
  -7  -8  -1   84.89    2.80
   7  -8   1   92.89    4.10
  -7  -8  -1   83.29    3.90
   7   8   1   84.09    2.70
  -7   8  -1   82.79    2.70
   7   8   1   82.99    2.80
   7   8   1   84.49    3.30
   7   8   1   85.59    2.90
  -7   8  -1   83.29    2.90
   8  -8   1    0.20    0.30
  -8  -8  -1    0.50    0.30
   8  -8   1    0.40    0.30
  -8  -8  -1    0.40    0.30
   8  -8   1    0.20    0.20
  -8  -8  -1    0.40    0.30
  -8  -8  -1   -0.10    1.60
   8  -8   1    0.90    1.40
   8  -8   1    0.50    0.20
  -8   8  -1    0.70    0.40
  -8   8  -1    0.40    0.30
   8   8   1    0.50    0.40
   8   8   1    0.40    0.30
   8   8   1    0.70    0.30
  -8   8  -1    1.10    0.40
   8   8   1    0.60    0.40
  -8   8  -1    0.40    0.30
  -8   8  -1    0.70    0.30
  -9  -8  -1    4.20    1.90
   9  -8   1    6.70    0.50
   9  -8   1    8.60    2.00
  -9  -8  -1    5.80    0.70
  -9   8  -1    5.80    0.50
   9   8   1    6.40    0.60
  -9   8  -1    6.70    0.80
   9   8   1    5.90    0.60
   9   8   1    7.10    0.50
   9   8   1    6.80    0.80
 -10  -8  -1   27.60    1.10
  10  -8   1   29.40    0.90
 -10  -8  -1   26.80    1.20
 -10  -8  -1   29.10    1.10
  10  -8   1   28.10    1.00
  10  -8   1   28.30    1.00
 -10   8  -1   28.70    1.10
  10   8   1   29.80    1.40
 -10   8  -1   27.70    1.10
  10   8   1   28.70    1.00
 -10   8  -1   29.60    1.00
 -10   8  -1   28.00    1.40
  10   8   1   29.20    1.00
 -11  -8  -1   26.30    1.10
  11  -8   1   26.00    0.90
  11  -8   1   25.70    0.80
  11  -8   1   28.30    0.90
 -11  -8  -1   24.70    1.00
 -11  -8  -1   26.50    1.00
  11   8   1   26.50    1.00
  11   8   1   27.80    0.90
 -11   8  -1   26.00    1.00
 -11   8  -1   26.50    1.00
 -11   8  -1   26.60    0.90
  11   8   1   26.90    0.90
 -11   8  -1   25.20    1.00
  12  -8   1    1.20    0.20
  12  -8   1    1.30    0.10
 -12  -8  -1    1.70    0.20
  12  -8   1    1.10    0.20
 -12  -8  -1    1.40    0.30
  12   8   1    1.30    0.20
  12   8   1    1.40    0.20
 -12   8  -1    1.20    0.20
 -12   8  -1    1.70    0.20
  12   8   1    1.50    0.20
 -12   8  -1    1.10    0.20
  12  -9  -1    0.60    0.20
  12  -9  -1    0.70    0.10
 -12   9   1    1.20    0.30
  12   9  -1    1.00    0.20
  11  -9  -1    1.40    0.20
 -11  -9   1    1.30    0.40
 -11  -9   1    1.20    0.30
  11   9  -1    1.20    0.20
 -11   9   1    1.00    0.40
 -11   9   1    1.40    0.20
  11   9  -1    1.20    0.20
 -11   9   1    1.50    0.30
  10  -9  -1    2.20    0.30
 -10  -9   1    2.30    0.30
 -10  -9   1    2.50    0.30
  10  -9  -1    2.30    0.30
 -10  -9   1    1.80    0.40
 -10   9   1    2.00    0.30
  10   9  -1    2.40    0.30
  10   9  -1    2.10    0.30
 -10   9   1    2.50    0.30
  10   9  -1    1.90    0.30
 -10   9   1    2.30    0.30
 -10   9   1    2.10    0.30
  -9  -9   1   56.79    1.80
   9  -9  -1   60.99    1.70
  -9  -9   1   57.99    2.00
  -9  -9   1   59.09    1.90
   9  -9  -1   60.29    1.90
  -9  -9   1   58.59    1.90
   9  -9  -1   60.59    1.90
  -9  -9   1   58.29    1.90
   9   9  -1   59.99    1.90
   9   9  -1   60.69    1.90
  -9   9   1   60.89    1.90
  -9   9   1   59.29    1.90
   9   9  -1   59.59    1.90
  -9   9   1   59.49    1.90
  -8  -9   1   39.10    1.30
   8  -9  -1   36.30    2.40
   8  -9  -1   42.30    1.40
   8  -9  -1   42.10    1.30
  -8  -9   1   38.10    2.80
  -8  -9   1   40.10    1.40
  -8  -9   1   41.40    1.50
   8  -9  -1   42.60    1.40
  -8  -9   1   41.20    1.40
  -8   9   1   39.40    1.90
  -8   9   1   39.90    1.40
   8   9  -1   38.80    1.80
   8   9  -1   40.60    1.40
   8   9  -1   42.00    1.90
  -8   9   1   43.40    1.90
  -7  -9   1   31.40    1.00
  -7  -9   1   30.50    1.30
  -7  -9   1   31.80    1.10
   7  -9  -1   31.40    1.20
  -7  -9   1   30.40    1.20
   7  -9  -1   30.90    1.00
   7  -9  -1   30.70    2.10
  -7  -9   1   31.10    1.20
   7  -9  -1   30.70    1.10
  -7  -9   1   28.60    2.40
   7   9  -1   28.60    1.40
  -7   9   1   32.30    1.40
  -7   9   1   31.00    1.40
  -7   9   1   31.60    1.20
   7   9  -1   30.00    1.30
   7   9  -1   29.30    1.10
  -6  -9   1   16.10    0.80
   6  -9  -1   14.80    1.50
  -6  -9   1   14.70    0.60
  -6  -9   1   13.50    1.80
   6  -9  -1   13.90    0.50
   6  -9  -1   14.10    0.70
   6  -9  -1   13.50    0.70
  -6  -9   1   15.60    0.90
  -6  -9   1   15.00    0.70
  -6  -9   1   15.30    0.80
  -6   9   1   15.40    0.70
   6   9  -1   13.90    0.90
   6   9  -1   14.20    1.00
   6   9  -1   13.00    0.70
  -6   9   1   16.50    1.00
  -5  -9   1   48.30    1.60
  -5  -9   1   47.40    2.00
   5  -9  -1   46.90    1.50
   5  -9  -1   53.69    2.00
   5  -9  -1   46.80    1.40
  -5  -9   1   41.50    2.20
  -5  -9   1   46.30    1.50
  -5  -9   1   45.50    1.40
  -5   9   1   48.10    1.80
   5   9  -1   46.40    1.90
   5   9  -1   48.00    1.80
  -4  -9   1   26.80    1.00
   4  -9  -1   22.70    1.00
   4  -9  -1   23.90    1.00
  -4  -9   1   25.50    0.80
  -4  -9   1   26.10    0.90
  -4  -9   1   24.60    1.00
   4  -9  -1   24.40    0.90
  -4  -9   1   26.30    1.10
   4   9  -1   24.10    1.20
   4   9  -1   23.90    1.10
  -4   9   1   24.50    1.10
  -4   9   1   28.20    1.20
  -3  -9   1  268.37    7.80
   3  -9  -1  262.17    7.80
   3  -9  -1  261.27    7.80
  -3  -9   1  278.57    7.90
  -3  -9   1  277.97    7.80
  -3   9   1  279.87    8.00
   3   9  -1  266.97    8.00
  -3   9   1  283.07    8.00
   3   9  -1  271.27    7.90
  -2  -9   1   69.29    2.10
  -2  -9   1   71.09    2.20
  -2  -9   1   69.09    2.20
   2  -9  -1   67.19    2.20
   2   9  -1   69.09    2.30
   2   9  -1   74.79    2.40
  -2   9   1   70.69    2.30
   1  -9  -1  127.89    4.10
  -1  -9   1  136.69    4.00
  -1  -9   1  134.39    4.00
  -1  -9   1  138.59    4.00
  -1   9   1  134.69    4.10
   1   9  -1  137.89    4.10
   1   9  -1  136.29    4.30
  -1   9   1  136.49    4.10
   0  -9  -1  116.49    3.50
   0  -9   1  106.49    3.40
   0  -9  -1  112.99    3.40
   0   9  -1  111.09    3.40
   0   9   1  114.79    3.40
   0   9  -1  111.69    3.50
   0   9   1  113.09    3.40
  -1  -9  -1    4.40    0.50
   1  -9   1    5.20    0.40
  -1  -9  -1    3.90    0.40
  -1   9  -1    5.10    0.50
  -1   9  -1    4.90    0.70
   1   9   1    4.60    0.50
   1   9   1    4.80    0.40
  -2  -9  -1  126.79    3.80
   2  -9   1  124.59    3.80
  -2  -9  -1  125.79    3.70
   2  -9   1  123.29    3.70
  -2  -9  -1  118.89    3.80
   2  -9   1  127.09    3.70
   2   9   1  128.09    3.80
  -2   9  -1  128.99    3.90
  -2   9  -1  127.79    3.90
   3  -9   1  106.99    3.20
  -3  -9  -1  102.69    3.10
  -3  -9  -1  105.19    3.20
  -3  -9  -1  103.39    3.20
   3  -9   1  106.79    3.20
   3  -9   1  104.89    3.50
   3  -9   1  110.49    3.10
  -3   9  -1  106.39    3.40
   3   9   1  105.79    3.30
  -3   9  -1  105.19    3.40
   3   9   1  106.99    3.30
  -4  -9  -1   14.40    0.80
  -4  -9  -1   15.50    0.70
  -4  -9  -1   15.60    0.80
   4  -9   1   15.20    0.70
   4  -9   1   15.70    0.50
  -4  -9  -1   14.70    0.80
   4  -9   1   15.60    0.80
   4  -9   1   16.00    1.30
   4   9   1   15.00    0.90
  -4   9  -1   18.00    0.90
   4   9   1   15.10    0.80
  -4   9  -1   18.00    1.00
   5  -9   1   33.90    2.00
  -5  -9  -1   33.60    1.50
   5  -9   1   33.10    1.20
  -5  -9  -1   36.90    1.30
   5  -9   1   33.00    1.10
  -5   9  -1   35.20    1.20
   5   9   1   33.10    1.40
  -5   9  -1   37.20    1.50
   5   9   1   33.30    1.30
  -6  -9  -1   23.80    1.00
  -6  -9  -1   23.40    1.10
   6  -9   1   21.40    1.90
  -6  -9  -1   23.20    1.00
   6  -9   1   25.20    0.90
   6  -9   1   23.20    0.80
   6  -9   1   23.10    1.00
  -6   9  -1   24.30    1.20
  -6   9  -1   23.40    1.00
  -6   9  -1   25.20    1.20
   6   9   1   24.40    1.20
   6   9   1   22.70    1.00
   6   9   1   22.40    1.10
   7  -9   1  151.68    4.40
   7  -9   1  147.79    5.40
  -7  -9  -1  152.88    4.50
  -7  -9  -1  151.28    4.40
  -7  -9  -1  152.38    4.50
   7  -9   1  153.28    4.40
   7  -9   1  152.08    4.30
  -7  -9  -1  146.69    4.30
  -7   9  -1  144.49    4.70
  -7   9  -1  148.19    4.40
   7   9   1  151.78    4.40
   7   9   1  148.29    4.60
   7   9   1  147.29    4.70
   7   9   1  147.09    4.50
  -7   9  -1  141.79    4.70
  -8  -9  -1   12.30    0.80
  -8  -9  -1   11.10    0.70
   8  -9   1   11.10    0.60
   8  -9   1   11.70    0.60
   8  -9   1   12.00    0.50
   8  -9   1   11.10    1.70
  -8  -9  -1   11.50    0.70
  -8   9  -1   13.20    1.10
   8   9   1   10.30    1.00
   8   9   1   11.10    0.70
  -8   9  -1   11.70    0.70
   8   9   1   10.10    0.90
  -8   9  -1   13.50    1.00
   8   9   1   10.70    0.80
   9  -9   1   61.29    2.00
  -9  -9  -1   65.49    2.20
  -9  -9  -1   64.39    2.10
   9  -9   1   63.29    1.90
   9  -9   1   63.09    2.00
   9  -9   1   63.29    2.00
  -9  -9  -1   64.29    2.10
   9   9   1   63.99    2.00
  -9   9  -1   65.49    2.00
  -9   9  -1   65.09    2.10
   9   9   1   64.99    2.10
   9   9   1   65.89    2.00
  -9   9  -1   64.89    2.00
  10  -9   1    8.40    0.50
  10  -9   1    7.90    0.30
 -10  -9  -1    8.70    0.60
 -10  -9  -1    8.50    0.60
  10  -9   1    8.00    0.50
 -10  -9  -1    8.40    0.60
 -10   9  -1    7.60    0.50
 -10   9  -1    8.20    0.50
 -10   9  -1    8.50    0.50
  10   9   1    7.90    0.50
  10   9   1    7.40    0.50
  10   9   1    7.40    0.50
 -10   9  -1    8.40    0.50
 -11  -9  -1    6.10    0.50
  11  -9   1    7.30    0.40
  11  -9   1    6.80    0.50
 -11  -9  -1    6.90    0.50
 -11   9  -1    5.80    0.40
 -11   9  -1    5.90    0.60
  11   9   1    6.70    0.70
  11   9   1    7.40    0.40
  11   9   1    7.20    0.40
 -11   9  -1    6.80    0.50
 -11   9  -1    6.60    0.50
  12  -9   1    2.20    0.20
  12  -9   1    2.70    0.30
 -12  -9  -1    2.80    0.30
 -12  -9  -1    2.30    0.20
 -12   9  -1    2.70    0.30
 -12   9  -1    2.30    0.20
 -12   9  -1    2.40    0.30
  12   9   1    2.80    0.30
  12   9   1    2.30    0.30
 -11 -10   1   22.60    0.80
  11 -10  -1   23.20    0.80
 -11 -10   1   22.20    0.80
  11  10  -1   23.50    0.80
  11  10  -1   23.60    0.80
 -11  10   1   23.70    0.80
  11  10  -1   23.30    0.80
 -11  10   1   23.70    0.80
 -11  10   1   21.10    0.80
 -11  10   1   21.80    0.80
 -10 -10   1   14.20    0.70
  10 -10  -1   15.60    0.60
 -10 -10   1   15.30    0.70
  10  10  -1   14.40    0.60
 -10  10   1   14.40    0.60
  10  10  -1   14.80    0.60
 -10  10   1   13.80    0.60
 -10  10   1   13.70    0.60
  -9 -10   1    0.20    0.20
  -9 -10   1    0.10    0.30
   9 -10  -1   -0.30    0.20
   9  10  -1    0.10    0.20
  -9  10   1    0.50    0.20
  -9  10   1    0.00    0.20
   9  10  -1    0.10    0.20
  -9  10   1    0.10    0.20
  -9  10   1    0.30    0.20
   9  10  -1   -0.10    0.20
   8 -10  -1    1.70    0.30
   8 -10  -1    1.60    0.30
  -8 -10   1    2.70    0.30
  -8 -10   1    2.60    0.30
  -8 -10   1    2.40    0.40
  -8  10   1    2.70    0.30
  -8  10   1    2.50    0.40
   8  10  -1    2.20    0.30
   8  10  -1    1.90    0.30
   7 -10  -1   39.60    1.40
  -7 -10   1   31.90    1.50
  -7 -10   1   35.40    1.50
  -7 -10   1   36.20    1.40
   7 -10  -1   37.30    1.40
  -7  10   1   37.70    1.30
   7  10  -1   34.00    1.30
   7  10  -1   33.60    1.60
  -7  10   1   37.10    1.60
   6 -10  -1   10.10    0.60
  -6 -10   1   10.00    0.50
   6 -10  -1    8.90    0.60
  -6 -10   1    8.30    0.60
  -6 -10   1    9.90    0.60
   6  10  -1    9.70    0.60
   6  10  -1    8.60    0.80
  -6  10   1    7.80    0.60
  -6  10   1    8.70    0.80
   6  10  -1    9.50    0.80
  -6  10   1    8.90    0.70
  -5 -10   1  670.63   19.40
   5  10  -1  691.53   19.70
   5  10  -1  681.93   19.60
  -5  10   1  696.83   19.70
  -5  10   1  688.33   19.60
  -4 -10   1  106.49    3.20
  -4 -10   1  106.49    3.30
  -4 -10   1  107.59    3.20
   4 -10  -1  109.99    3.20
   4 -10  -1  106.09    3.30
   4  10  -1  103.89    3.40
  -4  10   1  105.69    3.40
   3 -10  -1  270.77    8.00
   3 -10  -1  264.47    7.80
  -3 -10   1  273.87    7.70
  -3  10   1  269.17    8.00
   3  10  -1  267.47    8.00
   2 -10  -1   32.50    1.20
  -2 -10   1   32.40    1.30
  -2 -10   1   34.20    1.20
  -2 -10   1   34.30    1.20
   2 -10  -1   33.80    1.30
  -2  10   1   35.80    1.40
  -2  10   1   34.70    1.40
   2  10  -1   33.00    1.30
   2  10  -1   32.80    1.40
   1 -10  -1  533.75   15.20
  -1 -10   1  525.75   15.10
  -1 -10   1  540.35   15.20
   1 -10  -1  527.85   15.10
  -1  10   1  536.45   15.20
   0 -10  -1  474.75   13.40
   0 -10   1  468.75   13.40
   0 -10   1  463.85   13.40
   0 -10  -1  467.75   13.40
   0  10  -1  478.25   13.60
   0  10  -1  474.25   13.60
   0  10   1  474.35   13.60
   0  10   1  470.75   13.50
  -1 -10  -1   53.29    1.80
   1 -10   1   52.69    1.80
  -1 -10  -1   51.29    1.70
   1 -10   1   50.59    1.70
   1  10   1   50.49    1.80
  -1  10  -1   54.49    2.00
  -1  10  -1   57.49    1.90
   1  10   1   51.89    1.80
  -2 -10  -1  185.18    5.30
  -2 -10  -1  180.78    5.20
   2 -10   1  178.08    5.30
   2 -10   1  175.08    5.30
  -2 -10  -1  180.48    5.30
   2  10   1  177.38    5.30
  -2  10  -1  181.18    5.50
   2  10   1  178.08    5.40
  -2  10  -1  185.08    5.50
  -3 -10  -1    7.50    0.70
  -3 -10  -1    7.30    0.50
   3  10   1    7.00    0.70
  -4 -10  -1    5.20    0.50
  -4 -10  -1    4.90    0.60
  -4 -10  -1    5.40    0.40
   4 -10   1    5.70    0.50
   4 -10   1    4.80    0.60
  -4  10  -1    5.30    0.70
   4  10   1    4.90    0.60
   5 -10   1  150.48    4.30
   5 -10   1  152.98    4.40
  -5 -10  -1  144.49    4.30
  -5 -10  -1  144.39    4.40
  -5  10  -1  144.49    4.60
   5  10   1  145.39    4.60
  -5  10  -1  149.59    4.60
   5  10   1  142.19    4.50
  -5  10  -1  144.39    4.30
   6 -10   1   38.50    1.30
   6 -10   1   38.70    1.30
  -6 -10  -1   37.00    1.40
   6 -10   1   37.30    1.10
  -6 -10  -1   36.20    1.30
  -6 -10  -1   36.60    1.40
   6  10   1   34.70    1.50
  -6  10  -1   34.20    1.60
  -6  10  -1   36.00    1.30
  -6  10  -1   35.10    1.60
   6  10   1   35.60    1.60
  -7 -10  -1   19.20    1.20
  -7 -10  -1   20.40    1.00
   7 -10   1   20.00    1.00
   7 -10   1   18.80    1.00
  -7 -10  -1   20.80    1.00
  -7  10  -1   16.90    1.10
   7  10   1   18.30    1.10
  -7  10  -1   17.20    0.80
   7  10   1   20.50    0.80
  -8 -10  -1  323.57    9.40
   8 -10   1  330.47    9.30
  -8 -10  -1  321.17    9.40
  -8 -10  -1  314.37    9.30
  -8  10  -1  326.67    9.30
  -8  10  -1  330.97    9.30
  -8  10  -1  330.97    9.30
  -9 -10  -1   14.30    0.70
   9 -10   1   15.40    0.70
  -9 -10  -1   14.40    0.70
   9 -10   1   15.10    0.70
  -9  10  -1   15.90    0.70
   9  10   1   14.90    0.70
  -9  10  -1   16.00    0.70
   9  10   1   15.60    0.70
  -9  10  -1   14.90    0.70
   9  10   1   15.20    0.70
  10 -10   1  114.49    3.30
 -10  10  -1  108.69    3.30
 -10  10  -1  109.69    3.30
  10  10   1  113.59    3.30
 -10  10  -1  116.09    3.50
  10  10   1  115.49    3.30
  10  10   1  115.19    3.30
 -10  10  -1  111.99    3.30
 -11 -10  -1   23.20    0.90
  11 -10   1   25.60    0.80
 -11 -10  -1   25.50    1.00
 -11  10  -1   24.50    0.90
  11  10   1   25.10    0.90
 -11  10  -1   26.80    0.90
  11  10   1   25.70    0.80
  11  10   1   27.00    1.00
 -11  10  -1   25.20    0.80
 -10 -11   1   30.30    1.00
 -10 -11   1   29.20    1.00
  10 -11  -1   31.50    1.00
 -10  11   1   30.00    1.00
  10  11  -1   31.40    1.00
 -10  11   1   29.50    1.00
  10  11  -1   32.10    1.10
 -10  11   1   30.80    1.00
  10  11  -1   32.30    1.00
   9 -11  -1   14.30    0.60
  -9 -11   1   14.30    0.70
  -9  11   1   15.70    0.70
  -9  11   1   15.10    0.60
  -9  11   1   15.80    0.60
   9  11  -1   15.20    0.60
   9  11  -1   14.90    0.60
  -9  11   1   15.00    0.60
   9  11  -1   14.80    0.70
  -8 -11   1   70.49    2.20
   8 -11  -1   71.49    2.20
  -8 -11   1   72.59    2.30
   8  11  -1   73.89    2.20
  -8  11   1   69.59    2.20
   8  11  -1   75.79    2.20
  -8  11   1   70.19    2.20
   7 -11  -1   13.70    0.70
  -7 -11   1   14.40    0.70
  -7 -11   1   13.60    0.60
  -7 -11   1   15.20    0.70
   7 -11  -1   12.90    0.60
  -7  11   1   14.80    0.70
   7  11  -1   14.00    0.70
  -6 -11   1  150.28    4.40
   6 -11  -1  152.68    4.40
   6 -11  -1  147.99    4.40
  -6 -11   1  150.08    4.40
  -6 -11   1  147.69    4.30
   6  11  -1  143.39    5.10
  -6  11   1  148.39    4.40
   6  11  -1  153.58    4.40
  -5 -11   1    6.50    0.60
   5 -11  -1    7.60    0.50
  -5 -11   1    7.90    0.50
   5 -11  -1    7.90    0.50
  -5 -11   1    7.50    0.60
   5  11  -1    8.00    0.80
  -5  11   1    8.20    0.80
   5  11  -1    7.90    0.80
  -5  11   1    8.80    0.70
   5  11  -1    7.10    0.70
  -4 -11   1  349.47    9.80
   4 -11  -1  340.27    9.80
  -4 -11   1  342.17    9.70
   4 -11  -1  354.36    9.80
  -4 -11   1  348.77    9.80
  -4  11   1  326.87   10.00
   4  11  -1  333.37   10.00
  -4  11   1  334.17   10.00
   4  11  -1  338.17   10.10
   3 -11  -1  431.06   11.90
  -3 -11   1  432.96   12.00
  -3 -11   1  420.96   11.90
  -3 -11   1  433.06   11.90
   3 -11  -1  426.96   11.90
  -3  11   1  414.66   12.20
   3  11  -1  406.56   12.20
   3  11  -1  393.66   12.10
  -3  11   1  398.86   12.10
  -2 -11   1    4.70    0.50
   2 -11  -1    4.90    0.60
   2  11  -1    3.90    0.60
  -2  11   1    5.10    0.60
  -2  11   1    4.80    0.70
   2  11  -1    4.00    0.70
  -1 -11   1  212.78    6.10
  -1 -11   1  214.78    6.20
   1 -11  -1  213.38    6.20
  -1  11   1  207.48    6.30
   1  11  -1  209.38    6.40
  -1  11   1  210.78    6.40
   1  11  -1  210.68    6.30
   0  11   1  659.03   18.90
   0  11  -1  678.13   19.20
   0  11   1  633.54   19.50
   0  11  -1  675.23   18.90
   1 -11   1  205.28    5.90
  -1 -11  -1  205.58    5.90
  -1 -11  -1  197.78    5.80
   1  11   1  189.28    6.00
  -1  11  -1  202.48    6.00
   1  11   1  191.58    5.90
  -1  11  -1  201.88    6.10
  -2 -11  -1    1.80    0.40
  -2 -11  -1    2.70    0.30
   2 -11   1    3.90    0.50
   2 -11   1    2.90    0.40
   2  11   1    2.90    0.60
  -2  11  -1    2.60    0.50
   2  11   1    2.90    0.60
  -2  11  -1    1.80    0.40
   3 -11   1  338.57    9.70
  -3 -11  -1  338.77    9.60
  -3 -11  -1  354.26    9.70
   3 -11   1  347.27    9.70
  -3 -11  -1  340.87    9.70
   3  11   1  316.67    9.80
  -3  11  -1  345.57    9.90
  -3  11  -1  341.47   10.00
   3  11   1  315.87    9.90
  -4 -11  -1    0.30    0.20
   4 -11   1    0.60    0.40
  -4 -11  -1    0.40    0.30
  -4 -11  -1    0.30    0.30
   4 -11   1    0.10    0.30
  -4  11  -1    0.70    0.40
   4  11   1    0.50    0.30
  -4  11  -1    1.10    0.40
   4  11   1    0.40    0.30
  -5 -11  -1    4.40    0.50
  -5 -11  -1    4.40    0.60
   5 -11   1    3.50    0.40
  -5  11  -1    5.30    0.60
   5  11   1    4.90    0.60
  -5  11  -1    4.70    0.50
  -5  11  -1    5.00    0.70
  -6 -11  -1  127.79    3.90
   6 -11   1  133.09    3.90
  -6 -11  -1  130.79    3.90
   6 -11   1  134.19    3.90
   6  11   1  130.89    4.00
  -6  11  -1  130.59    3.90
  -7 -11  -1   62.29    2.10
   7 -11   1   64.59    2.10
   7 -11   1   66.49    2.00
  -7 -11  -1   62.09    2.10
   7  11   1   66.99    2.10
  -7  11  -1   67.89    2.10
  -7  11  -1   67.29    2.20
  -8 -11  -1    2.10    0.30
  -8 -11  -1    2.70    0.40
   8 -11   1    2.40    0.30
   8 -11   1    2.30    0.30
   8  11   1    2.50    0.30
  -8  11  -1    3.30    0.40
  -8  11  -1    3.10    0.40
  -9 -11  -1   49.10    1.70
   9 -11   1   51.19    1.60
  -9  11  -1   48.60    1.60
  -9  11  -1   50.19    1.60
   9  11   1   49.60    1.60
  -9  11  -1   46.90    1.60
  -9  11  -1   56.09    1.70
   9  11   1   48.40    1.60
   9  11   1   51.29    1.60
  10 -11   1   70.49    2.10
 -10 -11  -1   66.49    2.10
 -10 -11  -1   66.79    2.10
 -10  11  -1   68.79    2.10
 -10  11  -1   71.39    2.10
 -10  11  -1   71.79    2.10
  10  11   1   69.29    2.10
  10  11   1   69.09    2.10
  10  11   1   71.09    2.10
  -9 -12   1    0.00    0.20
  -9 -12   1    0.10    0.20
   9 -12  -1   -0.10    0.10
  -9  12   1    0.20    0.20
   9  12  -1    0.20    0.30
   9  12  -1    0.00    0.10
  -9  12   1    0.10    0.20
   9  12  -1   -0.10    0.20
  -9  12   1    0.20    0.20
  -8 -12   1   74.49    2.40
   8 -12  -1   70.79    2.20
  -8 -12   1   71.79    2.30
  -8  12   1   70.49    2.20
   8  12  -1   74.69    2.20
  -7 -12   1   24.90    0.90
  -7 -12   1   25.60    1.00
   7  12  -1   24.80    0.90
  -7  12   1   23.80    0.90
   6 -12  -1  124.59    3.60
  -6 -12   1  121.49    3.60
  -6 -12   1  120.99    3.70
  -6 -12   1  117.99    3.60
   6 -12  -1  124.09    3.60
  -6  12   1  124.39    3.60
   6  12  -1  119.69    3.60
  -5 -12   1   48.10    1.60
   5 -12  -1   48.20    1.60
  -5 -12   1   47.30    1.50
  -5 -12   1   48.90    1.60
   5  12  -1   47.60    1.60
  -4 -12   1    0.20    0.30
  -4 -12   1   -0.40    0.20
   4 -12  -1    0.30    0.20
  -4 -12   1    0.50    0.20
  -3 -12   1   17.80    0.90
  -3 -12   1   18.70    0.90
   3 -12  -1   19.30    0.90
  -3  12   1   15.80    0.90
   3  12  -1   16.40    1.00
  -2 -12   1   31.20    1.20
   2 -12  -1   30.90    1.10
  -2 -12   1   31.50    1.00
   2  12  -1   28.70    1.40
   2  12  -1   27.10    1.30
  -2  12   1   24.80    1.20
  -2  12   1   26.70    1.50
  -1 -12   1  177.38    4.90
  -1 -12   1  176.48    5.00
   1 -12  -1  175.38    5.00
   1  12  -1  157.68    5.20
   1  12  -1  159.38    5.30
   0 -12   1    3.10    0.40
   0 -12  -1    2.60    0.40
   0  12  -1    2.60    0.50
   1 -12   1   23.30    1.00
  -1 -12  -1   24.00    1.00
  -1  12  -1   20.20    1.10
  -1  12  -1   20.70    1.20
   2 -12   1   51.59    1.70
  -2 -12  -1   50.39    1.70
  -2 -12  -1   49.99    1.60
  -2  12  -1   49.60    2.00
  -2  12  -1   48.50    1.90
  -3 -12  -1   -0.10    0.30
   3 -12   1    0.50    0.30
   3  12   1    0.20    0.30
  -3  12  -1    0.10    0.30
   4 -12   1    0.20    0.20
  -4 -12  -1    0.10    0.30
   5 -12   1    6.60    0.50
  -5 -12  -1    7.40    0.60
  -5 -12  -1    6.50    0.50
  -5  12  -1    7.50    0.60
  -6 -12  -1    5.70    0.50
  -6 -12  -1    6.00    0.50
   6 -12   1    6.00    0.40
   6 -12   1    5.50    0.40
   6  12   1    6.00    0.50
  -6  12  -1    5.70    0.50
   7 -12   1    0.20    0.20
  -7 -12  -1   -0.10    0.30
  -7 -12  -1   -0.10    0.20
  -7  12  -1    0.30    0.20
  -7  12  -1    0.10    0.20
   7  12   1    0.10    0.20
  -8 -12  -1   16.90    0.70
   8 -12   1   17.10    0.60
  -8  12  -1   18.20    1.00
  -8  12  -1   17.10    0.70
   8  12   1   17.50    0.70
  -8  12  -1   17.00    0.70
  -9 -12  -1    5.00    0.50
   9 -12   1    5.90    0.40
  -9 -12  -1    6.20    0.40
   9  12   1    7.40    0.40
  -9  12  -1    6.60    0.40
  -9  12  -1    6.60    0.40
  -9  12  -1    5.90    0.40
   9  12   1    6.90    0.40
  -9  12  -1    5.90    0.40
   8  13  -1   14.30    0.70
  -8  13   1   13.70    0.50
   8  13  -1   14.70    0.50
  -8  13   1   14.20    0.70
  -7 -13   1   15.20    0.70
   7  13  -1   16.40    0.60
  -7  13   1   14.90    0.60
  -6 -13   1    2.20    0.50
  -6  13   1    2.00    0.30
  -5 -13   1    6.70    0.60
  -5 -13   1    7.10    0.50
   5  13  -1    7.00    0.50
  -4 -13   1   22.40    0.90
  -4 -13   1   22.60    0.80
   4 -13  -1   22.50    0.80
  -3 -13   1    0.50    0.20
   3 -13  -1    1.30    0.30
  -3 -13   1    0.80    0.30
  -2 -13   1   43.50    1.50
  -2 -13   1   41.30    1.40
   2 -13  -1   44.40    1.50
  -1 -13   1   84.19    2.70
   1 -13  -1   85.99    2.60
   0 -13   1    1.40    0.30
   0 -13  -1    1.20    0.40
  -1 -13  -1   35.70    1.30
   1 -13   1   33.90    1.30
   2 -13   1    2.70    0.40
  -2 -13  -1    2.60    0.40
  -3 -13  -1   89.19    2.70
   3 -13   1   88.59    2.70
   3 -13   1   88.09    2.70
   4 -13   1    0.40    0.20
  -4 -13  -1    0.50    0.30
  -4  13  -1    0.40    0.30
   5 -13   1    0.20    0.20
  -5 -13  -1    0.10    0.30
  -5  13  -1    0.30    0.20
   6 -13   1    5.00    0.40
   6  13   1    4.00    0.40
  -6  13  -1    4.10    0.40
  -7 -13  -1    2.30    0.30
  -7  13  -1    2.80    0.30
   7  13   1    2.10    0.20
  -7  13  -1    2.90    0.30
  -8 -13  -1    2.00    0.30
  -8  13  -1    2.40    0.30
   8  13   1    1.90    0.20
  -8  13  -1    1.80    0.20
   8  13   1    1.90    0.30
  -8  13  -1    2.50    0.30
  -6 -14   1    2.60    0.30
  -6  14   1    2.10    0.30
   6  14  -1    2.20    0.30
  -5 -14   1   19.20    0.70
   5  14  -1   18.00    0.70
  -4 -14   1    0.90    0.30
  -3 -14   1    7.40    0.50
   2 -14  -1    0.20    0.20
  -2 -14   1    1.00    0.30
   1 -14  -1   20.40    0.80
  -1 -14   1   19.90    0.80
   0 -14   1    1.10    0.30
   0 -14  -1    0.30    0.30
  -1 -14  -1   27.80    1.00
   1 -14   1   27.60    1.00
  -2 -14  -1    7.60    0.50
   2 -14   1    8.30    0.50
  -3 -14  -1   20.50    0.80
  -4 -14  -1    1.00    0.30
  -4  14  -1    1.20    0.20
  -5 -14  -1   -0.10    0.20
  -5  14  -1    0.00    0.20
  -6 -14  -1    0.30    0.20
  -4 -15   1    3.50    0.30
  -3 -15   1    5.30    0.40
  -2 -15   1   12.20    0.50
  -1 -15   1    1.50    0.30
   0 -15   1    0.10    0.20
   0 -15  -1    0.20    0.20
  -1 -15  -1   34.10    1.10
  -2 -15  -1    4.70    0.40
  -3 -15  -1    7.50    0.40
  14   0  -2    6.90    0.40
 -14   0   2    7.20    0.40
 -14   0   2    7.00    0.40
  13   0  -2   26.00    1.10
 -13   0   2   24.90    0.90
 -13   0   2   23.40    0.90
  12   0  -2    0.10    0.20
 -12   0   2   -0.50    0.30
 -12   0   2   -0.10    0.30
 -11   0   2   25.60    1.00
  11   0  -2   27.50    0.90
 -11   0   2   27.20    1.00
 -11   0   2   23.90    1.00
  11   0  -2   24.50    1.00
 -10   0   2   11.30    0.70
 -10   0   2   10.50    0.70
 -10   0   2   12.10    0.70
  -9   0   2   26.30    1.00
  -9   0   2   26.60    1.00
  -9   0   2   26.80    1.00
   9   0  -2   27.10    1.00
  -9   0   2   27.40    1.00
   9   0  -2   26.60    0.90
   9   0  -2   24.50    1.00
  -8   0   2  194.28    5.70
   8   0  -2  191.28    5.60
   8   0  -2  191.18    5.60
  -8   0   2  192.68    5.70
  -8   0   2  205.28    5.70
  -8   0   2  195.58    5.60
  -7   0   2   61.79    1.90
   7   0  -2   61.09    2.00
   6   0  -2    6.50    0.50
  -6   0   2    5.60    0.50
   6   0  -2    5.30    1.30
   6   0  -2    5.80    0.50
   6   0  -2    5.50    0.60
  -5   0   2   73.49    3.40
   5   0  -2   76.69    2.40
   5   0  -2   75.19    2.40
   5   0  -2   72.19    3.20
  -5   0   2   86.19    2.40
   4   0  -2 1444.96   41.20
  -4   0   2 1446.86   41.30
   2   0  -2   94.19    3.00
  -2   0   2   94.59    3.10
   0   0   2    4.90    0.20
   1   0   2    1.00    0.10
  -1   0  -2    1.20    0.20
  -1   0  -2    1.10    0.10
   2   0   2   46.90    1.80
  -2   0  -2   52.49    1.50
   2   0   2   49.30    1.50
  -2   0  -2   48.60    1.80
   2   0   2   50.89    1.50
   4   0   2 5151.78  146.19
  -4   0  -2 5250.88  146.19
  -5   0  -2 1551.04   44.40
  -6   0  -2 5403.06  152.38
   7   0   2   80.19    2.50
   7   0   2   78.19    2.40
   7   0   2   79.79    2.70
   8   0   2  118.59    3.60
   8   0   2  128.49    3.80
   8   0   2  118.49    3.70
  -8   0  -2  129.69    3.90
  -8   0  -2  122.99    3.70
   8   0   2  120.99    3.60
  -8   0  -2  130.09    3.60
   8   0   2  118.39    3.60
  -8   0  -2  123.69    3.70
   9   0   2   12.50    0.60
  -9   0  -2   10.40    0.60
  -9   0  -2    9.50    0.70
   9   0   2   12.20    0.60
   9   0   2   12.50    0.60
   9   0   2   12.70    0.60
  10   0   2   45.40    1.60
 -10   0  -2   42.80    1.60
  10   0   2   45.70    1.50
  10   0   2   46.40    1.50
  11   0   2  180.18    5.20
 -11   0  -2  180.38    5.30
 -11   0  -2  179.68    5.40
  11   0   2  191.38    5.30
 -11   0  -2  177.78    5.40
  11   0   2  177.58    5.30
 -12   0  -2    8.50    0.60
  12   0   2    9.50    0.50
 -12   0  -2    9.50    0.60
  12   0   2    9.20    0.50
 -12   0  -2    9.30    0.60
 -13   0  -2    4.10    0.50
  13   0   2    4.70    0.40
 -14   0  -2   17.80    0.70
  14  -1  -2    1.40    0.20
 -14  -1   2    1.40    0.20
 -14  -1   2    1.40    0.20
 -14   1   2    1.70    0.20
 -14   1   2    1.70    0.20
 -13  -1   2   29.30    1.00
  13  -1  -2   28.20    1.00
 -13  -1   2   29.00    1.00
  13  -1  -2   26.90    1.00
 -13   1   2   29.40    1.00
 -13   1   2   29.40    1.00
 -12  -1   2    2.00    0.30
  12  -1  -2    1.50    0.30
 -12  -1   2    1.80    0.30
  12  -1  -2    1.50    0.30
 -12   1   2    1.60    0.30
 -12   1   2    1.30    0.30
  12   1  -2    2.10    0.30
 -12   1   2    1.30    0.30
 -11  -1   2   48.10    1.70
  11  -1  -2   48.70    1.60
 -11  -1   2   50.49    1.70
  11  -1  -2   47.40    1.60
 -11   1   2   49.80    1.70
 -11   1   2   49.80    1.70
 -11   1   2   50.19    1.60
 -11   1   2   50.39    1.70
  11   1  -2   51.99    1.60
  11   1  -2   50.59    1.50
 -10  -1   2  278.97    8.10
 -10  -1   2  284.87    8.20
 -10  -1   2  288.97    8.10
  10  -1  -2  274.37    8.00
  10   1  -2  278.47    8.00
 -10   1   2  272.87    8.10
 -10   1   2  272.37    8.00
 -10   1   2  276.07    8.00
  10   1  -2  283.17    8.00
  -9  -1   2   66.29    2.10
   9  -1  -2   66.99    2.00
   9  -1  -2   65.39    2.10
  -9  -1   2   69.39    2.10
  -9  -1   2   66.89    2.10
  -9  -1   2   68.09    2.10
   9   1  -2   65.19    2.10
   9   1  -2   67.59    2.10
  -9   1   2   67.89    2.20
  -9   1   2   66.59    2.10
   9   1  -2   65.49    2.10
  -9   1   2   65.99    2.10
  -9   1   2   70.69    2.10
   8  -1  -2   21.60    0.90
  -8  -1   2   24.50    0.90
  -8  -1   2   25.10    0.90
  -8  -1   2   23.70    0.90
   8  -1  -2   23.30    0.80
  -8  -1   2   24.30    0.90
  -8   1   2   23.30    0.90
  -8   1   2   22.10    0.90
   8   1  -2   24.50    1.00
  -8   1   2   23.00    0.90
   8   1  -2   23.70    0.90
   8   1  -2   22.80    0.90
  -8   1   2   22.50    0.90
   8   1  -2   24.30    0.90
   7  -1  -2    9.40    1.60
   7   1  -2    7.30    0.50
   7   1  -2    6.90    0.60
   7   1  -2    5.80    0.40
  -7   1   2    5.10    0.60
  -7   1   2    5.40    0.40
  -7   1   2    5.50    0.60
   7   1  -2    7.10    0.70
   6  -1  -2  101.79    4.10
   6  -1  -2  101.59    3.00
   6   1  -2   99.99    3.10
  -6   1   2  102.59    3.10
   6   1  -2   89.09    2.90
   6   1  -2   99.19    3.00
  -6   1   2   97.69    2.90
  -6   1   2  103.39    3.10
   6   1  -2  101.39    3.10
   5  -1  -2  276.27    8.90
  -5  -1   2  291.67    9.10
   5  -1  -2  279.77    8.20
   5   1  -2  287.07    9.50
  -4  -1   2    4.80    0.40
  -4  -1   2    4.20    0.90
   4  -1  -2    3.80    0.80
   4  -1  -2    4.10    0.30
   4  -1  -2    4.20    0.30
   4  -1  -2    4.10    0.40
   4   1  -2    4.80    0.40
   4   1  -2    3.40    0.80
   4   1  -2    5.30    0.30
   4   1  -2    5.10    0.40
  -3   1   2 8119.09  227.98
  -2  -1   2    1.30    0.50
  -2  -1   2    1.80    0.20
   2  -1  -2    2.80    0.40
  -2  -1   2    2.00    0.20
   2  -1  -2    1.70    0.20
   2  -1  -2    1.50    0.20
   2   1  -2    1.80    0.50
   1  -1  -2  646.84   18.30
   0  -1  -2 1801.02   50.39
  -1  -1  -2   33.40    1.20
   1  -1   2   35.00    1.00
   1  -1   2   31.20    1.40
  -1   1  -2   34.40    1.10
   1   1   2   37.70    1.00
   1   1   2   37.60    1.00
  -1   1  -2   33.00    1.10
   2  -1   2 2125.09   58.99
  -2  -1  -2 2100.89   58.89
  -2   1  -2 2061.49   58.99
  -3  -1  -2 1543.75   44.00
   3  -1   2 1568.54   44.10
   4  -1   2 4752.92  134.09
  -4   1  -2 4785.92  134.19
   5  -1   2    7.40    0.60
   5  -1   2    9.10    1.50
   5  -1   2    6.90    0.60
  -5  -1  -2    6.90    1.10
   5   1   2    7.90    0.60
   5   1   2    8.70    0.50
   5   1   2    9.40    0.90
  -5   1  -2    7.60    0.50
   6  -1   2  248.28    7.20
  -6  -1  -2  238.78    8.10
   6  -1   2  253.17    7.10
  -6   1  -2  252.37    7.20
  -6   1  -2  241.78    7.10
   6   1   2  238.28    7.00
  -6   1  -2  233.58    7.00
  -7  -1  -2  624.24   19.10
   8  -1   2   81.59    2.50
  -8  -1  -2   84.29    2.60
   8  -1   2   83.39    2.50
   8  -1   2   82.69    2.60
   8  -1   2   80.89    2.50
  -8  -1  -2   84.39    2.60
   8   1   2   86.29    2.90
  -8   1  -2   85.79    2.60
   8   1   2   85.79    2.80
   8   1   2   80.89    2.50
   8   1   2   80.89    2.50
  -8   1  -2   87.09    2.50
  -8   1  -2   83.29    2.50
  -8   1  -2   84.99    2.50
   8   1   2   78.69    2.50
  -9  -1  -2  466.45   12.60
   9  -1   2  436.86   12.60
  -9  -1  -2  459.65   12.70
   9  -1   2  433.96   12.60
  -9  -1  -2  450.95   12.70
   9  -1   2  430.06   12.60
  -9   1  -2  449.76   12.60
   9   1   2  442.06   12.60
   9   1   2  437.86   12.60
  -9   1  -2  440.96   12.70
   9   1   2  430.76   12.60
  -9   1  -2  445.46   12.60
  -9   1  -2  442.26   12.70
   9   1   2  452.15   12.80
   9   1   2  436.96   12.70
 -10  -1  -2    0.40    0.30
  10  -1   2    0.60    0.30
 -10  -1  -2    0.40    0.30
  10  -1   2    0.20    0.20
  10   1   2    0.10    0.30
 -10   1  -2    0.30    0.30
 -10   1  -2    0.40    0.30
 -10   1  -2    0.50    0.30
  10   1   2    0.70    0.30
 -10   1  -2    0.60    0.40
  10   1   2    0.20    0.30
 -11  -1  -2  368.76   10.20
  11  -1   2  350.26   10.10
 -11  -1  -2  352.66   10.20
 -11  -1  -2  362.46   10.20
  11  -1   2  342.07   10.10
  11   1   2  353.96   10.10
 -11   1  -2  355.86   10.10
 -11   1  -2  361.26   10.20
  11   1   2  350.86   10.10
 -11   1  -2  356.26   10.20
  11   1   2  362.26   10.30
 -11   1  -2  341.47   10.20
 -12  -1  -2   10.10    0.70
 -12  -1  -2   11.10    0.70
 -12  -1  -2    9.70    0.60
  12  -1   2   10.40    0.60
 -12   1  -2   10.60    0.60
  12   1   2   10.40    0.50
 -12   1  -2   10.30    0.60
  12   1   2   11.00    0.50
 -13  -1  -2    9.50    0.60
  13  -1   2   10.30    0.50
  13   1   2   10.40    0.50
 -13   1  -2   10.20    0.70
 -13   1  -2   10.00    0.60
 -14  -1  -2   28.40    0.90
  14  -1   2   26.30    0.90
  14  -1   2   25.40    0.90
 -14   1  -2   26.30    0.90
 -14  -2   2    0.50    0.20
  14  -2  -2    0.70    0.20
 -14  -2   2    0.50    0.20
  14  -2  -2    0.40    0.20
 -14   2   2    0.60    0.20
 -14   2   2    0.80    0.20
 -13  -2   2    9.10    0.50
  13  -2  -2    8.10    0.50
 -13  -2   2    9.00    0.50
  13  -2  -2    9.10    0.50
 -13   2   2    8.60    0.50
 -13   2   2    9.10    0.50
  12  -2  -2   41.50    1.40
 -12  -2   2   41.30    1.40
  12  -2  -2   41.00    1.40
 -12  -2   2   40.20    1.40
 -12   2   2   42.50    1.30
 -12   2   2   41.50    1.40
 -12   2   2   43.00    1.40
  12   2  -2   42.50    1.40
 -12   2   2   41.80    1.40
 -11  -2   2   75.79    2.40
  11  -2  -2   74.19    2.30
  11  -2  -2   74.69    2.30
 -11  -2   2   73.79    2.40
  11   2  -2   74.69    2.30
  11   2  -2   72.69    2.30
 -11   2   2   76.29    2.40
 -11   2   2   76.99    2.30
 -11   2   2   75.89    2.40
 -11   2   2   76.29    2.40
  10  -2  -2   16.70    0.80
 -10  -2   2   15.70    0.80
 -10  -2   2   17.00    0.90
  10  -2  -2   17.10    0.80
  10   2  -2   19.30    0.80
  10   2  -2   17.20    0.80
 -10   2   2   18.10    0.90
 -10   2   2   17.50    0.80
 -10   2   2   18.30    0.90
 -10   2   2   17.30    0.80
  10   2  -2   18.10    0.80
  -9  -2   2    2.60    0.40
   9  -2  -2    2.50    0.30
   9  -2  -2    3.20    0.30
  -9  -2   2    2.90    0.40
  -9   2   2    2.80    0.40
   9   2  -2    2.60    0.30
   9   2  -2    2.90    0.30
  -9   2   2    3.90    0.40
  -9   2   2    3.60    0.50
   9   2  -2    2.70    0.30
   9   2  -2    3.30    0.50
  -9   2   2    2.40    0.40
  -8  -2   2   68.49    2.10
   8  -2  -2   68.89    3.80
  -8  -2   2   67.89    4.20
   8  -2  -2   63.19    2.10
  -8  -2   2   67.99    2.20
  -8  -2   2   67.59    2.10
   8  -2  -2   66.69    2.10
  -8   2   2   67.69    2.10
  -8   2   2   69.29    2.30
  -8   2   2   69.09    2.40
   8   2  -2   72.29    2.20
  -8   2   2   67.39    2.20
  -8   2   2   65.99    2.10
   8   2  -2   69.29    2.30
   8   2  -2   68.59    3.10
   8   2  -2   70.29    2.20
   8   2  -2   62.89    2.10
   7  -2  -2  112.59    4.80
  -7  -2   2  113.59    5.10
  -7   2   2  115.99    3.50
   7   2  -2  119.59    3.60
   7   2  -2  115.79    3.50
  -7   2   2  118.59    3.70
  -7   2   2  120.49    3.60
   7   2  -2  121.49    3.70
   7   2  -2  116.79    3.60
   6  -2  -2  556.04   16.50
  -6  -2   2  537.55   16.70
  -5  -2   2   90.29    3.70
   5  -2  -2   80.89    3.40
   5   2  -2   91.99    2.80
   5   2  -2   92.09    2.80
   5   2  -2   89.89    2.70
  -5   2   2   89.99    2.70
   4  -2  -2  317.47    9.70
  -4  -2   2  326.67    9.90
   3  -2  -2  280.27    8.20
  -3  -2   2  272.77    8.60
   3   2  -2  273.17    8.40
   2  -2  -2  206.08    6.20
  -2  -2   2  222.48    6.50
  -2   2   2  203.18    6.00
  -1  -2   2    9.40    0.80
   1   2  -2    8.20    0.40
   1   2  -2    7.90    0.30
   0  -2   2  211.68    6.30
   1  -2   2   81.29    2.60
  -1  -2  -2   83.39    2.60
   1  -2   2   75.39    2.30
  -1  -2  -2   80.59    2.40
   1   2   2   78.89    2.30
   2  -2   2  645.24   18.00
  -2  -2  -2  622.24   17.80
  -2  -2  -2  610.34   17.90
   3  -2   2  902.11   25.90
  -3  -2  -2  921.21   25.80
  -3   2  -2  887.51   26.00
   4  -2   2  136.69    4.00
   4  -2   2  144.89    3.90
  -4  -2  -2  127.19    4.50
   4  -2   2  138.69    4.60
  -4   2  -2  130.19    3.90
  -4   2  -2  128.39    4.00
  -5  -2  -2    5.50    1.00
   5  -2   2    6.10    0.50
   5  -2   2    4.60    1.00
   5   2   2    6.50    0.70
   5   2   2    6.70    0.50
   5   2   2    6.80    0.50
   6  -2   2    8.30    0.60
  -6   2  -2    9.10    0.60
   6   2   2    8.60    0.60
  -6   2  -2    8.00    0.50
  -6   2  -2    8.60    0.60
   6   2   2   10.10    0.70
   6   2   2    8.30    0.60
   6   2   2    8.80    0.60
  -7  -2  -2   32.80    2.70
   7  -2   2   35.00    2.70
  -7   2  -2   34.40    1.30
  -7   2  -2   34.00    1.20
   7   2   2   32.70    1.20
   7   2   2   34.60    1.30
   7   2   2   34.70    1.40
  -7   2  -2   33.60    1.40
   7   2   2   33.90    1.30
   8  -2   2   81.59    2.70
   8  -2   2   96.49    3.00
  -8  -2  -2   90.79    4.70
  -8  -2  -2   84.29    2.70
   8  -2   2   85.59    2.60
  -8   2  -2   88.09    2.70
   8   2   2   87.99    2.80
   8   2   2   89.59    3.00
   8   2   2   90.69    2.80
   8   2   2   83.09    2.70
   8   2   2   88.79    2.60
  -8   2  -2   79.39    3.00
   9  -2   2  118.19    3.50
  -9  -2  -2  112.99    3.50
   9  -2   2  115.39    3.40
  -9  -2  -2  114.49    3.50
   9   2   2  120.19    3.40
  -9   2  -2  110.49    3.50
   9   2   2  119.89    3.50
   9   2   2  116.19    3.40
  -9   2  -2  115.79    3.60
  -9   2  -2  115.59    3.50
  -9   2  -2  112.89    3.40
  -9   2  -2  109.89    3.50
   9   2   2  118.89    3.60
 -10  -2  -2   97.09    2.90
  10  -2   2   85.19    2.90
  10  -2   2   89.99    2.90
  10  -2   2   88.59    2.80
 -10  -2  -2   96.59    3.00
  10   2   2   93.09    3.30
  10   2   2   98.49    2.80
 -10   2  -2   91.99    2.90
  10   2   2   98.29    2.90
 -10   2  -2   91.79    2.90
 -10   2  -2   90.99    2.80
  10   2   2   97.19    2.80
 -11  -2  -2    1.40    0.40
 -11  -2  -2    2.30    0.40
  11  -2   2    2.10    0.30
  11  -2   2    2.40    0.30
 -11   2  -2    3.00    0.30
 -11   2  -2    3.40    0.40
  11   2   2    2.00    0.30
 -11   2  -2    2.40    0.40
  11   2   2    1.90    0.30
  12  -2   2    5.40    0.40
 -12  -2  -2    4.30    0.50
 -12  -2  -2    5.10    0.50
  12  -2   2    5.10    0.40
  12   2   2    5.30    0.40
 -12   2  -2    5.20    0.50
  12   2   2    5.00    0.40
 -12   2  -2    5.10    0.50
 -12   2  -2    5.30    0.50
 -13  -2  -2   25.30    1.00
  13  -2   2   25.00    0.90
 -13  -2  -2   25.80    1.00
 -13  -2  -2   25.70    1.20
 -13   2  -2   25.00    1.00
  13   2   2   25.50    0.90
  14  -2   2    3.20    0.30
 -14  -2  -2    2.80    0.30
  14  -2   2    2.90    0.30
 -14   2  -2    2.90    0.40
  14  -3  -2   37.50    1.20
 -14  -3   2   38.10    1.20
  14  -3  -2   37.10    1.20
 -14   3   2   37.60    1.20
 -14   3   2   37.40    1.20
  13  -3  -2   11.20    0.50
  13  -3  -2   11.80    0.50
 -13  -3   2   12.00    0.60
 -13  -3   2   13.00    0.70
 -13   3   2   11.80    0.60
 -13   3   2   11.80    0.60
 -12  -3   2    0.30    0.30
  12  -3  -2    0.40    0.20
 -12  -3   2    0.40    0.30
  12  -3  -2    0.30    0.20
 -12   3   2    0.10    0.20
 -12   3   2    0.40    0.30
 -12   3   2    0.40    0.20
  12   3  -2    0.60    0.20
 -12   3   2    0.40    0.30
  12   3  -2    0.40    0.20
 -11  -3   2   54.19    1.80
  11  -3  -2   50.39    1.70
 -11  -3   2   52.39    2.00
 -11  -3   2   53.59    1.80
  11  -3  -2   53.09    1.70
 -11   3   2   51.39    1.70
  11   3  -2   55.99    1.70
  11   3  -2   55.49    1.70
 -11   3   2   52.49    1.80
  11   3  -2   53.89    1.70
 -11   3   2   52.19    1.80
 -11   3   2   52.29    1.80
 -10  -3   2  209.18    6.20
 -10  -3   2  216.38    6.20
  10  -3  -2  215.48    6.20
  10  -3  -2  212.58    6.10
 -10  -3   2  209.08    6.20
  10  -3  -2  212.48    8.80
  10  -3  -2  208.48    6.10
 -10   3   2  213.08    6.20
 -10   3   2  213.68    6.10
  10   3  -2  212.28    6.10
 -10   3   2  213.58    6.20
  10   3  -2  209.78    6.10
  -9  -3   2    0.80    0.30
  -9  -3   2    0.80    0.30
  -9  -3   2   -0.20    2.20
   9  -3  -2    0.60    0.20
   9  -3  -2    0.50    0.30
   9  -3  -2    0.10    0.20
   9  -3  -2    0.50    1.80
  -9  -3   2    0.40    0.30
  -9   3   2    0.70    0.30
   9   3  -2    0.50    0.30
   9   3  -2    1.30    0.30
   9   3  -2    1.20    0.30
  -9   3   2    0.30    0.20
  -9   3   2    1.50    0.30
  -8  -3   2  146.99    4.40
   8  -3  -2  148.19    5.90
   8  -3  -2  148.89    4.30
  -8  -3   2  143.29    4.30
  -8  -3   2  140.79    6.40
   8  -3  -2  142.19    4.30
   8   3  -2  145.29    4.30
   8   3  -2  139.29    4.20
   8   3  -2  149.29    4.70
  -8   3   2  136.29    4.30
  -8   3   2  150.78    4.80
  -8   3   2  145.49    4.30
   8   3  -2  143.29    4.30
   8   3  -2  153.78    4.50
  -8   3   2  145.39    4.30
   8   3  -2  147.89    4.50
   7  -3  -2    7.40    1.40
  -7  -3   2    5.10    1.50
   7   3  -2    5.10    0.40
   7   3  -2    6.10    0.50
  -7   3   2    4.50    0.60
  -7   3   2    5.70    0.40
   7   3  -2    6.50    0.60
   7   3  -2    5.50    0.60
  -7   3   2    5.30    0.60
   6  -3  -2  130.79    5.00
  -6  -3   2  133.79    5.30
   6   3  -2  143.39    4.20
   6   3  -2  142.99    4.10
  -6   3   2  133.59    4.10
  -6   3   2  130.19    4.10
   6   3  -2  140.69    4.10
   5  -3  -2  562.24   16.60
  -5  -3   2  559.14   16.90
  -4  -3   2 1174.48   33.20
   4  -3  -2 1132.99   33.00
  -3  -3   2   58.69    2.40
   3  -3  -2   57.79    2.10
   3   3  -2   61.09    1.80
  -3   3   2   53.19    1.70
   3   3  -2   59.29    1.70
   3   3  -2   59.59    1.80
  -3   3   2   54.19    1.80
   2  -3  -2  491.15   14.50
  -2  -3   2  525.25   14.80
  -1  -3   2  887.41   24.10
   1  -3  -2  822.42   23.80
   1  -3  -2  820.62   23.70
   0  -3   2  680.13   19.50
   1  -3   2  247.28    7.20
  -1  -3  -2  238.18    6.90
  -2  -3  -2   87.79    2.90
   2  -3   2   89.39    2.60
  -2  -3  -2   92.69    2.90
   2  -3   2   91.39    3.10
  -2   3  -2   95.49    2.70
   2   3   2   87.79    2.60
   2   3   2   90.09    2.70
  -2   3  -2   94.39    2.70
   2   3   2   91.09    2.60
   3  -3   2   26.70    1.50
   3  -3   2   30.60    1.00
  -3  -3  -2   28.90    1.40
   3   3   2   32.20    0.90
   3   3   2   32.10    1.00
  -3   3  -2   27.00    1.00
   3   3   2   31.10    1.00
  -3   3  -2   27.60    1.00
   4  -3   2  223.18    6.60
  -4  -3  -2  241.88    7.30
   4  -3   2  226.68    7.30
  -5  -3  -2   18.10    1.60
   5   3   2   22.30    0.90
  -5   3  -2   20.30    0.90
  -5   3  -2   21.50    0.90
   5   3   2   22.90    0.90
   5   3   2   22.00    1.00
  -6  -3  -2  130.59    5.10
   6  -3   2  131.79    5.10
   6   3   2  138.39    4.00
  -6   3  -2  127.19    3.90
  -6   3  -2  130.69    4.10
  -6   3  -2  135.69    4.10
   6   3   2  139.39    4.10
   6   3   2  135.29    4.10
   7  -3   2    2.50    1.10
  -7  -3  -2   -0.40    1.20
   7   3   2    1.10    0.40
   7   3   2    1.00    0.30
  -7   3  -2    0.50    0.30
  -7   3  -2    0.60    0.20
   7   3   2    0.30    0.30
   7   3   2    0.50    0.30
  -7   3  -2    0.30    0.30
   8  -3   2   22.50    0.90
   8  -3   2   24.50    3.70
  -8  -3  -2   21.20    0.90
  -8  -3  -2   21.40    0.90
  -8  -3  -2   24.70    2.80
   8   3   2   21.00    1.00
  -8   3  -2   21.70    0.90
   8   3   2   22.40    0.90
   8   3   2   21.00    0.90
  -8   3  -2   20.00    0.90
  -8   3  -2   22.10    1.20
   8   3   2   22.90    1.20
  -8   3  -2   21.80    0.80
   8   3   2   22.50    1.00
  -9  -3  -2   32.60    1.30
   9  -3   2   31.90    1.10
   9  -3   2   32.90    1.10
   9  -3   2   33.20    1.20
  -9  -3  -2   32.90    1.20
  -9  -3  -2   30.80    3.70
  -9   3  -2   34.30    1.20
  -9   3  -2   32.20    1.20
   9   3   2   30.60    1.20
   9   3   2   31.90    1.30
  -9   3  -2   34.50    1.10
  -9   3  -2   32.20    1.20
   9   3   2   30.90    1.40
   9   3   2   29.60    1.10
   9   3   2   32.10    1.60
   9   3   2   29.90    1.20
 -10  -3  -2   60.89    2.10
  10  -3   2   59.39    1.90
 -10  -3  -2   60.19    2.00
  10  -3   2   62.09    2.00
 -10  -3  -2   68.09    5.20
  10  -3   2   59.59    1.90
 -10   3  -2   60.99    2.00
 -10   3  -2   62.59    2.00
 -10   3  -2   62.09    1.90
  10   3   2   59.39    2.20
  10   3   2   61.19    2.40
  10   3   2   63.39    2.00
  10   3   2   62.59    2.00
 -10   3  -2   63.89    2.30
  11  -3   2   72.99    2.30
 -11  -3  -2   66.89    6.10
 -11  -3  -2   70.69    2.30
 -11  -3  -2   72.29    2.40
  11  -3   2   71.59    2.20
 -11   3  -2   74.49    2.30
  11   3   2   73.09    2.30
 -11   3  -2   74.99    2.20
  11   3   2   73.49    2.30
 -11   3  -2   74.39    2.30
  11   3   2   71.29    2.30
  12  -3   2    6.50    0.50
 -12  -3  -2    5.70    0.60
 -12  -3  -2    5.70    0.50
  12  -3   2    6.40    0.50
 -12  -3  -2    5.40    0.50
  12   3   2    6.60    0.50
 -12   3  -2    6.10    0.50
 -12   3  -2    6.00    0.50
  12   3   2    5.40    0.40
 -12   3  -2    5.80    0.50
 -13  -3  -2    7.90    0.50
 -13  -3  -2    7.40    0.60
  13  -3   2    7.30    0.40
 -13  -3  -2    7.60    0.50
  13   3   2    7.40    0.40
 -13   3  -2    6.70    0.50
 -13   3  -2    7.50    0.50
  14  -3   2    0.10    0.20
 -14  -3  -2   -0.50    0.20
  14  -3   2    0.30    0.20
 -14   3  -2   -0.10    0.20
  14  -4  -2    1.90    0.20
 -14  -4   2    2.40    0.20
  14  -4  -2    1.90    0.20
 -14   4   2    2.20    0.30
 -13  -4   2   12.70    0.60
 -13   4   2   14.70    0.80
  13   4  -2   11.80    0.50
 -13   4   2   12.80    0.60
 -13   4   2   11.90    0.60
 -12  -4   2   82.39    2.70
 -12  -4   2   81.79    2.40
  12  -4  -2   79.09    2.40
  12  -4  -2   79.39    2.50
 -12  -4   2   79.69    2.50
  12   4  -2   82.19    2.40
 -12   4   2   78.39    2.50
  12   4  -2   82.29    2.40
 -12   4   2   80.09    2.40
 -12   4   2   80.29    2.50
 -12   4   2   78.79    2.50
  11  -4  -2   25.50    1.00
  11  -4  -2   29.80    3.80
 -11  -4   2   21.30    3.80
 -11  -4   2   25.90    1.00
  11  -4  -2   26.10    1.00
 -11  -4   2   28.30    1.20
 -11   4   2   25.00    1.10
 -11   4   2   25.20    1.00
  11   4  -2   26.90    1.00
 -11   4   2   26.80    1.10
  11   4  -2   27.20    1.00
  11   4  -2   27.70    1.00
 -11   4   2   26.40    1.00
  10  -4  -2  153.48    4.40
  10  -4  -2  148.79    4.30
 -10  -4   2  147.49    4.40
 -10  -4   2  147.89    4.50
  10  -4  -2  153.38    4.40
 -10  -4   2  148.49    4.40
 -10  -4   2  148.99    4.40
  10   4  -2  143.09    4.60
  10   4  -2  146.59    4.40
  10   4  -2  145.09    4.40
 -10   4   2  147.49    4.40
 -10   4   2  150.68    4.40
 -10   4   2  148.79    4.40
  10   4  -2  149.79    4.40
 -10   4   2  148.79    4.40
   9  -4  -2   40.70    1.30
  -9  -4   2   39.80    1.40
   9  -4  -2   39.70    1.40
   9  -4  -2   38.50    3.50
  -9  -4   2   40.00    1.50
   9  -4  -2   42.50    1.50
  -9  -4   2   35.30    4.20
  -9  -4   2   41.50    1.50
   9   4  -2   40.40    1.40
   9   4  -2   40.80    2.20
  -9   4   2   41.90    1.40
   9   4  -2   37.80    1.40
  -9   4   2   43.30    1.40
   9   4  -2   37.70    1.40
  -9   4   2   41.40    1.40
  -9   4   2   42.50    1.70
  -9   4   2   43.40    1.40
  -9   4   2   43.20    1.70
   9   4  -2   38.60    1.60
  -8  -4   2  299.27    8.80
   8  -4  -2  318.87    8.80
   8  -4  -2  313.57    8.80
  -8  -4   2  300.87    8.80
   8  -4  -2  333.47   10.70
  -8  -4   2  296.87    8.80
  -8  -4   2  263.87   13.20
   8  -4  -2  304.47    8.80
   8  -4  -2  312.97    8.70
  -8   4   2  317.07    8.80
   8   4  -2  312.97    8.80
  -8   4   2  310.47    8.80
  -8   4   2  306.27    9.20
   8   4  -2  310.47    9.00
  -8   4   2  304.97    9.00
   8   4  -2  301.57    8.80
   8   4  -2  309.27    8.90
   8   4  -2  302.57    8.80
  -8   4   2  299.47    8.80
  -7  -4   2   22.80    0.90
   7  -4  -2   20.60    2.10
   7  -4  -2   20.10    0.80
   7  -4  -2   18.70    0.70
   7  -4  -2   19.90    0.80
  -7  -4   2   20.80    2.60
  -7  -4   2   20.10    0.80
  -7   4   2   18.10    0.90
   7   4  -2   21.40    0.90
  -7   4   2   18.80    0.80
   7   4  -2   22.00    0.80
   7   4  -2   20.90    1.10
  -7   4   2   18.70    1.00
  -6  -4   2   31.20    2.40
   6  -4  -2   27.00    2.00
   6   4  -2   27.90    1.10
   6   4  -2   27.30    1.00
  -6   4   2   28.70    1.10
  -6   4   2   27.00    1.10
  -6   4   2   25.90    1.00
   6   4  -2   27.60    1.20
   6   4  -2   26.10    1.00
  -5  -4   2  216.48    7.10
   5  -4  -2  212.58    6.80
   5   4  -2  192.68    6.00
   4  -4  -2    6.90    0.90
   4   4  -2    9.20    0.50
  -4   4   2    9.60    0.50
  -4   4   2    7.70    0.50
   4   4  -2    8.40    0.60
   3  -4  -2  146.19    4.60
  -3  -4   2  143.69    4.90
  -3   4   2  144.09    4.20
   2  -4  -2   66.49    2.40
  -2  -4   2   64.69    2.60
   2  -4  -2   71.29    2.20
  -2   4   2   63.29    2.00
   2   4  -2   66.29    2.00
   2   4  -2   67.29    2.00
   2   4  -2   68.09    2.00
  -2   4   2   64.19    2.00
   1  -4  -2  748.03   21.40
  -1  -4   2  774.22   21.80
   1  -4  -2  751.92   21.40
   0  -4   2 2080.89   59.49
   0  -4   2 2127.09   59.39
   1  -4   2  507.65   14.80
  -1  -4  -2  499.75   14.40
  -1  -4  -2  523.85   14.50
   2  -4   2  188.48    5.70
  -2  -4  -2  178.78    5.50
  -3  -4  -2    1.20    0.50
   3  -4   2    0.80    0.50
  -3   4  -2    0.90    0.30
  -3   4  -2    1.10    0.30
   3   4   2    1.40    0.20
   4  -4   2   18.30    1.50
  -4  -4  -2   15.00    1.40
   4   4   2   15.90    0.70
  -4   4  -2   16.90    0.80
   4   4   2   16.30    0.80
  -4   4  -2   16.50    0.80
   4   4   2   17.90    0.70
   5  -4   2   93.09    3.60
  -5  -4  -2   86.99    3.60
  -5   4  -2   91.69    2.80
   5   4   2   88.79    2.70
   5   4   2   85.09    2.80
   5   4   2   87.09    2.70
  -5   4  -2   86.99    2.70
  -5   4  -2   91.19    2.80
  -6  -4  -2    0.40    0.80
   6   4   2    1.40    0.40
  -6   4  -2    1.60    0.30
   7  -4   2   49.80    1.60
  -7  -4  -2   52.69    3.20
   7  -4   2   53.09    1.60
  -7  -4  -2   46.80    1.60
  -7  -4  -2   46.80    1.70
   7  -4   2   54.99    3.10
   7  -4   2   51.99    1.60
   7   4   2   55.19    1.70
  -7   4  -2   45.80    1.60
  -7   4  -2   47.90    1.60
  -7   4  -2   44.30    1.60
   7   4   2   52.49    1.90
   7   4   2   55.09    1.80
  -7   4  -2   49.50    1.80
  -7   4  -2   49.40    1.90
   7   4   2   52.19    1.60
   8  -4   2   30.40    1.00
  -8  -4  -2   28.10    1.20
  -8  -4  -2   29.50    1.10
   8  -4   2   29.40    1.00
   8  -4   2   27.30    3.70
  -8  -4  -2   27.10    2.90
   8  -4   2   30.80    1.10
   8   4   2   31.00    1.30
   8   4   2   29.30    1.10
   8   4   2   29.10    1.10
  -8   4  -2   27.80    1.40
  -8   4  -2   27.50    1.00
   8   4   2   29.30    1.10
  -8   4  -2   28.20    1.30
   8   4   2   30.20    1.20
  -8   4  -2   27.30    1.10
   8   4   2   32.00    1.40
  -8   4  -2   28.10    1.10
   9  -4   2   20.80    0.80
   9  -4   2   20.90    0.90
  -9  -4  -2   23.20    1.00
  -9  -4  -2   24.50    1.10
  -9  -4  -2   23.40    3.40
   9  -4   2   21.50    1.00
   9  -4   2   21.40    2.80
  -9   4  -2   21.70    1.10
  -9   4  -2   25.20    1.00
   9   4   2   21.20    1.30
   9   4   2   21.80    0.90
  -9   4  -2   22.90    1.00
   9   4   2   22.20    1.20
   9   4   2   21.30    0.90
   9   4   2   22.50    1.10
   9   4   2   20.10    0.90
  -9   4  -2   23.00    0.90
 -10  -4  -2   43.50    1.60
  10  -4   2   45.90    1.50
 -10  -4  -2   44.20    1.60
  10  -4   2   46.30    1.50
 -10  -4  -2   39.50    5.90
  10  -4   2   45.10    1.50
 -10   4  -2   45.20    1.60
  10   4   2   45.20    1.50
  10   4   2   44.60    1.70
 -10   4  -2   44.30    1.50
  10   4   2   44.80    1.50
  10   4   2   44.60    1.50
 -10   4  -2   43.40    1.50
 -10   4  -2   43.30    1.50
 -11  -4  -2   77.19    2.50
 -11  -4  -2   68.39    2.20
  11  -4   2   71.79    2.20
 -11  -4  -2   57.19    5.50
  11  -4   2   69.79    2.20
  11   4   2   68.59    2.20
 -11   4  -2   68.99    2.20
  11   4   2   67.39    2.20
 -11   4  -2   70.79    2.20
 -11   4  -2   69.69    2.20
  11   4   2   67.19    2.20
  12  -4   2    1.70    0.30
 -12  -4  -2    1.60    0.30
 -12  -4  -2    1.20    0.30
 -12  -4  -2    1.50    0.30
  12  -4   2    1.40    0.30
  12   4   2    1.50    0.30
 -12   4  -2    1.40    0.30
  12   4   2    1.40    0.30
  12   4   2    1.60    0.50
 -12   4  -2    1.70    0.30
 -12   4  -2    1.60    0.30
 -12   4  -2    1.60    0.20
 -13  -4  -2   19.60    0.90
  13  -4   2   19.10    0.70
 -13  -4  -2   19.30    0.90
  13   4   2   19.70    0.90
 -13   4  -2   18.30    1.00
 -13   4  -2   19.90    0.90
 -13   4  -2   19.40    0.70
  13   4   2   19.90    0.90
  14  -4   2    9.50    0.40
  14  -4   2    9.20    0.40
 -14  -4  -2    8.90    0.50
  14   4   2    9.30    0.40
 -14   4  -2    9.40    0.40
 -14  -5   2    0.20    0.20
  14  -5  -2    0.10    0.10
  14  -5  -2    0.20    0.10
 -14   5   2    0.30    0.20
 -13  -5   2   21.80    0.80
  13   5  -2   21.10    0.70
 -13   5   2   21.40    0.80
 -13   5   2   21.80    0.80
 -13   5   2   19.70    0.70
 -13   5   2   22.30    1.00
  12  -5  -2  112.49    3.40
  12  -5  -2  113.09    3.40
  12  -5  -2  113.59    3.40
 -12  -5   2  114.99    3.50
 -12  -5   2  115.19    3.40
 -12  -5   2  116.19    3.40
 -12   5   2  116.99    3.40
  12   5  -2  113.19    3.40
 -12   5   2  117.99    3.40
 -12   5   2  115.49    3.40
  12   5  -2  113.69    3.30
 -12   5   2  113.49    3.40
 -11  -5   2   28.10    4.50
  11  -5  -2   23.50    0.80
  11  -5  -2   22.10    0.90
 -11  -5   2   22.40    1.00
  11  -5  -2   23.30    3.70
 -11  -5   2   22.30    0.90
  11  -5  -2   23.30    0.90
 -11  -5   2   22.90    0.90
 -11  -5   2   22.80    1.00
  11   5  -2   22.70    0.90
 -11   5   2   23.40    0.90
 -11   5   2   22.80    0.90
  11   5  -2   23.40    0.90
  11   5  -2   21.60    0.90
 -11   5   2   22.90    0.90
 -11   5   2   23.00    0.90
 -10  -5   2    1.30    2.70
  10  -5  -2    0.10    0.20
  10  -5  -2    0.30    0.20
 -10  -5   2    0.80    0.30
 -10  -5   2    0.30    0.30
 -10  -5   2    0.40    0.30
  10  -5  -2    0.50    0.20
  10  -5  -2    1.70    2.20
  10   5  -2    0.50    0.30
 -10   5   2    0.30    0.30
 -10   5   2    0.60    0.30
 -10   5   2    0.90    0.30
  10   5  -2    0.30    0.30
 -10   5   2    0.70    0.30
  10   5  -2    0.40    0.30
  10   5  -2    0.20    0.30
   9  -5  -2   34.70    1.10
  -9  -5   2   41.50    4.10
  -9  -5   2   32.00    1.30
   9  -5  -2   34.10    3.40
   9  -5  -2   34.00    1.20
  -9  -5   2   34.50    1.20
   9  -5  -2   33.90    1.20
  -9  -5   2   33.50    1.20
  -9  -5   2   32.50    1.20
  -9   5   2   32.50    1.50
   9   5  -2   35.80    1.50
   9   5  -2   33.10    1.20
  -9   5   2   34.30    1.20
   9   5  -2   33.60    1.40
  -9   5   2   33.70    1.20
  -9   5   2   33.10    1.20
  -9   5   2   32.90    1.50
   9   5  -2   32.70    1.20
  -9   5   2   33.70    1.20
   9   5  -2   35.20    1.60
   9   5  -2   33.40    1.20
  -8  -5   2   34.40    1.30
   8  -5  -2   34.30    1.20
   8  -5  -2   36.90    1.20
   8  -5  -2   35.90    1.20
   8  -5  -2   35.20    1.20
  -8  -5   2   35.90    1.20
   8  -5  -2   38.40    2.90
  -8  -5   2   34.60    1.30
  -8  -5   2   34.50    1.30
  -8   5   2   36.90    1.50
   8   5  -2   35.70    1.60
   8   5  -2   35.40    1.50
  -8   5   2   35.70    1.30
   8   5  -2   37.70    1.40
  -8   5   2   36.50    1.20
  -8   5   2   35.30    1.50
  -8   5   2   34.50    1.30
   8   5  -2   34.50    1.30
   8   5  -2   32.50    1.20
   7  -5  -2  218.08    7.60
   7  -5  -2  213.68    6.10
  -7  -5   2  212.78    6.20
  -7  -5   2  213.98    6.30
   7  -5  -2  206.18    6.20
   7  -5  -2  214.48    6.20
   7   5  -2  210.18    6.20
   7   5  -2  216.28    6.20
  -7   5   2  210.68    6.40
  -7   5   2  211.18    6.40
   7   5  -2  218.08    6.40
   7   5  -2  221.08    6.50
   7   5  -2  219.28    6.30
   7   5  -2  211.98    6.20
  -7   5   2  211.48    6.20
   6  -5  -2    4.10    1.00
   6   5  -2    4.00    0.60
   6   5  -2    5.90    0.40
   6   5  -2    4.40    0.50
  -6   5   2    5.60    0.50
  -5  -5   2   39.60    2.50
   5  -5  -2   43.00    2.20
   5   5  -2   40.40    1.40
  -5   5   2   41.20    1.40
  -5   5   2   39.40    1.40
   5   5  -2   39.10    1.40
   5   5  -2   38.50    1.50
   4  -5  -2   41.60    2.00
  -4  -5   2   43.70    2.40
   4   5  -2   41.50    1.40
  -4   5   2   39.80    1.40
  -4   5   2   44.10    1.40
   4   5  -2   41.10    1.50
   4   5  -2   41.90    1.40
   3  -5  -2   35.00    1.60
  -3  -5   2   33.70    2.00
   3   5  -2   36.40    1.20
  -3   5   2   36.20    1.20
   3   5  -2   34.70    1.20
   3   5  -2   34.80    1.30
  -3   5   2   36.20    1.20
  -2  -5   2  362.16   11.00
   2  -5  -2  369.36   10.60
   1  -5  -2 1765.42   49.30
  -1  -5   2 1752.42   49.80
   0  -5   2  148.59    4.80
   1  -5   2  115.59    3.80
  -1   5  -2  111.99    3.40
   1   5   2  112.79    3.20
  -1   5  -2  115.29    3.40
  -2  -5  -2  202.98    6.10
   2  -5   2  214.48    6.50
  -2  -5  -2  206.98    6.20
  -3  -5  -2   91.79    3.30
   3  -5   2   95.39    3.40
   3   5   2   93.09    2.80
  -3   5  -2   91.99    2.90
   3   5   2   95.59    2.70
   3   5   2   90.99    2.80
  -3   5  -2   94.59    2.90
   4  -5   2    6.80    1.00
  -4  -5  -2    6.80    1.00
   4   5   2    7.90    0.50
  -4   5  -2    8.40    0.60
  -4   5  -2    8.80    0.60
   4   5   2    8.00    0.50
  -5  -5  -2  689.23   19.80
   5  -5   2  640.74   19.70
  -6  -5  -2   11.20    1.80
   6  -5   2   10.10    1.40
  -6   5  -2   11.50    0.60
   6   5   2   12.50    0.80
  -6   5  -2   12.10    0.70
   6   5   2   13.20    0.70
  -6   5  -2   12.10    0.80
   6   5   2   11.40    0.60
   7  -5   2    0.10    0.20
  -7  -5  -2    0.80    1.30
  -7  -5  -2    0.40    0.30
   7  -5   2    1.00    1.20
   7  -5   2    0.80    0.20
   7  -5   2    0.60    0.20
   7   5   2    0.60    0.30
  -7   5  -2    0.50    0.30
  -7   5  -2    0.90    0.40
   7   5   2    0.50    0.50
   7   5   2    0.70    0.30
   8  -5   2  579.54   17.60
  -8  -5  -2  556.84   17.60
  -8  -5  -2  549.15   15.70
   8  -5   2  550.64   15.70
   8   5   2  545.85   15.70
  -8   5  -2  544.25   15.70
  -8   5  -2  553.94   15.70
   8   5   2  541.85   15.70
  -8   5  -2  559.54   16.00
   9  -5   2   57.59    4.20
  -9  -5  -2   59.69    2.00
  -9  -5  -2   67.29    4.60
   9  -5   2   62.19    2.00
  -9  -5  -2   61.59    2.00
   9  -5   2   57.99    2.00
   9  -5   2   61.49    1.90
   9  -5   2   61.89    2.00
  -9  -5  -2   61.19    2.10
   9   5   2   61.69    2.20
  -9   5  -2   61.39    1.90
  -9   5  -2   59.89    2.00
   9   5   2   63.69    2.00
   9   5   2   61.89    2.00
   9   5   2   61.39    2.00
   9   5   2   63.19    2.50
  -9   5  -2   58.09    2.00
   9   5   2   61.69    2.30
  10  -5   2    8.30    2.70
 -10  -5  -2    8.20    0.60
  10  -5   2    8.00    0.50
 -10  -5  -2    7.90    0.60
  10  -5   2    8.80    0.60
 -10  -5  -2    9.30    0.70
  10  -5   2    9.00    0.50
  10   5   2    8.50    0.70
  10   5   2    8.20    0.60
 -10   5  -2    8.50    0.60
 -10   5  -2    8.80    0.60
  10   5   2    8.70    0.90
 -10   5  -2    8.80    0.60
 -10   5  -2    8.60    0.60
  10   5   2    9.20    0.60
  10   5   2    9.50    0.60
  11  -5   2    1.70    0.30
 -11  -5  -2    2.10    0.40
  11  -5   2    1.60    0.30
  11  -5   2    1.40    0.30
 -11  -5  -2    1.90    0.40
 -11  -5  -2   -3.40    3.30
 -11  -5  -2    1.80    0.30
  11  -5   2    5.30    3.20
  11   5   2    2.10    0.30
 -11   5  -2    1.60    0.30
 -11   5  -2    1.70    0.30
  11   5   2    2.00    0.30
 -11   5  -2    1.40    0.30
 -11   5  -2    1.30    0.30
 -12  -5  -2   71.19    2.20
  12  -5   2   68.09    2.10
 -12  -5  -2   68.79    2.20
  12  -5   2   67.99    2.10
  12  -5   2   67.89    2.10
 -12  -5  -2   70.59    2.20
  12   5   2   69.09    2.10
 -12   5  -2   67.59    2.10
  12   5   2   68.49    2.10
 -12   5  -2   68.49    2.20
  12   5   2   70.49    2.10
 -12   5  -2   69.69    2.10
  13  -5   2   19.20    0.70
  13  -5   2   16.90    0.80
 -13  -5  -2   18.50    0.80
 -13  -5  -2   19.00    0.70
 -13  -5  -2   20.00    1.00
  13   5   2   18.00    0.80
 -13   5  -2   19.50    0.80
 -13   5  -2   18.40    0.70
  13   5   2   19.30    0.70
 -13   5  -2   18.90    0.70
  13  -6  -2   16.10    0.60
  13  -6  -2   16.40    0.60
 -13  -6   2   17.50    0.70
 -13   6   2   16.50    0.60
 -13   6   2   16.20    0.60
 -13   6   2   14.90    0.60
 -13   6   2   16.30    0.60
  13   6  -2   17.50    0.60
  12  -6  -2   18.90    0.80
 -12  -6   2   19.50    0.80
  12  -6  -2   19.50    0.70
 -12  -6   2   19.10    0.80
  12  -6  -2   19.60    0.80
 -12  -6   2   18.90    1.10
  12   6  -2   18.40    0.70
  12   6  -2   18.20    0.70
 -12   6   2   19.80    0.80
 -12   6   2   20.70    0.70
 -12   6   2   19.90    0.90
  12   6  -2   18.70    0.70
 -12   6   2   19.60    0.80
  11  -6  -2   37.20    1.20
  11  -6  -2   37.10    1.30
 -11  -6   2   35.60    1.40
 -11  -6   2   36.10    1.30
 -11  -6   2   35.30    1.30
 -11  -6   2   36.30    1.30
  11  -6  -2   37.50    1.20
 -11   6   2   36.40    1.20
  11   6  -2   35.30    1.20
 -11   6   2   36.90    1.30
 -11   6   2   36.80    1.30
  11   6  -2   39.50    1.60
  11   6  -2   35.40    1.20
 -11   6   2   36.80    1.40
 -10  -6   2   44.20    1.60
 -10  -6   2   45.60    1.50
 -10  -6   2   43.90    1.50
  10  -6  -2   46.00    1.40
  10  -6  -2   44.50    1.50
  10  -6  -2   42.70    4.00
 -10  -6   2   42.90    1.50
  10  -6  -2   46.50    1.50
 -10  -6   2   44.60    4.70
  10   6  -2   42.50    1.50
 -10   6   2   42.80    1.50
 -10   6   2   44.80    1.50
  10   6  -2   42.10    1.70
 -10   6   2   44.50    1.50
  10   6  -2   45.30    1.50
  10   6  -2   44.20    1.50
 -10   6   2   44.40    1.50
  -9  -6   2    1.60    0.40
   9  -6  -2    1.70    0.20
  -9  -6   2    2.10    2.40
  -9  -6   2    1.40    0.30
  -9  -6   2    1.60    0.40
   9  -6  -2    3.00    2.70
   9  -6  -2    1.00    0.30
  -9   6   2    0.90    0.30
   9   6  -2    1.80    0.50
  -9   6   2    1.50    0.30
  -9   6   2    2.00    0.50
   9   6  -2    1.90    0.30
   9   6  -2    1.70    0.40
   9   6  -2    1.50    0.30
   9   6  -2    1.90    0.40
  -9   6   2    1.30    0.40
  -9   6   2    1.10    0.30
  -8  -6   2    1.00    0.30
  -8  -6   2    0.50    0.50
  -8  -6   2    1.10    1.70
   8  -6  -2   -0.70    1.30
   8  -6  -2    0.80    0.30
  -8  -6   2    0.80    0.40
   8  -6  -2    0.10    0.20
  -8  -6   2    1.30    0.30
  -8   6   2    0.30    0.30
  -8   6   2    0.20    0.30
  -8   6   2    0.30    0.20
   8   6  -2    0.50    0.30
  -8   6   2    0.40    0.40
   8   6  -2    0.90    0.30
  -7  -6   2    4.60    0.80
   7  -6  -2    5.20    0.40
   7  -6  -2    4.80    0.50
   7  -6  -2    5.00    0.40
  -7  -6   2    4.50    0.50
  -7  -6   2    4.50    0.50
  -7  -6   2    4.00    0.50
  -7  -6   2    6.90    2.40
   7   6  -2    3.80    0.50
  -7   6   2    5.60    0.60
  -7   6   2    5.40    0.50
   7   6  -2    4.00    0.50
   7   6  -2    5.00    0.50
   7   6  -2    4.00    0.60
  -6  -6   2 1188.68   35.00
   6  -6  -2 1192.68   34.60
  -5  -6   2   96.09    4.10
   5  -6  -2   94.99    3.60
  -5   6   2   94.59    3.00
   5   6  -2   90.39    2.80
   5   6  -2  102.09    3.10
   5   6  -2   94.39    3.00
   5   6  -2   95.09    3.00
  -5   6   2   96.19    3.20
  -4  -6   2   22.30    1.90
   4  -6  -2   23.10    1.40
   4   6  -2   23.50    0.90
   4   6  -2   25.50    1.00
   4   6  -2   21.50    0.90
  -4   6   2   21.50    0.90
  -4   6   2   21.40    0.90
   3  -6  -2   62.19    2.40
  -3  -6   2   62.79    2.80
   3   6  -2   65.19    2.00
  -3   6   2   66.59    2.00
   3   6  -2   63.89    2.10
  -3   6   2   64.69    2.10
   3   6  -2   64.19    2.00
  -2  -6   2   18.70    1.50
   2  -6  -2   19.10    1.30
   2  -6  -2   18.90    1.20
  -2   6   2   21.00    0.80
  -2   6   2   22.60    0.80
   2   6  -2   21.40    0.90
   2   6  -2   20.20    0.80
   2   6  -2   21.30    0.80
   0  -6   2  586.94   17.10
  -1   6  -2  132.79    3.80
   1   6   2  122.09    3.70
  -1   6  -2  132.69    3.80
   2  -6   2  723.53   21.30
  -2  -6  -2  764.82   21.00
  -2  -6  -2  722.23   20.80
   3  -6   2  190.28    5.90
  -3  -6  -2  176.18    5.60
  -3   6  -2  185.08    5.40
  -3   6  -2  185.98    5.30
   3   6   2  177.58    5.20
   3   6   2  174.58    5.30
   3   6   2  178.18    5.20
  -4  -6  -2  190.68    6.20
   4  -6   2  196.98    6.40
   4   6   2  188.78    5.60
   4   6   2  190.58    5.60
  -4   6  -2  196.48    5.70
   4   6   2  190.98    5.70
  -4   6  -2  195.48    5.80
  -5  -6  -2  301.87    9.50
   5  -6   2  304.77    9.60
  -5   6  -2  294.07    8.60
   6  -6   2  129.19    3.90
   6  -6   2  128.09    3.90
  -6  -6  -2  129.29    3.90
   6  -6   2  130.69    5.10
   6   6   2  131.19    4.00
   6   6   2  134.09    4.00
   6   6   2  131.39    4.10
   6   6   2  127.79    3.90
  -6   6  -2  132.89    4.10
  -6   6  -2  134.79    4.00
  -6   6  -2  132.99    4.30
   7  -6   2    2.50    1.30
   7  -6   2    3.20    0.30
  -7  -6  -2    4.00    0.40
  -7  -6  -2    4.10    0.40
   7  -6   2    3.10    0.40
   7  -6   2    3.20    0.30
  -7  -6  -2    4.40    0.50
  -7   6  -2    4.50    0.50
  -7   6  -2    3.80    0.40
  -7   6  -2    4.30    0.50
   7   6   2    3.10    0.60
   7   6   2    3.40    0.50
   7   6   2    3.80    0.50
  -7   6  -2    4.40    0.60
   7   6   2    4.00    0.60
   8  -6   2    3.20    0.40
   8  -6   2    4.30    0.50
   8  -6   2    4.30    1.70
  -8  -6  -2    3.90    0.50
   8   6   2    3.40    0.40
   8   6   2    3.30    0.60
  -8   6  -2    4.00    0.50
  -8   6  -2    4.50    0.50
  -8   6  -2    4.60    0.70
  -8   6  -2    4.10    0.70
  -8   6  -2    3.80    0.50
   8   6   2    3.30    0.70
  -9  -6  -2  179.68    5.30
  -9  -6  -2  176.78    5.20
   9  -6   2  178.08    5.10
   9  -6   2  174.98    5.10
   9  -6   2  172.58    5.10
   9  -6   2  174.18    5.10
  -9  -6  -2  173.58    5.20
   9  -6   2  191.98   10.30
   9   6   2  175.98    5.10
   9   6   2  177.38    5.60
  -9   6  -2  162.68    5.60
   9   6   2  176.08    5.50
   9   6   2  177.68    5.20
  -9   6  -2  171.68    5.10
   9   6   2  180.18    5.10
   9   6   2  172.08    5.30
  -9   6  -2  174.08    5.20
  -9   6  -2  175.28    5.20
 -10  -6  -2    4.30    0.50
  10  -6   2    4.00    0.50
 -10  -6  -2    4.10    0.60
 -10  -6  -2    4.00    0.40
  10  -6   2    4.40    0.50
 -10  -6  -2    6.30    2.50
  10  -6   2    4.10    0.50
  10  -6   2    6.10    2.60
 -10   6  -2    4.00    0.50
  10   6   2    3.60    0.40
  10   6   2    4.50    0.70
  10   6   2    4.40    0.50
 -10   6  -2    4.40    0.40
 -10   6  -2    4.50    0.50
  10   6   2    4.30    0.60
 -10   6  -2    5.20    0.50
  10   6   2    4.50    0.40
  11  -6   2   19.30    0.70
 -11  -6  -2   19.20    0.90
 -11  -6  -2   19.50    0.80
  11  -6   2   17.80    0.80
  11  -6   2   19.20    0.80
 -11  -6  -2   20.30    0.90
  11   6   2   19.30    0.90
 -11   6  -2   19.30    0.80
  11   6   2   18.90    0.80
 -11   6  -2   19.50    0.90
 -11   6  -2   19.00    0.80
  11   6   2   19.40    0.80
 -11   6  -2   19.10    0.80
 -12  -6  -2    0.50    0.30
 -12  -6  -2    0.60    0.30
  12  -6   2    0.40    0.20
 -12  -6  -2    0.30    0.30
  12  -6   2    0.30    0.20
  12   6   2    0.60    0.20
  12   6   2    0.20    0.20
 -12   6  -2    0.80    0.20
 -12   6  -2    0.40    0.20
  12   6   2    0.50    0.20
 -12   6  -2    0.70    0.30
  13  -6   2   22.00    0.70
 -13  -6  -2   22.00    0.80
 -13  -6  -2   21.60    0.80
  13  -6   2   19.50    0.80
 -13  -6  -2   22.00    0.80
  13  -6   2   20.60    0.80
  13   6   2   22.40    0.70
 -13   6  -2   21.50    0.80
 -13   6  -2   21.60    0.80
  13   6   2   22.90    0.80
 -13   6  -2   22.20    0.70
 -13  -7   2    1.60    0.20
  13  -7  -2    1.30    0.20
 -13   7   2    2.00    0.20
 -13   7   2    1.90    0.20
  13   7  -2    2.20    0.30
 -13   7   2    2.10    0.20
 -13   7   2    1.90    0.20
  12  -7  -2   14.40    0.50
  12  -7  -2   14.20    0.60
 -12  -7   2   15.00    0.70
 -12  -7   2   15.30    0.70
 -12  -7   2   15.60    0.60
  12   7  -2   16.50    0.60
  12   7  -2   15.20    0.60
  12   7  -2   15.90    0.60
 -12   7   2   14.50    0.70
 -12   7   2   13.80    0.60
 -12   7   2   14.50    0.60
 -12   7   2   14.00    0.70
 -11  -7   2    2.30    0.40
  11  -7  -2    3.00    0.40
  11  -7  -2    2.80    0.30
 -11  -7   2    2.80    0.40
  11  -7  -2    3.00    0.40
 -11  -7   2    2.60    0.30
 -11  -7   2    2.50    0.30
 -11   7   2    3.80    0.40
 -11   7   2    3.20    0.40
  11   7  -2    2.30    0.30
  11   7  -2    2.50    0.30
  11   7  -2    2.80    0.40
 -11   7   2    2.90    0.60
 -11   7   2    2.70    0.30
  10  -7  -2   28.80    1.10
 -10  -7   2   29.30    1.10
 -10  -7   2   30.10    1.20
  10  -7  -2   31.10    1.00
  10  -7  -2   30.30    1.10
 -10  -7   2   29.50    1.10
 -10  -7   2   29.30    1.10
 -10   7   2   30.30    1.10
  10   7  -2   29.20    1.10
 -10   7   2   30.40    1.10
 -10   7   2   31.20    1.10
  10   7  -2   28.70    1.10
  10   7  -2   29.10    1.10
 -10   7   2   30.80    1.10
   9  -7  -2    5.60    0.50
  -9  -7   2    6.30    0.50
  -9  -7   2    6.40    0.60
   9  -7  -2    5.40    0.50
   9  -7  -2    7.70    1.80
  -9  -7   2    6.60    0.60
  -9  -7   2    6.80    2.30
  -9  -7   2    6.50    0.60
   9  -7  -2    6.40    0.40
  -9   7   2    5.80    0.50
   9   7  -2    7.10    0.80
  -9   7   2    5.70    0.70
  -9   7   2    5.30    0.50
   9   7  -2    6.80    0.90
   9   7  -2    7.00    0.50
   9   7  -2    6.60    0.50
   9   7  -2    6.00    0.50
  -9   7   2    5.90    0.50
  -9   7   2    6.20    0.80
   9   7  -2    6.00    0.60
  -8  -7   2   71.59    2.20
   8  -7  -2   68.89    2.20
  -8  -7   2   69.39    2.30
   8  -7  -2   69.79    2.20
   8  -7  -2   65.89    3.70
  -8  -7   2   67.79    2.20
  -8  -7   2   69.09    2.20
   8  -7  -2   70.69    2.10
   8  -7  -2   68.19    2.20
  -8  -7   2   65.49    4.20
  -8   7   2   67.39    2.50
   8   7  -2   67.39    2.40
   8   7  -2   69.09    2.30
  -8   7   2   68.59    2.40
   8   7  -2   68.29    2.20
  -8   7   2   67.79    2.10
   8   7  -2   69.39    2.20
  -8   7   2   69.39    2.20
   8   7  -2   68.89    2.60
   7  -7  -2    2.10    0.30
  -7  -7   2    2.70    0.40
   7  -7  -2    2.60    0.20
   7  -7  -2    3.30    0.30
  -7  -7   2    2.60    0.40
   7  -7  -2    3.80    1.20
  -7  -7   2    4.30    1.50
   7  -7  -2    2.10    0.30
  -7  -7   2    2.90    0.30
  -7  -7   2    3.10    0.40
  -7   7   2    2.00    0.40
   7   7  -2    2.80    0.40
  -7   7   2    2.60    0.40
  -7   7   2    2.20    0.30
   7   7  -2    3.70    0.50
   7   7  -2    2.70    0.40
   7   7  -2    2.70    0.50
  -6  -7   2   39.50    1.30
   6  -7  -2   37.20    1.20
  -6  -7   2   40.00    1.30
   6  -7  -2   36.40    1.30
  -6  -7   2   39.50    1.30
   6  -7  -2   36.40    1.30
  -6  -7   2   39.60    3.00
   6  -7  -2   35.10    2.40
   6  -7  -2   36.10    1.30
   6   7  -2   39.90    1.50
  -6   7   2   38.60    1.50
  -6   7   2   36.50    1.30
   6   7  -2   40.10    1.60
  -6   7   2   37.90    1.50
   6   7  -2   39.70    1.40
   6   7  -2   37.60    1.30
  -5  -7   2  567.04   16.30
   5  -7  -2  588.54   17.10
  -5  -7   2  585.64   16.40
  -5  -7   2  568.84   17.60
   4  -7  -2   15.50    1.30
  -4  -7   2   17.00    1.70
   4   7  -2   20.40    0.90
  -4   7   2   17.50    1.00
   4   7  -2   17.00    0.90
   4   7  -2   20.40    0.90
  -4   7   2   17.20    0.80
   3  -7  -2   18.30    1.10
  -3  -7   2   17.20    1.60
   3   7  -2   18.30    0.80
  -3   7   2   20.60    0.90
   3   7  -2   20.20    0.90
   3   7  -2   19.30    0.80
  -3   7   2   18.80    0.80
  -2  -7   2  184.78    6.20
  -2   7   2  193.38    5.60
   2   7  -2  193.08    5.60
  -2   7   2  191.58    5.60
   2   7  -2  199.88    5.70
  -1  -7   2   11.80    1.20
   1   7  -2   12.60    0.70
   1   7  -2   12.20    0.60
  -1   7   2   11.50    0.50
  -1   7   2   11.80    0.60
   0  -7   2  112.69    3.90
   0   7   2  116.89    3.40
   0   7  -2  115.29    3.50
   0   7  -2  121.49    3.50
   1  -7   2 1399.56   39.80
   2  -7   2  153.68    5.10
   2   7   2  160.58    4.50
  -2   7  -2  151.88    4.70
   2   7   2  161.38    4.50
  -2   7  -2  151.98    4.60
   2   7   2  156.98    4.60
  -3  -7  -2   25.90    1.20
  -3  -7  -2   25.60    1.30
   3  -7   2   25.50    1.60
   3   7   2   30.40    1.10
   3   7   2   27.90    1.00
  -3   7  -2   28.10    1.20
   3   7   2   28.10    1.00
  -3   7  -2   28.30    1.10
  -4  -7  -2   85.59    3.20
   4  -7   2   85.89    3.50
   4   7   2   92.59    2.70
  -4   7  -2   86.89    2.80
   4   7   2   87.89    2.80
  -4   7  -2   88.39    2.90
  -5  -7  -2  267.07    8.60
   5  -7   2  271.67    8.80
  -5  -7  -2  264.27    7.80
   5  -7   2  272.17    7.80
   5   7   2  274.87    7.90
  -5   7  -2  273.97    8.00
  -5   7  -2  270.77    7.80
   5   7   2  270.17    7.90
  -5   7  -2  275.87    8.00
   5   7   2  274.67    8.00
   6  -7   2    0.10    0.20
   6  -7   2    0.90    0.20
  -6  -7  -2    0.40    0.30
   6  -7   2    1.20    1.10
   6  -7   2    0.30    0.20
  -6  -7  -2    0.70    0.30
  -6  -7  -2   -0.20    1.10
  -6  -7  -2    0.30    0.30
  -6   7  -2    0.50    0.30
   6   7   2    0.30    0.30
   6   7   2    0.90    0.30
   6   7   2    0.40    0.40
  -6   7  -2    0.60    0.30
  -7  -7  -2   25.90    2.40
  -7  -7  -2   23.50    1.00
   7  -7   2   22.00    2.40
   7  -7   2   22.60    0.90
   7  -7   2   22.90    0.90
   7  -7   2   23.50    0.80
  -7  -7  -2   25.20    1.10
   7  -7   2   22.30    0.90
  -7  -7  -2   24.20    1.00
  -7   7  -2   22.90    1.20
   7   7   2   24.50    1.10
  -7   7  -2   22.00    1.10
  -7   7  -2   21.40    0.90
  -7   7  -2   20.90    0.90
   7   7   2   23.30    1.20
   7   7   2   23.20    1.00
   7   7   2   24.10    1.00
  -7   7  -2   22.00    0.90
   8  -7   2    5.00    0.50
   8  -7   2    6.00    1.80
  -8  -7  -2    4.80    0.50
  -8  -7  -2    4.50    0.60
   8  -7   2    5.70    0.40
   8  -7   2    4.30    0.50
  -8  -7  -2    5.00    1.70
  -8  -7  -2    5.00    0.60
   8  -7   2    4.00    0.50
   8   7   2    4.50    0.60
   8   7   2    5.60    0.80
  -8   7  -2    5.90    0.70
  -8   7  -2    5.70    0.50
   8   7   2    5.40    0.70
  -8   7  -2    6.50    0.50
  -8   7  -2    6.10    0.70
  -9  -7  -2    2.90    1.90
   9  -7   2    3.10    1.90
  -9  -7  -2    1.80    0.40
   9  -7   2    1.30    0.30
   9  -7   2    1.00    0.30
   9  -7   2    0.90    0.30
  -9  -7  -2    1.70    0.40
   9  -7   2    2.20    0.30
  -9  -7  -2    1.20    0.40
   9   7   2    1.80    0.50
   9   7   2    1.70    0.40
   9   7   2    1.80    0.30
   9   7   2    1.30    0.30
   9   7   2    1.10    0.30
   9   7   2    2.10    0.50
 -10  -7  -2   13.90    4.30
  10  -7   2   10.40    0.60
  10  -7   2   10.40    0.60
 -10  -7  -2   11.60    0.80
  10  -7   2   13.10    2.90
  10  -7   2   11.60    0.50
 -10  -7  -2   11.70    0.70
 -10  -7  -2   11.20    0.70
  10  -7   2    9.80    0.60
 -10   7  -2   12.00    0.60
 -10   7  -2   12.10    0.60
 -10   7  -2   12.50    0.70
  10   7   2   11.90    0.60
  10   7   2   11.50    0.60
  10   7   2   11.00    0.70
 -10   7  -2   12.00    0.70
  11  -7   2    8.70    0.40
  11  -7   2    7.70    0.50
 -11  -7  -2    8.80    0.70
  11  -7   2    8.40    0.50
 -11  -7  -2    8.90    0.60
 -11  -7  -2    9.40    0.60
  11   7   2    8.60    0.70
 -11   7  -2    8.40    0.50
 -11   7  -2    8.60    0.50
  11   7   2    8.70    0.50
 -11   7  -2    8.60    0.50
 -11   7  -2    8.60    0.50
  11   7   2    8.90    0.50
 -12  -7  -2   42.20    1.40
  12  -7   2   40.90    1.40
  12  -7   2   42.80    1.50
 -12  -7  -2   42.50    1.40
  12  -7   2   40.90    1.30
  12   7   2   42.70    1.30
 -12   7  -2   41.20    1.40
  12   7   2   40.30    1.40
  12   7   2   42.80    1.30
 -13  -7  -2   15.80    0.60
  13  -7   2   14.30    0.50
 -13   7  -2   15.20    0.70
  13   7   2   15.60    0.60
  13   7   2   16.00    0.60
 -13   7  -2   15.70    0.60
 -13   7  -2   16.30    0.60
  12  -8  -2   33.70    1.10
  12  -8  -2   33.80    1.10
 -12  -8   2   32.90    1.10
  12   8  -2   31.90    1.10
 -12   8   2   34.10    1.20
 -12   8   2   32.90    1.10
  12   8  -2   33.90    1.00
 -12   8   2   32.00    1.10
  12   8  -2   34.30    1.10
 -12   8   2   34.10    1.10
  11  -8  -2   44.20    1.30
 -11  -8   2   43.20    1.30
  11  -8  -2   43.60    1.40
  11  -8  -2   43.30    1.40
 -11  -8   2   42.40    1.80
 -11  -8   2   43.20    1.50
 -11  -8   2   43.60    1.40
 -11   8   2   42.20    1.40
 -11   8   2   44.20    1.40
 -11   8   2   41.80    1.40
  11   8  -2   45.40    1.40
  11   8  -2   43.70    1.40
 -11   8   2   43.10    1.40
  11   8  -2   44.30    1.40
 -10  -8   2   30.70    1.10
 -10  -8   2   32.60    1.30
  10  -8  -2   33.20    1.10
 -10  -8   2   30.00    1.20
  10  -8  -2   32.30    1.10
  10  -8  -2   32.80    1.00
 -10  -8   2   31.30    1.10
 -10  -8   2   31.70    1.20
  10   8  -2   31.80    1.10
 -10   8   2   33.40    1.10
  10   8  -2   30.90    1.10
 -10   8   2   33.60    1.10
 -10   8   2   33.50    1.20
  -9  -8   2   51.99    1.90
   9  -8  -2   49.00    1.70
  -9  -8   2   37.50    3.90
   9  -8  -2   44.90    3.10
  -9  -8   2   40.00    1.70
  -9   8   2   42.30    1.80
  -9   8   2   46.10    1.70
  -9   8   2   47.70    1.70
   9   8  -2   47.30    1.70
  -9   8   2   44.40    1.50
   9   8  -2   44.30    1.50
   9   8  -2   42.00    1.90
  -8  -8   2    1.20    0.30
  -8  -8   2    1.10    0.30
   8  -8  -2    0.80    0.30
   8  -8  -2    0.80    0.30
   8  -8  -2    1.00    0.20
   8  -8  -2    0.80    0.30
  -8  -8   2    0.90    0.30
   8  -8  -2   -0.40    1.20
  -8  -8   2    2.70    1.80
  -8  -8   2    1.50    0.40
  -8   8   2    1.40    0.30
   8   8  -2    1.00    0.30
  -8   8   2    1.30    0.40
   8   8  -2    1.60    0.50
  -8   8   2    1.40    0.30
  -8   8   2    1.30    0.40
   8   8  -2    0.80    0.40
   8   8  -2    1.40    0.30
   8   8  -2    1.40    0.40
   8   8  -2    0.80    0.30
  -7  -8   2    4.90    1.60
   7  -8  -2    5.80    0.50
   7  -8  -2    6.40    0.30
  -7  -8   2    5.50    0.60
  -7  -8   2    4.80    0.60
   7  -8  -2    6.30    1.30
  -7  -8   2    5.20    0.50
   7  -8  -2    6.70    0.50
   7  -8  -2    5.90    0.50
  -7  -8   2    5.40    0.50
   7   8  -2    5.30    0.60
  -7   8   2    4.90    0.50
   7   8  -2    5.60    0.50
   7   8  -2    5.80    0.90
  -7   8   2    5.80    0.80
   7   8  -2    6.00    0.70
   6  -8  -2    0.40    0.20
   6  -8  -2    0.90    0.20
   6  -8  -2    0.90    0.30
  -6  -8   2    1.10    0.30
  -6  -8   2    0.60    0.30
  -6  -8   2    1.00    0.30
  -6  -8   2    0.90    1.20
  -6  -8   2    1.00    0.30
   6  -8  -2    2.50    0.90
  -6   8   2    0.90    0.30
  -6   8   2    0.50    0.30
  -6   8   2    0.80    0.30
   6   8  -2    0.30    0.30
   6   8  -2    0.70    0.30
   6   8  -2    0.50    0.40
   6   8  -2    0.60    0.30
  -5  -8   2   92.19    2.90
   5  -8  -2   95.39    4.40
  -5  -8   2   93.29    2.70
   5  -8  -2   90.09    2.80
   5  -8  -2   88.79    2.70
  -5  -8   2   95.59    2.90
   5  -8  -2   92.79    2.80
  -5  -8   2   93.49    2.80
  -5  -8   2   92.49    2.80
   5   8  -2   91.09    2.80
   5   8  -2   93.39    2.90
  -5   8   2   91.39    3.00
  -5   8   2   91.49    3.00
   5   8  -2   94.39    3.10
   5   8  -2   95.69    3.00
   4  -8  -2    1.40    0.40
  -4  -8   2    1.30    0.30
  -4  -8   2    2.10    0.30
  -4  -8   2    1.30    0.30
  -4  -8   2    0.70    1.60
  -4  -8   2    1.60    0.40
   4  -8  -2    2.00    0.60
  -4  -8   2    1.90    0.20
   4   8  -2    1.20    0.30
  -3  -8   2    1.70    0.30
  -3  -8   2    2.40    0.30
   3  -8  -2    1.60    0.30
  -3  -8   2    3.60    0.90
  -3  -8   2    2.20    0.30
  -3  -8   2    1.80    0.30
   3  -8  -2    2.20    0.40
  -3  -8   2    2.30    0.30
  -3   8   2    1.90    0.30
   3   8  -2    1.30    0.40
  -2  -8   2   18.00    1.40
  -2  -8   2   19.20    1.00
  -2   8   2   21.50    0.90
   2   8  -2   18.90    0.90
   2   8  -2   19.00    0.80
  -1  -8   2  975.50   27.90
   0  -8   2  365.46   10.80
   1  -8   2  231.78    7.30
  -1   8  -2  239.28    7.10
   1   8   2  241.58    6.90
  -1   8  -2  250.07    7.20
   1   8   2  240.08    6.90
   2  -8   2  361.16   11.30
   2  -8   2  419.56   11.50
   2  -8   2  412.66   11.90
  -3  -8  -2    6.10    0.50
   3  -8   2    5.80    0.50
   3  -8   2    5.40    0.30
   3  -8   2    5.60    0.90
  -3  -8  -2    7.20    0.60
  -3  -8  -2    6.70    0.50
   3   8   2    6.70    0.50
   3   8   2    7.10    0.40
  -3   8  -2    6.10    0.60
   3   8   2    6.90    0.60
  -4  -8  -2   15.40    0.70
   4  -8   2   12.80    0.70
  -4  -8  -2   15.00    0.80
   4  -8   2   13.50    0.50
   4  -8   2   14.00    0.70
  -4  -8  -2   15.90    0.80
   4   8   2   16.60    0.70
  -4   8  -2   13.40    1.00
  -4   8  -2   13.80    0.80
   4   8   2   15.60    0.70
   5  -8   2    6.30    0.30
  -5  -8  -2    5.70    0.80
  -5  -8  -2    6.00    0.50
  -5  -8  -2    6.70    0.60
   5  -8   2    5.20    0.40
  -5  -8  -2    6.60    0.40
  -5  -8  -2    6.90    0.50
   5  -8   2    8.60    2.10
   5  -8   2    6.30    0.50
  -5   8  -2    7.60    0.70
   5   8   2    5.70    0.60
   5   8   2    6.20    0.50
  -5   8  -2    6.80    0.50
   6  -8   2   21.70    0.70
  -6  -8  -2   19.70    1.70
   6  -8   2   23.00    0.90
   6  -8   2   23.50    2.20
   6  -8   2   21.30    0.80
  -6  -8  -2   18.80    0.90
  -6  -8  -2   20.20    0.90
  -6   8  -2   20.90    1.10
  -6   8  -2   20.50    0.90
   6   8   2   20.70    1.10
   6   8   2   21.70    0.90
  -6   8  -2   20.20    1.10
   6   8   2   20.70    1.00
  -7  -8  -2  224.68    6.60
  -7  -8  -2  224.68    6.50
   7  -8   2  229.18    6.50
   7  -8   2  227.18    7.90
  -7  -8  -2  214.68    7.40
  -7  -8  -2  226.18    6.50
   7  -8   2  227.68    6.50
   7  -8   2  230.68    6.40
   7  -8   2  227.68    6.50
   7   8   2  224.08    6.60
  -7   8  -2  217.38    6.50
  -7   8  -2  221.88    6.60
   7   8   2  221.38    6.70
  -7   8  -2  223.68    6.50
   7   8   2  226.38    6.50
  -7   8  -2  228.68    7.00
  -7   8  -2  222.88    6.80
   7   8   2  218.08    6.90
  -8  -8  -2   29.40    1.20
   8  -8   2   26.30    2.80
   8  -8   2   29.80    1.10
  -8  -8  -2   29.50    2.60
  -8  -8  -2   31.40    1.20
   8  -8   2   30.80    1.00
   8  -8   2   29.10    1.10
   8  -8   2   29.80    1.10
  -8  -8  -2   30.90    1.30
  -8   8  -2   30.00    1.40
   8   8   2   29.40    1.20
   8   8   2   29.80    1.10
  -8   8  -2   31.00    1.10
   8   8   2   30.90    1.50
  -8   8  -2   30.10    1.10
   8   8   2   29.80    1.30
  -8   8  -2   29.80    1.40
   9  -8   2    0.70    0.30
  -9  -8  -2    0.50    1.60
   9  -8   2    0.10    0.30
   9  -8   2    0.40    1.80
   9   8   2    0.90    0.40
   9   8   2    0.30    0.30
  -9   8  -2    1.10    0.30
   9   8   2    0.50    0.30
  -9   8  -2    0.70    0.50
   9   8   2    0.80    0.30
  -9   8  -2    1.10    0.40
 -10  -8  -2    8.70    0.70
 -10  -8  -2    8.30    0.60
 -10  -8  -2    8.30    0.60
  10  -8   2    8.00    0.40
  10  -8   2    7.60    0.50
  10  -8   2    7.60    0.50
 -10   8  -2    9.00    0.60
  10   8   2    8.60    0.60
 -10   8  -2    8.50    0.50
 -10   8  -2    8.60    0.60
  10   8   2    9.10    0.50
  10   8   2    8.60    0.50
 -10   8  -2    7.60    0.60
  11  -8   2    2.50    0.30
  11  -8   2    2.00    0.30
 -11  -8  -2    1.90    0.30
  11  -8   2    1.80    0.20
 -11  -8  -2    2.50    0.40
  11   8   2    2.10    0.30
 -11   8  -2    2.20    0.30
 -11   8  -2    2.20    0.30
  11   8   2    1.70    0.30
  12  -8   2   14.70    0.60
  12  -8   2   14.70    0.50
 -12  -8  -2   14.90    0.60
  12  -8   2   14.20    0.60
 -12  -8  -2   14.60    0.60
 -12  -8  -2   14.60    0.70
 -12   8  -2   14.50    0.50
  12   8   2   15.90    0.60
  12   8   2   14.80    0.60
 -12   8  -2   14.20    0.60
 -12   8  -2   14.90    0.60
  12   8   2   14.80    0.60
  12  -9  -2   35.40    1.10
  12  -9  -2   37.60    1.10
 -12   9   2   37.10    1.20
  12   9  -2   33.20    1.10
 -11  -9   2    2.40    0.40
  11  -9  -2    2.80    0.30
  11  -9  -2    3.10    0.40
 -11  -9   2    2.70    0.30
  11   9  -2    3.50    0.30
 -11   9   2    2.40    0.30
  11   9  -2    3.20    0.40
 -11   9   2    2.60    0.30
  11   9  -2    2.70    0.30
 -11   9   2    2.50    0.30
 -10  -9   2    7.00    0.50
 -10  -9   2    7.20    0.30
  10  -9  -2    7.00    0.40
  10  -9  -2    6.60    0.40
 -10  -9   2    7.20    0.50
  10   9  -2    7.00    0.50
 -10   9   2    7.50    0.50
  10   9  -2    7.20    0.50
  10   9  -2    6.70    0.50
 -10   9   2    7.40    0.50
 -10   9   2    6.80    0.50
 -10   9   2    7.60    0.50
  -9  -9   2    0.60    0.30
   9  -9  -2    0.20    0.20
  -9  -9   2    0.30    0.30
   9  -9  -2    0.40    0.10
  -9  -9   2    0.60    0.20
  -9  -9   2    0.80    0.20
   9  -9  -2    0.00    0.20
  -9  -9   2    0.40    0.30
   9   9  -2    0.00    0.30
  -9   9   2    0.30    0.30
   9   9  -2    0.30    0.20
   9   9  -2    0.20    0.20
  -9   9   2    0.50    0.20
  -9   9   2    0.30    0.30
  -8  -9   2  118.49    5.10
  -8  -9   2  127.89    3.80
  -8  -9   2  129.59    3.90
   8  -9  -2  132.59    3.80
  -8  -9   2  126.09    4.00
  -8  -9   2  126.49    3.90
   8  -9  -2  129.89    3.80
  -8  -9   2  128.29    3.80
   8   9  -2  127.49    3.80
  -8   9   2  127.99    4.40
  -8   9   2  122.49    4.30
   8   9  -2  123.69    4.20
  -8   9   2  131.39    3.80
   7  -9  -2    1.70    0.30
  -7  -9   2    2.10    0.20
  -7  -9   2    2.40    0.30
  -7  -9   2    1.90    0.40
   7  -9  -2    1.30    0.30
  -7  -9   2    2.30    0.40
  -7  -9   2    1.80    0.30
  -7  -9   2    3.10    1.50
   7  -9  -2    2.10    0.20
   7   9  -2    2.10    0.40
   7   9  -2    1.90    0.30
  -7   9   2    2.20    0.30
   7   9  -2    1.60    0.50
  -6  -9   2  102.19    3.20
   6  -9  -2  109.39    3.20
   6  -9  -2  106.29    3.10
  -6  -9   2   99.79    3.10
  -6  -9   2  104.49    3.20
   6  -9  -2   99.99    3.00
  -6  -9   2  102.39    3.20
  -6  -9   2   97.99    4.20
  -6  -9   2  103.79    3.00
  -6   9   2  102.99    3.40
  -6   9   2  100.69    3.30
   6   9  -2  104.79    3.40
   6   9  -2  107.09    3.50
  -6   9   2   98.19    3.10
   6   9  -2  103.79    3.50
  -5  -9   2   83.19    3.60
  -5  -9   2   89.39    2.90
   5  -9  -2   89.39    2.70
  -5  -9   2   87.39    2.70
  -5  -9   2   86.59    2.60
   5   9  -2   88.19    3.00
   5   9  -2   83.99    2.70
  -5   9   2   90.29    2.90
   4  -9  -2   15.90    0.80
  -4  -9   2   15.40    0.70
  -4  -9   2   14.70    0.80
  -4  -9   2   16.50    0.80
   4  -9  -2   17.00    0.70
  -4  -9   2   14.90    1.50
  -4  -9   2   14.80    0.60
   4  -9  -2   16.10    0.70
   4   9  -2   15.30    0.80
   4   9  -2   15.50    0.90
  -4   9   2   16.80    0.90
  -4   9   2   15.40    0.90
   3  -9  -2  112.79    3.30
  -3  -9   2  105.09    3.20
   3  -9  -2  114.39    3.30
  -3  -9   2  109.59    3.30
  -3  -9   2  103.49    3.70
  -3  -9   2  110.09    3.30
  -3  -9   2  103.29    3.10
  -3   9   2  109.89    3.40
   3   9  -2  111.59    3.50
   3   9  -2  108.09    3.40
  -3   9   2  109.49    3.40
  -2  -9   2   44.80    1.40
   2  -9  -2   43.10    1.50
  -2  -9   2   45.00    1.50
  -2  -9   2   44.50    2.00
  -2  -9   2   43.60    1.50
   2   9  -2   45.80    1.60
  -2   9   2   45.90    1.60
   2   9  -2   43.60    1.60
   1  -9  -2   10.50    0.70
  -1  -9   2   11.70    0.60
  -1  -9   2   10.60    0.70
  -1  -9   2   11.30    0.60
  -1   9   2   11.90    0.70
  -1   9   2   11.40    0.60
   1   9  -2   11.60    0.70
   0  -9  -2   52.79    1.60
   0  -9   2   51.19    1.60
   0  -9  -2   51.09    1.90
   0  -9   2   52.69    1.70
   0   9  -2   49.20    1.70
   0   9   2   48.80    1.80
   0   9   2   50.39    1.70
   1  -9   2    8.70    0.60
   1  -9   2    9.50    0.50
  -1  -9  -2    9.40    0.60
   1  -9   2    8.60    0.90
  -1  -9  -2    9.70    0.50
  -1   9  -2    9.10    0.70
   1   9   2   10.70    0.50
   1   9   2    9.70    0.60
   2  -9   2   31.20    1.00
  -2  -9  -2   30.70    1.10
  -2  -9  -2   31.50    1.20
   2  -9   2   30.60    1.10
   2  -9   2   31.30    1.20
   2  -9   2   32.00    1.10
  -2   9  -2   33.90    1.30
   2   9   2   32.60    1.10
  -2   9  -2   33.90    1.40
   3  -9   2   56.09    2.50
  -3  -9  -2   53.69    1.80
  -3  -9  -2   53.99    1.80
   3  -9   2   53.49    1.80
   3  -9   2   53.99    1.80
  -3  -9  -2   55.69    1.80
   3  -9   2   53.79    1.60
   3   9   2   55.89    1.90
  -3   9  -2   54.29    2.00
  -3   9  -2   54.69    1.90
   3   9   2   55.99    1.80
   4  -9   2   27.20    1.70
   4  -9   2   25.10    0.90
   4  -9   2   26.40    0.80
   4  -9   2   26.70    1.10
  -4  -9  -2   25.60    1.10
  -4  -9  -2   24.20    1.00
   4  -9   2   27.30    1.00
  -4  -9  -2   25.40    1.00
   4   9   2   26.00    1.10
   4   9   2   25.70    1.10
  -4   9  -2   24.00    1.20
  -4   9  -2   23.70    1.20
  -5  -9  -2   26.10    1.10
   5  -9   2   26.00    0.90
   5  -9   2   25.40    1.00
   5  -9   2   21.20    1.90
  -5   9  -2   24.70    1.00
   5   9   2   26.30    1.10
   5   9   2   26.10    1.20
  -5   9  -2   25.30    1.20
  -6  -9  -2   43.50    1.50
  -6  -9  -2   45.10    1.60
   6  -9   2   45.50    1.50
   6  -9   2   45.80    1.40
   6  -9   2   44.40    1.50
   6  -9   2   45.10    2.60
  -6  -9  -2   43.90    1.60
   6   9   2   44.10    1.60
   6   9   2   44.90    1.80
   6   9   2   43.70    1.70
  -6   9  -2   45.60    1.80
  -6   9  -2   44.60    1.80
  -7  -9  -2   65.39    2.10
   7  -9   2   68.39    2.10
   7  -9   2   67.19    2.00
   7  -9   2   65.99    3.40
  -7  -9  -2   64.99    2.20
  -7  -9  -2   64.99    2.20
   7  -9   2   65.99    2.10
  -7   9  -2   65.29    2.10
  -7   9  -2   66.79    2.10
   7   9   2   63.79    2.30
   7   9   2   66.79    2.10
   7   9   2   63.19    2.20
  -7   9  -2   68.29    2.40
   7   9   2   66.39    2.40
  -7   9  -2   65.79    2.50
  -7   9  -2   66.79    2.40
   8  -9   2   74.19    2.30
   8  -9   2   72.69    2.20
   8  -9   2   74.29    2.10
  -8  -9  -2   71.59    2.30
  -8  -9  -2   74.09    2.30
   8  -9   2   66.69    3.70
  -8  -9  -2   71.69    2.40
   8   9   2   71.99    2.30
  -8   9  -2   71.29    2.30
  -8   9  -2   69.59    2.60
   8   9   2   69.49    2.60
  -9  -9  -2  151.98    4.70
   9  -9   2  157.28    4.60
   9  -9   2  160.68    4.50
  -9  -9  -2  155.58    4.60
  -9  -9  -2  151.88    4.60
   9  -9   2  157.48    4.60
   9  -9   2  159.78    4.60
   9   9   2  158.38    4.60
  -9   9  -2  155.78    4.60
   9   9   2  157.18    4.60
  -9   9  -2  154.38    4.60
  -9   9  -2  155.88    4.60
 -10  -9  -2  114.49    3.60
  10  -9   2  116.79    3.40
 -10  -9  -2  114.69    3.50
  10  -9   2  118.59    3.50
  10  -9   2  120.39    3.50
 -10  -9  -2  115.79    3.50
  10   9   2  118.79    3.40
 -10   9  -2  115.89    3.40
 -10   9  -2  115.29    3.50
  10   9   2  118.29    3.40
 -10   9  -2  117.39    3.50
  10   9   2  117.19    3.50
 -10   9  -2  118.19    3.50
 -11  -9  -2    5.50    0.50
  11  -9   2    6.40    0.40
 -11  -9  -2    5.90    0.50
  11  -9   2    6.30    0.40
 -11  -9  -2    5.40    0.40
  11   9   2    6.00    0.40
 -11   9  -2    6.10    0.40
 -11   9  -2    5.60    0.40
  11   9   2    6.00    0.40
 -11   9  -2    5.80    0.40
 -11   9  -2    5.70    0.40
 -12  -9  -2   15.30    0.60
  12  -9   2   14.60    0.50
  12  -9   2   15.60    0.50
 -12  -9  -2   14.60    0.60
  12   9   2   15.40    0.60
 -12   9  -2   15.20    0.60
 -12   9  -2   15.30    0.50
 -12   9  -2   15.40    0.70
 -12   9  -2   14.90    0.60
  12   9   2   15.70    0.60
 -11 -10   2   25.10    0.90
  11 -10  -2   26.80    0.80
 -11 -10   2   23.80    0.80
 -11  10   2   25.40    0.90
 -11  10   2   25.90    0.90
  11  10  -2   25.80    0.80
  11  10  -2   24.90    0.90
  11  10  -2   25.40    0.80
 -11  10   2   27.40    0.90
  10 -10  -2    0.80    0.20
 -10 -10   2    0.60    0.20
  10 -10  -2    0.60    0.20
 -10 -10   2    0.50    0.20
 -10  10   2    1.10    0.20
  10  10  -2    0.60    0.20
  10  10  -2    0.80    0.20
 -10  10   2    1.30    0.30
  -9 -10   2    1.30    0.30
  -9 -10   2    1.40    0.20
  -9 -10   2    1.40    0.30
   9 -10  -2    1.70    0.20
   9  10  -2    1.90    0.30
  -9  10   2    1.20    0.30
   9  10  -2    1.50    0.30
  -9  10   2    1.70    0.30
  -9  10   2    1.30    0.30
  -9  10   2    1.80    0.30
  -8 -10   2    3.10    0.30
  -8 -10   2    2.90    0.40
   8 -10  -2    2.50    0.30
   8 -10  -2    2.40    0.30
  -8 -10   2    2.90    0.40
  -8  10   2    3.60    0.40
  -8  10   2    3.50    0.60
   8  10  -2    3.30    0.50
   8  10  -2    3.40    0.40
   8  10  -2    3.00    0.40
   7 -10  -2   26.90    1.20
  -7 -10   2   29.50    1.30
  -7  10   2   25.30    1.30
   7  10  -2   24.70    1.00
   7  10  -2   24.80    1.30
  -7  10   2   25.30    1.00
  -6 -10   2   42.00    1.50
   6 -10  -2   45.70    1.50
  -6 -10   2   46.30    1.50
  -6 -10   2   43.90    1.40
   6 -10  -2   43.80    1.50
  -6  10   2   45.30    1.80
   6  10  -2   42.90    1.80
   6  10  -2   41.80    1.70
  -6  10   2   44.30    1.50
  -6  10   2   45.40    1.80
   6  10  -2   42.90    1.50
   5 -10  -2    4.10    0.50
   5 -10  -2    5.40    0.50
  -5  10   2    6.30    0.70
   4 -10  -2   56.49    1.80
  -4 -10   2   55.49    1.80
   4 -10  -2   55.19    1.90
  -4 -10   2   55.19    1.80
  -4 -10   2   54.19    1.90
  -4  10   2   56.59    2.00
   4  10  -2   56.39    2.00
   3 -10  -2   28.00    1.10
   3 -10  -2   28.90    1.20
  -3 -10   2   34.20    1.40
   3  10  -2   28.70    1.30
  -3  10   2   30.70    1.30
  -2 -10   2  301.87    8.80
  -2 -10   2  303.87    8.70
  -2 -10   2  309.27    8.70
   2 -10  -2  297.47    8.80
   2  10  -2  300.27    8.90
  -2  10   2  307.27    8.90
   2  10  -2  303.67    9.00
  -2  10   2  306.37    8.80
  -1 -10   2   96.09    3.00
   1 -10  -2   96.79    3.00
  -1 -10   2   97.09    2.90
  -1  10   2   99.19    3.10
  -1  10   2   94.79    3.00
   1  10  -2   98.29    3.20
   1  10  -2   94.19    3.10
   0 -10  -2  173.48    5.20
   0 -10   2  175.68    5.20
   0 -10   2  183.48    5.30
   0 -10  -2  175.68    5.30
   0  10   2  176.88    5.30
   0  10  -2  185.48    5.40
   0  10  -2  183.38    5.50
   0  10   2  178.48    5.30
   1 -10   2   31.40    1.20
  -1 -10  -2   28.80    1.20
  -1 -10  -2   31.30    1.10
   1 -10   2   31.50    1.10
   1  10   2   29.60    1.20
  -1  10  -2   30.50    1.30
   1  10   2   29.10    1.20
  -1  10  -2   31.00    1.40
   2 -10   2    3.30    0.40
  -2 -10  -2    3.10    0.40
  -2 -10  -2    3.60    0.30
  -2 -10  -2    4.00    0.40
   2  10   2    2.90    0.50
   2  10   2    3.10    0.50
  -2  10  -2    4.10    0.60
   3 -10   2    1.20    0.30
  -3 -10  -2    0.80    0.30
  -3  10  -2    0.30    0.40
  -4 -10  -2   13.50    0.80
   4 -10   2   13.60    0.80
   4 -10   2   15.50    0.70
   4 -10   2   14.30    0.60
  -4 -10  -2   14.00    0.70
  -4  10  -2   14.50    0.90
   4  10   2   13.50    0.80
  -5 -10  -2   74.89    2.40
   5 -10   2   73.79    2.40
  -5 -10  -2   75.29    2.50
   5 -10   2   74.29    2.30
  -5 -10  -2   75.69    2.40
   5 -10   2   72.89    2.20
  -5  10  -2   79.19    2.60
   5  10   2   71.69    2.60
  -5  10  -2   77.29    2.70
   5  10   2   72.29    2.50
  -5  10  -2   74.69    2.40
  -6 -10  -2    0.60    0.30
   6 -10   2    0.60    0.30
  -6 -10  -2    1.20    0.30
   6 -10   2    1.00    0.20
   6 -10   2    0.70    0.20
   6  10   2    0.70    0.40
  -6  10  -2    1.50    0.40
  -6  10  -2    1.20    0.30
  -6  10  -2    1.20    0.50
  -7 -10  -2  282.27    8.20
  -7 -10  -2  296.57    8.40
  -7  10  -2  268.97    8.30
  -7  10  -2  270.17    7.90
   7  10   2  262.67    8.30
  -7  10  -2  277.87    8.00
   7  10   2  274.77    8.00
   8 -10   2    5.60    0.40
  -8 -10  -2    4.70    0.50
   8 -10   2    5.20    0.50
  -8 -10  -2    5.30    0.60
  -8 -10  -2    5.30    0.50
   8 -10   2    6.00    0.30
   8  10   2    4.20    0.60
   9 -10   2   24.40    0.90
  -9 -10  -2   24.30    1.00
   9 -10   2   24.70    0.90
  -9 -10  -2   25.80    1.00
  -9 -10  -2   26.10    1.10
  -9  10  -2   25.40    1.00
   9  10   2   26.70    1.00
   9  10   2   26.20    0.90
  -9  10  -2   24.40    1.00
  -9  10  -2   24.40    0.90
 -10 -10  -2    9.30    0.60
  10 -10   2   10.70    0.50
 -10  10  -2   12.70    0.80
  10  10   2   10.50    0.60
 -10  10  -2   12.20    0.60
 -10  10  -2   12.10    0.60
  10  10   2   10.30    0.50
 -10  10  -2   10.70    0.60
  10  10   2   10.20    0.50
  11 -10   2   17.40    0.60
 -11 -10  -2   17.80    0.70
  11  10   2   18.30    0.60
 -11  10  -2   16.60    0.60
  11  10   2   18.50    0.70
 -11  10  -2   16.10    0.70
 -11  10  -2   17.30    0.70
  11  10   2   19.10    0.80
  10 -11  -2    1.00    0.20
 -10 -11   2    1.00    0.20
 -10 -11   2    1.40    0.30
 -10  11   2    1.10    0.20
 -10  11   2    1.10    0.20
  10  11  -2    1.20    0.20
  10  11  -2    1.00    0.20
  10  11  -2    1.50    0.20
  -9 -11   2    3.90    0.40
   9 -11  -2    3.50    0.40
  -9 -11   2    3.10    0.40
  -9  11   2    4.30    0.40
   9  11  -2    3.10    0.40
   9  11  -2    3.80    0.40
  -9  11   2    4.20    0.40
  -9  11   2    3.90    0.40
   9  11  -2    3.70    0.40
  -9  11   2    3.30    0.40
  -8 -11   2   72.39    2.30
  -8 -11   2   74.29    2.30
   8 -11  -2   70.19    2.20
  -8 -11   2   68.39    2.30
   8  11  -2   74.69    2.20
  -8  11   2   75.89    2.30
   8  11  -2   74.19    2.30
   7 -11  -2   51.09    1.70
  -7 -11   2   53.39    1.70
   7 -11  -2   52.49    1.70
  -7 -11   2   50.79    1.60
  -7 -11   2   53.09    1.70
  -7  11   2   50.19    1.70
   7  11  -2   52.49    1.70
   6 -11  -2    0.20    0.20
   6 -11  -2    0.40    0.30
  -6 -11   2    0.80    0.20
  -6 -11   2    0.80    0.30
  -6 -11   2    0.60    0.30
  -6  11   2    0.40    0.30
   6  11  -2    0.20    0.30
  -5 -11   2   21.80    0.90
  -5 -11   2   21.60    1.00
   5 -11  -2   23.40    0.90
   5 -11  -2   23.50    0.90
  -5 -11   2   23.80    0.90
  -5  11   2   21.80    1.10
   5  11  -2   21.40    1.10
   5  11  -2   22.50    1.40
   5  11  -2   22.50    0.90
   4 -11  -2   45.90    1.60
  -4 -11   2   51.19    1.60
   4 -11  -2   45.40    1.60
  -4 -11   2   51.09    1.70
  -4 -11   2   51.79    1.70
  -4  11   2   47.40    1.80
   4  11  -2   48.50    1.90
   4  11  -2   49.10    1.80
  -4  11   2   47.90    1.80
  -3 -11   2  147.09    4.20
   3 -11  -2  138.49    4.20
   3 -11  -2  141.29    4.20
  -3 -11   2  153.78    4.30
  -3 -11   2  148.19    4.20
   3  11  -2  141.69    4.40
  -3  11   2  133.59    4.40
  -3  11   2  129.09    4.30
   3  11  -2  144.79    4.50
  -2 -11   2  117.99    3.50
   2 -11  -2  120.99    3.50
  -2 -11   2  116.19    3.40
  -2  11   2  114.39    3.70
   2  11  -2  112.69    3.70
  -2  11   2  108.59    3.60
   2  11  -2  115.49    3.70
   1 -11  -2  273.97    7.90
  -1 -11   2  283.37    7.90
  -1 -11   2  271.47    7.80
   1  11  -2  275.37    8.10
  -1  11   2  259.07    8.00
   1  11  -2  276.07    8.10
  -1  11   2  266.47    8.00
   0 -11   2   48.80    1.70
   0 -11  -2   48.00    1.70
   0 -11   2   49.40    1.60
   0 -11  -2   45.30    1.60
   0  11   2   43.70    1.70
   0  11  -2   51.69    1.90
   0  11   2   46.40    2.00
   0  11  -2   51.59    1.90
  -1 -11  -2   52.09    1.60
   1 -11   2   53.79    1.80
   1 -11   2   54.99    1.60
  -1 -11  -2   51.19    1.70
  -1  11  -2   46.30    1.90
  -1  11  -2   50.39    2.00
   1  11   2   45.10    1.70
   1  11   2   46.00    1.80
  -2 -11  -2  192.78    5.50
   2 -11   2  190.58    5.60
   2 -11   2  187.78    5.60
  -2 -11  -2  197.58    5.60
  -2  11  -2  202.68    5.90
   2  11   2  177.98    5.70
  -2  11  -2  199.98    5.80
   2  11   2  179.58    5.70
  -3 -11  -2   87.59    2.60
  -3 -11  -2   90.89    2.70
   3 -11   2   85.69    2.60
   3 -11   2   87.99    2.70
   3  11   2   81.09    2.80
  -3  11  -2   85.59    2.90
   3  11   2   78.99    2.70
  -3  11  -2   86.59    3.00
  -4 -11  -2   14.70    0.80
   4 -11   2   14.80    0.80
   4 -11   2   15.30    0.70
  -4 -11  -2   14.20    0.70
  -4  11  -2   13.90    1.00
   4  11   2   14.20    0.80
  -4  11  -2   12.50    0.70
  -4  11  -2   14.30    0.90
   4  11   2   13.50    0.90
   5 -11   2    6.30    0.50
   5 -11   2    6.50    0.50
  -5 -11  -2    7.70    0.60
  -5 -11  -2    7.90    0.60
  -5  11  -2    8.10    1.00
  -5  11  -2    7.90    0.70
   5  11   2    7.80    0.60
  -5  11  -2    7.80    0.60
   6 -11   2    3.80    0.40
  -6 -11  -2    2.10    0.40
  -6 -11  -2    2.40    0.30
   6 -11   2    3.10    0.40
  -6  11  -2    3.80    0.50
   7 -11   2   38.60    1.30
  -7 -11  -2   38.00    1.30
  -7 -11  -2   35.80    1.30
   7 -11   2   37.00    1.20
  -7  11  -2   35.40    1.30
  -7  11  -2   35.60    1.20
   8 -11   2   15.30    0.70
   8 -11   2   15.40    0.60
  -8 -11  -2   14.90    0.70
  -8 -11  -2   14.50    0.70
  -8  11  -2   15.60    0.70
  -8  11  -2   15.00    0.70
  -8  11  -2   15.70    0.70
   8  11   2   15.70    0.70
  -9 -11  -2   56.59    1.90
   9 -11   2   64.79    2.00
  -9 -11  -2   57.79    1.90
  -9  11  -2   61.09    1.90
   9  11   2   58.29    1.80
  -9  11  -2   60.89    2.00
  -9  11  -2   60.89    1.90
  -9  11  -2   61.89    1.90
   9  11   2   59.69    1.90
 -10 -11  -2   13.90    0.60
  10 -11   2   14.60    0.60
 -10 -11  -2   14.40    0.60
 -10  11  -2   15.20    0.60
  10  11   2   14.50    0.60
 -10  11  -2   14.20    0.70
  10  11   2   15.30    0.60
 -10  11  -2   15.10    0.60
  10  11   2   15.80    0.60
 -10  11  -2   14.90    0.60
   9 -12  -2   -0.10    0.20
  -9 -12   2    0.00    0.20
  -9  12   2    0.20    0.20
   9  12  -2    0.20    0.10
   9  12  -2    0.00    0.20
  -9  12   2    0.40    0.20
  -9  12   2    0.40    0.20
   9  12  -2   -0.10    0.20
   8 -12  -2   21.30    0.80
  -8 -12   2   22.20    0.80
  -8 -12   2   20.80    1.00
  -8  12   2   21.60    0.80
   8  12  -2   22.70    0.80
   8  12  -2   23.50    0.80
  -8  12   2   20.90    0.80
  -7 -12   2    1.20    0.30
  -7 -12   2    1.10    0.30
  -7 -12   2    1.40    0.30
   7  12  -2    1.20    0.30
  -7  12   2    1.10    0.20
  -6 -12   2   27.80    1.00
   6 -12  -2   29.30    1.00
  -6 -12   2   27.50    1.10
   6 -12  -2   28.10    1.00
  -6 -12   2   27.10    1.00
   6  12  -2   28.00    1.00
  -6  12   2   28.40    1.00
  -5 -12   2   16.50    0.80
   5 -12  -2   18.20    0.70
  -5 -12   2   16.20    0.70
  -5 -12   2   16.90    0.80
   5  12  -2   16.10    0.70
  -4 -12   2    0.30    0.20
  -4 -12   2    0.00    0.30
  -4 -12   2   -0.50    0.30
  -3 -12   2   11.50    0.80
   3 -12  -2   11.70    0.70
  -3 -12   2   12.20    0.70
   3  12  -2   10.10    0.90
  -2 -12   2  103.99    3.00
   2 -12  -2  105.59    3.10
  -2 -12   2  104.69    3.20
   2  12  -2   97.79    3.60
   2  12  -2   97.79    3.30
   1 -12  -2  115.59    3.50
  -1 -12   2  118.39    3.40
  -1 -12   2  122.09    3.50
   1  12  -2  110.99    3.80
   1  12  -2  109.59    3.70
   0 -12   2    0.60    0.30
   0 -12   2    0.70    0.40
   0 -12  -2    1.60    0.40
   0  12  -2    0.70    0.40
   1 -12   2    4.10    0.50
  -1  12  -2    2.80    0.50
  -1  12  -2    2.70    0.50
   2 -12   2    5.20    0.40
   2 -12   2    5.10    0.60
  -2 -12  -2    5.50    0.60
  -2  12  -2    4.00    0.70
  -3 -12  -2   27.80    1.10
   3 -12   2   27.50    1.10
  -3  12  -2   23.00    1.20
   4 -12   2    3.20    0.40
  -4 -12  -2    3.20    0.40
  -4  12  -2    4.10    0.50
  -5 -12  -2   -0.10    0.30
  -5 -12  -2    0.10    0.20
   5 -12   2   -0.10    0.20
  -5  12  -2    0.20    0.30
   6 -12   2    4.70    0.40
   6 -12   2    4.40    0.40
  -6 -12  -2    4.30    0.40
  -6 -12  -2    4.70    0.50
  -6  12  -2    4.80    0.50
   7 -12   2   -0.10    0.20
  -7 -12  -2    0.50    0.30
  -7 -12  -2    0.20    0.20
   7 -12   2    0.00    0.20
  -7  12  -2    0.30    0.20
  -7  12  -2    0.20    0.20
   7  12   2    0.00    0.20
   8 -12   2    5.10    0.30
  -8 -12  -2    4.10    0.40
  -8  12  -2    4.40    0.40
   8  12   2    4.30    0.40
  -8  12  -2    4.80    0.40
  -9 -12  -2    0.00    0.20
   9 -12   2   -0.30    0.20
  -9  12  -2    0.00    0.10
  -9  12  -2    0.00    0.30
   9  12   2    0.20    0.20
   9  12   2    0.20    0.10
  -9  12  -2    0.30    0.20
  -9  12  -2    0.20    0.20
  -8 -13   2    3.30    0.30
  -8  13   2    3.30    0.30
  -8  13   2    2.90    0.30
   8  13  -2    3.60    0.30
   8  13  -2    3.20    0.40
  -7 -13   2   16.00    0.70
   7  13  -2   16.80    0.60
  -7  13   2   14.50    0.60
   7  13  -2   16.60    0.60
  -6 -13   2    0.80    0.20
  -6 -13   2    1.00    0.30
  -6  13   2    0.90    0.20
  -5 -13   2   94.29    2.80
   5  13  -2   91.59    2.80
  -4 -13   2   21.10    0.90
  -4 -13   2   20.40    0.80
   4  13  -2   20.20    0.80
   3 -13  -2   28.20    1.00
  -3 -13   2   26.40    1.10
  -3 -13   2   28.10    1.00
  -2 -13   2   39.70    1.30
   2 -13  -2   40.10    1.40
  -2 -13   2   39.80    1.40
   1 -13  -2    6.30    0.50
  -1 -13   2    6.90    0.60
   0 -13   2    0.90    0.30
   0 -13  -2    1.60    0.30
   1 -13   2   27.50    1.10
  -1 -13  -2   26.90    1.10
  -2 -13  -2   12.40    0.70
   2 -13   2   13.20    0.70
   3 -13   2    4.90    0.50
   3 -13   2    3.80    0.40
  -3 -13  -2    4.10    0.50
   4 -13   2   33.60    1.10
  -4 -13  -2   33.00    1.20
  -4  13  -2   33.40    1.20
   5 -13   2    8.20    0.50
  -5 -13  -2    7.40    0.50
  -5  13  -2    8.10    0.50
   6 -13   2    0.50    0.20
  -6 -13  -2    0.50    0.40
  -6  13  -2    0.40    0.20
  -7 -13  -2    6.60    0.50
  -7  13  -2    7.50    0.40
  -7  13  -2    7.20    0.40
   7  13   2    6.80    0.40
  -8 -13  -2   12.70    0.70
  -8  13  -2   13.60    0.50
  -8  13  -2   13.30    0.50
  -8  13  -2   14.30    0.50
  -6 -14   2    3.70    0.40
   6  14  -2    3.70    0.30
  -5 -14   2   21.80    0.80
   5  14  -2   21.30    0.80
  -4 -14   2    9.90    0.60
   4  14  -2    9.10    0.50
  -3 -14   2    7.20    0.50
  -2 -14   2    2.20    0.30
   2 -14  -2    2.80    0.50
  -1 -14   2    8.40    0.60
   1 -14  -2    9.10    0.50
   0 -14   2   -0.30    0.30
   0 -14  -2   -0.20    0.20
   1 -14   2    3.90    0.40
  -1 -14  -2    3.20    0.40
  -2 -14  -2   20.40    0.80
   2 -14   2   20.80    0.80
  -3 -14  -2   66.29    2.10
  -3  14  -2   53.79    1.90
  -4 -14  -2   17.30    0.90
  -4  14  -2   14.90    0.60
  -5 -14  -2    0.40    0.20
  -5  14  -2    0.50    0.20
  -6 -14  -2    1.00    0.20
  -6  14  -2    0.70    0.20
  -3 -15   2    0.90    0.20
  -2 -15   2    5.40    0.40
  -1 -15   2   -0.10    0.20
   0 -15  -2   21.50    0.80
   0 -15   2   21.10    0.80
  -1 -15  -2   59.19    1.80
  -2 -15  -2   22.10    0.80
  -3 -15  -2   12.50    0.50
  -4 -15  -2   31.60    1.10
 -14   0   3    0.00    0.20
 -14   0   3    0.20    0.20
  14   0  -3   -0.10    0.20
  13   0  -3    0.40    0.30
 -13   0   3    0.20    0.20
 -13   0   3    0.20    0.20
 -12   0   3   -0.20    0.30
  12   0  -3    0.00    0.20
 -12   0   3   -0.10    0.30
  12   0  -3    0.00    0.20
 -11   0   3    0.60    0.30
  11   0  -3   -0.50    0.20
 -11   0   3   -0.20    0.30
 -11   0   3   -0.30    0.30
  -9   0   3    0.20    0.30
  -9   0   3    1.10    0.30
   9   0  -3    0.60    0.20
   9   0  -3    0.10    0.20
  -9   0   3   -0.10    0.30
  -8   0   3    0.00    0.20
  -8   0   3    0.40    0.20
  -8   0   3    0.60    0.30
   8   0  -3    0.70    0.20
   8   0  -3    0.40    0.20
  -7   0   3    0.00    0.30
   7   0  -3    0.50    0.20
   7   0  -3    0.30    0.20
  -6   0   3   -0.10    0.30
   6   0  -3    0.50    1.00
  -6   0   3    0.20    0.20
  -6   0   3    0.30    0.30
   5   0  -3    0.10    0.20
   5   0  -3    0.40    0.30
  -5   0   3    0.00    0.20
   5   0  -3   -0.30    0.80
  -5   0   3   -0.50    1.50
   5   0  -3    0.20    0.20
   4   0  -3    0.50    0.20
  -4   0   3    0.30    0.20
  -4   0   3   -0.10    0.80
   4   0  -3    0.10    0.90
   3   0  -3    0.40    0.50
  -3   0   3    0.70    0.20
   3   0  -3    0.60    0.20
  -3   0   3    0.50    0.60
   3   0  -3    0.60    0.20
  -2   0   3    1.80    0.90
   2   0  -3    3.10    0.20
  -1   0   3    1.00    0.10
   1   0  -3    0.90    0.30
   0   0   3    0.70    0.10
   0   0   3    0.50    0.10
   1   0   3    0.80    0.20
   1   0   3    1.00    0.20
   1   0   3    0.60    0.10
  -1   0  -3    0.60    0.30
  -2   0  -3    0.50    0.40
   2   0   3    1.30    0.50
  -3   0  -3    0.40    0.20
   3   0   3    0.80    0.20
   3   0   3    0.30    0.20
  -3   0  -3    0.50    0.20
  -3   0  -3    0.40    0.50
  -4   0  -3    1.20    0.80
   4   0   3    0.80    0.90
  -4   0  -3    0.80    0.20
   4   0   3    1.00    0.30
   5   0   3    0.90    0.30
  -5   0  -3    1.30    0.90
   5   0   3    0.50    0.40
  -5   0  -3    0.20    0.30
  -5   0  -3    0.10    0.30
  -6   0  -3    3.90    1.20
   6   0   3    1.40    0.30
   6   0   3    1.80    0.40
  -7   0  -3    2.10    1.50
   7   0   3    0.60    0.40
   7   0   3    0.40    0.30
   7   0   3    0.60    0.40
  -8   0  -3    1.30    0.20
   8   0   3    0.70    0.20
  -8   0  -3    0.70    0.30
   8   0   3    0.10    0.20
   8   0   3    0.20    0.20
  -8   0  -3    0.40    0.30
   8   0   3    1.00    0.30
  -8   0  -3   -0.10    0.30
   9   0   3    0.30    0.30
   9   0   3    0.30    0.20
  -9   0  -3   -0.10    0.30
  -9   0  -3   -0.40    0.30
   9   0   3    0.80    0.30
  -9   0  -3    0.20    0.30
  10   0   3    0.20    0.30
  10   0   3    0.50    0.30
 -10   0  -3   -0.30    0.30
  10   0   3    0.00    0.20
 -10   0  -3    0.50    0.30
 -11   0  -3    0.30    0.50
  12   0   3    0.20    0.20
  12   0   3    0.40    0.20
 -12   0  -3    0.10    0.30
 -12   0  -3   -0.10    0.30
  13   0   3    0.00    0.20
 -13   0  -3    0.10    0.30
 -14   0  -3    0.00    0.20
 -14   0  -3    0.20    0.20
 -14  -1   3   15.90    0.60
 -14  -1   3   15.80    0.60
  14  -1  -3   14.70    0.60
 -14   1   3   15.30    0.60
 -14   1   3   15.60    0.60
 -13  -1   3   12.60    0.60
  13  -1  -3   13.20    0.60
 -13  -1   3   12.30    0.60
  13  -1  -3   12.90    0.60
 -13   1   3   13.40    0.60
 -13   1   3   13.40    0.60
  12  -1  -3    2.30    0.30
 -12  -1   3    1.70    0.30
  12  -1  -3    2.80    0.30
 -12  -1   3    1.80    0.30
  12   1  -3    1.90    0.20
 -12   1   3    2.00    0.30
 -12   1   3    2.20    0.40
 -12   1   3    2.30    0.30
 -11  -1   3    0.70    0.30
  11  -1  -3    0.70    0.30
 -11  -1   3    0.20    0.30
 -11   1   3    0.80    0.30
 -11   1   3    1.00    0.30
  11   1  -3    0.80    0.20
 -11   1   3    1.60    0.40
 -11   1   3    0.80    0.30
 -10  -1   3   67.99    2.20
 -10  -1   3   67.79    2.20
  10  -1  -3   64.89    2.10
 -10  -1   3   67.39    2.10
  10  -1  -3   66.79    2.20
 -10   1   3   65.59    2.20
  10   1  -3   66.99    2.10
 -10   1   3   69.19    2.20
 -10   1   3   68.39    2.10
  10   1  -3   68.29    2.10
 -10   1   3   66.29    2.20
 -10   1   3   69.19    2.20
   9  -1  -3    3.40    0.30
   9  -1  -3    4.00    0.40
  -9  -1   3    4.00    0.40
  -9  -1   3    3.60    0.40
   9  -1  -3    4.30    0.40
  -9  -1   3    5.50    0.50
  -9  -1   3    4.80    0.50
  -9   1   3    3.60    0.50
  -9   1   3    3.90    0.40
   9   1  -3    3.00    0.40
   9   1  -3    4.40    0.40
  -9   1   3    4.40    0.50
   9   1  -3    3.20    0.30
  -9   1   3    5.10    0.50
  -8  -1   3   42.20    1.30
   8  -1  -3   38.30    1.30
   8  -1  -3   40.00    1.30
  -8  -1   3   40.90    1.40
  -8  -1   3   41.00    1.40
  -8  -1   3   42.00    1.40
   8  -1  -3   40.20    3.70
  -8   1   3   40.00    1.40
   8   1  -3   41.40    1.50
  -8   1   3   41.80    1.30
  -8   1   3   40.50    1.40
   8   1  -3   38.90    1.30
  -8   1   3   41.80    1.40
   8   1  -3   41.10    1.30
   8   1  -3   38.80    1.30
   7  -1  -3    1.30    1.10
   7   1  -3    1.10    0.30
   7   1  -3    0.60    0.20
  -7   1   3    0.60    0.30
  -7   1   3    0.70    0.30
  -6  -1   3    0.20    0.30
   6  -1  -3    0.40    1.00
  -6  -1   3    0.40    0.40
  -6  -1   3    1.80    1.70
   6   1  -3    0.80    0.30
  -6   1   3    0.20    0.20
   6   1  -3    0.10    0.20
  -6   1   3    0.30    0.30
  -6   1   3    0.20    0.30
   5  -1  -3  150.88    4.30
  -5  -1   3  147.39    4.30
  -5  -1   3  140.59    5.30
   5  -1  -3  144.69    5.10
  -5  -1   3  146.29    4.30
   5   1  -3  148.19    4.40
   5   1  -3  146.99    4.30
  -4  -1   3   64.49    2.70
   4  -1  -3   55.69    1.80
  -4  -1   3   63.29    1.80
  -4  -1   3   61.89    1.90
   4  -1  -3   56.39    1.80
   4  -1  -3   55.29    1.80
   4  -1  -3   54.79    2.40
   4   1  -3   59.19    1.80
  -4   1   3   59.59    1.80
   4   1  -3   60.19    1.90
   4   1  -3   60.39    1.80
  -4   1   3   59.29    1.80
  -3  -1   3   51.99    1.60
  -3  -1   3   51.69    1.60
   3  -1  -3   51.39    1.50
   3  -1  -3   50.49    2.00
   3   1  -3   52.79    1.60
  -3   1   3   50.09    1.60
   3   1  -3   53.49    2.20
  -3   1   3   50.19    1.60
   3   1  -3   52.49    1.60
  -2  -1   3   96.99    2.70
  -2  -1   3   98.29    2.70
   2  -1  -3   93.29    2.70
   2  -1  -3   90.19    3.00
   2   1  -3   87.39    3.30
  -1  -1   3   41.80    1.30
   1  -1  -3   44.80    1.50
   1   1  -3   45.40    1.30
   1   1  -3   41.70    1.70
  -1   1   3   41.50    1.30
   1   1  -3   44.30    1.30
   1   1  -3   42.50    1.30
   0  -1  -3  131.89    3.90
   0  -1  -3  133.99    3.90
  -1  -1  -3   47.00    1.50
   1  -1   3   43.40    1.40
   1  -1   3   43.20    1.40
  -1   1  -3   44.50    1.40
   1   1   3   51.59    1.40
  -1   1  -3   44.60    1.40
   1   1   3   51.99    1.40
  -2  -1  -3   41.70    1.70
   2  -1   3   47.20    1.50
   2  -1   3   46.70    1.50
   2  -1   3   49.90    1.50
   2  -1   3   44.60    1.80
   2   1   3   46.60    1.40
   2   1   3   47.00    1.40
   2   1   3   45.80    1.50
  -2   1  -3   46.80    1.80
   3  -1   3 4031.90  110.29
  -3   1  -3 3809.82  110.19
   4  -1   3 2911.81   81.19
  -4  -1  -3 2832.42   81.19
  -4   1  -3 2885.31   81.29
   5  -1   3   37.00    1.30
  -5  -1  -3   34.40    2.10
   5  -1   3   39.60    1.30
   5  -1   3   37.40    1.40
  -5   1  -3   36.20    1.30
   5   1   3   35.10    1.20
   5   1   3   37.20    1.40
  -6  -1  -3    9.40    1.70
   6  -1   3    6.00    0.70
   6  -1   3    6.70    0.60
   6   1   3    6.80    0.70
   6   1   3    6.50    0.50
  -7  -1  -3 1268.57   37.70
  -8  -1  -3  104.79    3.20
   8  -1   3  107.59    3.20
  -8  -1  -3  105.99    5.20
   8  -1   3  107.49    3.20
  -8  -1  -3  105.69    3.30
   8  -1   3  108.09    3.20
   8  -1   3  108.69    3.20
   8   1   3  111.59    3.40
  -8   1  -3  106.99    3.20
   8   1   3  101.89    3.20
   8   1   3  110.59    3.40
  -8   1  -3  106.59    3.20
  -8   1  -3  106.49    3.20
   8   1   3  109.49    3.60
   8   1   3  107.49    3.30
  -8   1  -3  109.69    3.30
   8   1   3  101.89    3.20
  -8   1  -3  105.69    3.20
   9  -1   3  424.66   12.40
  -9  -1  -3  452.75   12.50
  -9  -1  -3  451.85   12.50
   9  -1   3  423.56   12.40
   9  -1   3  424.76   12.30
  -9   1  -3  439.06   12.40
   9   1   3  431.06   12.40
   9   1   3  436.96   12.40
   9   1   3  434.26   12.40
   9   1   3  439.46   12.40
  -9   1  -3  433.46   12.50
  -9   1  -3  430.66   12.40
   9   1   3  445.76   12.60
  -9   1  -3  436.36   12.30
 -10  -1  -3   39.60    1.50
  10  -1   3   39.50    1.30
  10  -1   3   39.60    1.30
 -10  -1  -3   38.90    1.40
  10  -1   3   38.30    1.40
  10   1   3   38.70    1.40
 -10   1  -3   40.50    1.50
 -10   1  -3   39.80    1.50
 -10   1  -3   40.50    1.40
  10   1   3   39.40    1.40
  10   1   3   39.40    1.40
  10   1   3   39.40    1.40
 -11  -1  -3  102.19    3.20
  11  -1   3  102.19    3.00
 -11  -1  -3  100.29    3.20
  11  -1   3  100.69    3.10
 -11   1  -3  100.89    3.20
 -11   1  -3  104.39    3.10
 -11   1  -3  103.99    3.10
 -11   1  -3  104.49    3.20
  11   1   3  102.59    3.10
  11   1   3  104.19    3.00
  11   1   3   96.99    3.10
  12  -1   3    0.10    0.20
 -12  -1  -3    0.10    0.30
 -12  -1  -3    0.00    0.30
 -12   1  -3    0.20    0.30
  12   1   3    0.10    0.20
 -12   1  -3    0.10    0.30
 -12   1  -3    0.60    0.30
  12   1   3    0.10    0.20
 -13  -1  -3    4.40    0.50
  13  -1   3    4.30    0.40
  13   1   3    3.60    0.40
 -13   1  -3    4.20    0.40
 -14  -1  -3    2.30    0.30
 -14  -1  -3    2.60    0.30
  14  -1   3    2.30    0.30
 -14   1  -3    2.30    0.30
 -14  -2   3    6.60    0.40
 -14  -2   3    6.60    0.40
  14  -2  -3    6.40    0.40
  14  -2  -3    6.60    0.40
 -14   2   3    6.90    0.40
 -14   2   3    6.50    0.40
 -13  -2   3    7.80    0.50
  13  -2  -3    7.60    0.40
 -13  -2   3    7.30    0.50
  13  -2  -3    7.10    0.40
 -13   2   3    7.70    0.60
 -13   2   3    7.00    0.50
 -13   2   3    7.10    0.50
 -12  -2   3   42.00    1.40
  12  -2  -3   41.60    1.40
  12  -2  -3   40.90    1.40
 -12  -2   3   40.70    1.40
 -12   2   3   42.00    1.30
 -12   2   3   41.80    1.40
  12   2  -3   41.90    1.30
 -12   2   3   42.20    1.40
 -12   2   3   41.90    1.40
 -11  -2   3    0.30    0.30
 -11  -2   3    0.00    0.30
  11  -2  -3    0.40    0.30
 -11   2   3    0.20    0.30
  11   2  -3    0.70    0.20
 -11   2   3    0.40    0.30
 -11   2   3    0.70    0.30
  11   2  -3    1.00    0.20
 -11   2   3   -0.20    0.30
 -10  -2   3   78.29    2.50
 -10  -2   3   80.29    2.50
  10  -2  -3   73.79    2.40
  10  -2  -3   76.19    2.40
  10   2  -3   79.19    2.40
 -10   2   3   78.29    2.50
  10   2  -3   76.99    2.40
 -10   2   3   76.49    2.40
 -10   2   3   78.49    2.40
 -10   2   3   78.59    2.50
  10   2  -3   76.79    2.40
   9  -2  -3   34.60    1.20
   9  -2  -3   34.60    1.20
  -9  -2   3   35.10    1.30
  -9  -2   3   35.30    1.20
   9  -2  -3   29.70    3.50
  -9  -2   3   35.00    1.30
  -9   2   3   32.60    1.20
  -9   2   3   34.50    1.30
   9   2  -3   35.60    1.20
  -9   2   3   35.20    1.20
  -9   2   3   34.00    1.30
   9   2  -3   35.50    1.20
   9   2  -3   35.60    1.20
   8  -2  -3   15.70    0.70
   8  -2  -3   16.20    0.80
  -8  -2   3   17.80    0.80
  -8  -2   3   17.90    0.80
   8  -2  -3   17.00    2.50
   8   2  -3   17.50    0.90
  -8   2   3   19.60    1.00
  -8   2   3   21.10    0.90
  -8   2   3   16.40    0.80
   8   2  -3   19.30    1.00
  -8   2   3   19.70    0.90
  -6  -2   3  385.26   12.30
  -5  -2   3  668.53   20.00
   5  -2  -3  680.23   19.80
  -4  -2   3   22.10    0.90
   4  -2  -3   24.10    1.40
  -4  -2   3   24.40    1.70
  -4  -2   3   24.90    0.90
   4   2  -3   25.50    0.90
   4   2  -3   24.40    0.90
  -4   2   3   25.50    0.90
  -4   2   3   24.00    0.90
   3  -2  -3  986.20   28.00
  -3  -2   3  981.80   28.30
   2  -2  -3 2103.79   56.69
   2  -2  -3 1929.11   56.69
   0  -2   3 1857.81   52.39
  -1  -2  -3 2191.18   61.39
  -2  -2  -3  148.99    4.60
   2  -2   3  157.18    4.80
  -2  -2  -3  155.78    4.60
  -2   2  -3  145.69    4.80
   2   2   3  143.39    4.30
   3  -2   3 2256.67   62.09
  -3  -2  -3 2186.88   61.99
  -3   2  -3 2152.78   62.19
   4  -2   3   45.50    2.20
   4  -2   3   46.20    1.50
  -4  -2  -3   49.50    2.10
   4  -2   3   46.10    1.60
   4   2   3   48.90    1.50
   4   2   3   50.89    1.60
   4   2   3   50.19    1.60
  -4   2  -3   48.20    1.60
  -4   2  -3   48.60    1.60
   5  -2   3  193.08    5.40
   5  -2   3  183.88    6.30
  -5  -2  -3  191.58    6.30
   5  -2   3  180.58    5.60
  -6  -2  -3  217.38    7.30
   6  -2   3  208.98    7.30
   6   2   3  206.18    6.10
  -6   2  -3  215.18    6.30
  -6   2  -3  216.38    6.20
  -6   2  -3  207.98    6.10
  -7  -2  -3  368.76   11.70
   7   2   3  356.06   10.20
  -7   2  -3  356.36   10.40
  -7   2  -3  347.57   10.10
  -7   2  -3  353.56   10.30
  -8  -2  -3  115.59    3.70
   8  -2   3  102.69    3.10
   8  -2   3  100.39    3.10
  -8  -2  -3  105.49    5.10
   8   2   3  105.79    3.50
  -8   2  -3  107.89    3.20
  -8   2  -3  102.69    3.20
   8   2   3  106.39    3.40
   9  -2   3   78.29    2.40
   9  -2   3   79.99    2.50
  -9  -2  -3   79.19    2.50
  -9  -2  -3   78.09    2.50
   9   2   3   80.49    2.40
  -9   2  -3   80.59    2.40
  -9   2  -3   78.39    2.50
  -9   2  -3   79.89    2.50
   9   2   3   80.49    2.60
   9   2   3   77.19    2.40
   9   2   3   78.89    2.50
  -9   2  -3   79.59    2.40
  -9   2  -3   77.99    2.50
 -10  -2  -3   62.19    2.10
  10  -2   3   58.69    1.90
  10  -2   3   61.39    1.90
 -10  -2  -3   59.89    5.20
 -10  -2  -3   60.49    2.00
 -10   2  -3   62.59    1.90
  10   2   3   58.29    2.20
  10   2   3   58.09    1.90
  10   2   3   57.49    2.00
 -10   2  -3   61.69    2.00
 -10   2  -3   62.59    2.00
  10   2   3   58.39    1.90
 -10   2  -3   62.19    2.00
 -11  -2  -3   15.20    0.80
 -11  -2  -3   14.50    0.80
  11  -2   3   13.90    0.70
  11  -2   3   14.20    0.70
 -11   2  -3   15.80    0.70
  11   2   3   14.80    0.70
 -11   2  -3   14.70    0.80
  11   2   3   13.90    0.70
 -11   2  -3   14.60    0.80
 -11   2  -3   15.40    0.80
  11   2   3   14.70    0.70
 -12  -2  -3    5.70    0.50
  12  -2   3    6.60    0.50
  12  -2   3    6.20    0.50
 -12  -2  -3    5.50    0.50
 -12   2  -3    5.90    0.50
 -12   2  -3    5.30    0.50
  12   2   3    6.50    0.40
 -12   2  -3    5.80    0.50
  12   2   3    6.20    0.40
  13  -2   3    0.60    0.40
  13  -2   3    0.10    0.20
 -13  -2  -3    0.70    0.30
 -13  -2  -3    0.20    0.30
  13   2   3    0.30    0.20
 -13   2  -3    1.30    0.30
 -14  -2  -3   45.80    1.40
  14  -2   3   45.70    1.40
  14  -2   3   44.40    1.40
 -14   2  -3   44.60    1.40
  14  -3  -3    1.50    0.20
  14  -3  -3    1.40    0.20
 -14  -3   3    1.20    0.20
 -14  -3   3    1.50    0.20
 -14   3   3    1.60    0.20
 -13  -3   3    0.00    0.20
  13  -3  -3    0.00    0.20
  13  -3  -3    0.20    0.20
 -13   3   3   -0.10    0.20
 -13   3   3    0.30    0.40
  13   3  -3    0.10    0.20
 -12  -3   3   13.40    0.70
  12  -3  -3   13.30    0.60
 -12  -3   3   12.80    0.70
  12  -3  -3   14.20    0.60
 -12   3   3   13.60    0.70
 -12   3   3   14.40    0.70
 -12   3   3   14.00    0.70
 -12   3   3   13.70    0.60
  12   3  -3   13.70    0.60
  12   3  -3   13.50    0.60
 -11  -3   3    0.50    0.30
  11  -3  -3    0.60    0.20
 -11  -3   3    0.60    0.30
  11  -3  -3    0.50    0.20
 -11   3   3    0.50    0.30
 -11   3   3    0.70    0.30
 -11   3   3    0.70    0.30
  11   3  -3    1.30    0.30
  11   3  -3    1.20    0.30
 -11   3   3    1.00    0.30
 -10  -3   3  271.97    7.80
  10  -3  -3  257.27   10.20
  10  -3  -3  277.67    7.80
  10  -3  -3  271.27    7.80
  10  -3  -3  261.87    7.80
 -10  -3   3  276.77    7.80
  10   3  -3  265.07    7.80
 -10   3   3  278.27    7.80
 -10   3   3  277.17    7.80
  10   3  -3  270.37    7.80
 -10   3   3  271.67    7.80
  -9  -3   3  109.69    3.30
   9  -3  -3  109.79    3.30
   9  -3  -3  107.69    5.40
   9  -3  -3  112.29    3.30
   9  -3  -3  110.49    3.30
  -9  -3   3  111.39    3.30
  -9   3   3  114.79    3.30
  -9   3   3  112.89    3.30
  -9   3   3  108.19    3.70
   9   3  -3  109.09    3.30
   9   3  -3  107.79    3.50
  -9   3   3  110.99    3.30
  -9   3   3  101.79    4.20
  -9   3   3  111.99    3.30
   9   3  -3  110.09    3.30
   9   3  -3  107.49    3.30
  -8  -3   3   67.19    4.40
   8  -3  -3   64.89    3.70
  -8  -3   3   65.89    2.10
   8  -3  -3   61.79    2.00
   8  -3  -3   63.59    2.00
  -8  -3   3   67.39    2.10
  -8   3   3   67.69    2.30
  -8   3   3   66.09    2.00
   8   3  -3   66.59    2.30
   8   3  -3   67.29    2.40
   8   3  -3   66.49    2.20
  -8   3   3   67.59    2.10
  -8   3   3   63.09    2.10
   8   3  -3   62.89    2.00
   8   3  -3   66.39    2.10
   8   3  -3   65.79    2.00
   7  -3  -3    0.80    1.00
  -7  -3   3    2.90    1.60
   7   3  -3    1.30    0.40
   7   3  -3    1.10    0.30
   7   3  -3    0.90    0.20
   7   3  -3    1.20    0.30
  -7   3   3    1.00    0.30
  -7   3   3    1.40    0.30
  -7   3   3    1.20    0.20
   6  -3  -3   43.20    2.50
  -6  -3   3   43.40    2.80
   6   3  -3   42.60    1.50
   6   3  -3   44.20    1.60
   6   3  -3   41.20    1.40
  -6   3   3   48.30    1.60
  -6   3   3   47.20    1.60
   6   3  -3   43.20    1.50
   5  -3  -3  120.79    4.30
  -5  -3   3  115.59    4.60
   5   3  -3  120.09    3.60
  -5   3   3  116.99    3.60
   5   3  -3  119.89    3.50
  -5   3   3  114.49    3.50
   5   3  -3  121.39    3.60
  -4  -3   3  132.79    4.80
   4  -3  -3  138.19    4.60
   4   3  -3  138.79    4.10
   3  -3  -3  844.62   24.10
   2  -3  -3  815.22   22.80
  -2  -3   3  837.62   23.20
   2  -3  -3  760.52   22.80
   1  -3  -3 1847.32   53.59
   1  -3  -3 1931.21   53.49
  -1  -3   3 1950.60   54.19
   0  -3   3    3.80    0.30
   0  -3   3    5.40    0.80
   0   3  -3    3.70    0.30
   0   3  -3    3.90    0.30
   1  -3   3   99.79    3.00
  -1  -3  -3  107.59    3.00
   1  -3   3   99.19    3.50
  -1   3  -3  103.49    3.00
   2  -3   3    9.90    0.40
   2  -3   3   10.70    0.40
  -2  -3  -3    9.50    0.70
   2  -3   3   10.00    0.90
  -2  -3  -3   10.30    0.70
   2   3   3   10.30    0.40
  -2   3  -3    9.90    0.50
   2   3   3    9.60    0.40
   2   3   3    9.50    0.40
  -2   3  -3    9.10    0.50
   2   3   3    9.30    0.40
   3  -3   3  165.68    4.50
   3  -3   3  152.68    5.10
  -3  -3  -3  152.78    4.90
   4  -3   3   43.30    1.40
  -4  -3  -3   42.00    2.00
   4  -3   3   38.20    2.10
   4   3   3   42.20    1.50
  -4   3  -3   36.40    1.40
   4   3   3   43.10    1.40
   4   3   3   42.10    1.30
   5  -3   3  965.80   28.10
  -6  -3  -3    1.60    0.90
   6   3   3    1.80    0.40
  -6   3  -3    2.90    0.50
   6   3   3    2.70    0.40
   6   3   3    1.70    0.30
  -7  -3  -3    4.50    1.20
   7   3   3    4.40    0.60
   7   3   3    3.90    0.60
  -7   3  -3    4.50    0.50
  -7   3  -3    5.50    0.40
   7   3   3    4.00    0.50
  -8  -3  -3   76.89    2.50
   8  -3   3   83.29    2.50
  -8  -3  -3   87.19    4.50
   8  -3   3   84.39    4.40
  -8  -3  -3   78.49    2.60
  -8   3  -3   80.39    2.40
  -8   3  -3   80.79    2.50
   8   3   3   82.59    2.80
   8   3   3   82.09    2.60
   8   3   3   78.39    2.50
   8   3   3   80.49    2.50
   8   3   3   78.99    2.50
  -8   3  -3   77.29    2.50
   8   3   3   83.49    2.70
  -9  -3  -3    0.30    0.30
   9  -3   3    0.60    0.30
   9  -3   3    0.60    0.20
  -9  -3  -3   -0.50    1.90
   9  -3   3    0.80    0.20
  -9  -3  -3    0.40    0.30
   9   3   3    0.30    0.30
  -9   3  -3    0.90    0.30
  -9   3  -3    0.30    0.30
   9   3   3    0.60    0.40
  -9   3  -3    0.70    0.30
  -9   3  -3    0.80    0.30
  -9   3  -3    1.10    0.30
   9   3   3    0.20    0.50
   9   3   3    0.40    0.30
   9   3   3    0.20    0.30
   9   3   3    0.50    0.30
 -10  -3  -3  270.37   10.60
 -10  -3  -3  271.67    7.90
  10  -3   3  271.57    7.80
  10  -3   3  279.67    7.80
 -10  -3  -3  272.27    7.80
  10  -3   3  268.27    7.80
  10   3   3  271.77    7.90
 -10   3  -3  268.77    7.70
 -10   3  -3  265.27    7.80
  10   3   3  270.97    7.80
  10   3   3  265.67    8.00
 -10   3  -3  265.47    7.80
  10   3   3  273.27    7.80
 -10   3  -3  266.87    7.80
  11  -3   3   29.60    1.10
 -11  -3  -3   28.40    1.20
 -11  -3  -3   19.80    3.50
 -11  -3  -3   27.80    1.10
  11  -3   3   28.30    1.00
  11   3   3   28.70    1.10
 -11   3  -3   29.30    1.00
  11   3   3   28.50    1.10
  11   3   3   29.10    1.10
 -11   3  -3   28.20    1.10
 -11   3  -3   27.90    1.10
 -12  -3  -3   -0.10    0.30
  12  -3   3    0.00    0.20
 -12  -3  -3    0.20    0.30
  12  -3   3    0.20    0.20
 -12   3  -3    0.20    0.20
  12   3   3    0.20    0.20
 -12   3  -3    0.00    0.30
 -12   3  -3    0.20    0.30
  12   3   3    0.20    0.20
  13  -3   3    5.00    0.40
 -13  -3  -3    5.50    0.50
  13  -3   3    4.80    0.40
 -13  -3  -3    4.70    0.50
 -13  -3  -3    4.40    0.50
  13   3   3    4.40    0.40
 -13   3  -3    5.10    0.50
 -14  -3  -3    1.10    0.20
 -14  -3  -3    1.10    0.20
  14  -3   3    1.10    0.20
  14  -3   3    1.00    0.20
 -14   3  -3    0.80    0.20
 -14  -4   3    2.10    0.20
  14  -4  -3    1.70    0.20
  14  -4  -3    1.90    0.30
 -14   4   3    2.30    0.30
 -14   4   3    2.20    0.20
 -13  -4   3   52.99    1.70
 -13  -4   3   54.19    1.80
  13  -4  -3   51.59    1.70
 -13   4   3   50.99    1.80
 -13   4   3   49.90    1.60
  12  -4  -3    5.10    0.40
  12  -4  -3    5.20    0.40
 -12  -4   3    5.50    0.50
 -12  -4   3    5.70    0.50
 -12   4   3    5.70    0.50
  12   4  -3    6.20    0.40
 -12   4   3    4.70    0.50
  12   4  -3    5.30    0.40
 -12   4   3    4.70    0.40
 -12   4   3    5.70    0.50
  11  -4  -3    3.10    4.00
  11  -4  -3    2.10    0.30
 -11  -4   3    3.50    0.60
 -11  -4   3    2.30    0.40
  11  -4  -3    2.90    0.30
 -11   4   3    2.40    0.40
 -11   4   3    2.00    0.40
  11   4  -3    2.90    0.40
  11   4  -3    3.20    0.40
  11   4  -3    2.70    0.30
 -11   4   3    2.00    0.30
  10  -4  -3    1.50    0.30
 -10  -4   3    1.30    0.30
  10  -4  -3    1.70    0.30
 -10  -4   3    1.50    0.40
  10  -4  -3    1.60    2.70
 -10  -4   3    1.60    0.40
  10  -4  -3    1.90    0.30
  10   4  -3    1.40    0.30
 -10   4   3    2.00    0.40
  10   4  -3    1.40    0.30
  10   4  -3    1.50    0.30
 -10   4   3    1.60    0.30
 -10   4   3    1.90    0.30
   9  -4  -3   28.40    1.10
  -9  -4   3   28.90    1.20
  -9  -4   3   28.60    1.10
   9  -4  -3   29.10    1.10
   9  -4  -3   29.80    3.20
   9  -4  -3   31.40    1.40
   9   4  -3   28.90    1.30
   9   4  -3   29.50    1.10
  -9   4   3   30.70    1.20
  -9   4   3   29.20    1.40
   9   4  -3   30.40    1.20
   9   4  -3   33.50    1.20
  -9   4   3   28.60    1.10
  -9   4   3   28.40    1.40
  -9   4   3   29.10    1.10
  -9   4   3   28.00    1.30
  -8  -4   3   13.50    0.70
  -8  -4   3   14.20    0.70
   8  -4  -3   12.20    0.60
   8  -4  -3   10.40    1.70
  -8  -4   3    7.00    3.60
   8  -4  -3   13.00    0.60
   8  -4  -3   13.70    0.70
  -8  -4   3   13.90    0.70
   8  -4  -3   13.60    0.60
   8   4  -3   14.40    0.90
  -8   4   3   14.00    0.90
   8   4  -3   13.10    0.70
   8   4  -3   14.00    0.80
  -8   4   3   13.90    0.90
  -8   4   3   13.20    0.70
  -8   4   3   13.40    0.70
   8   4  -3   13.90    0.70
  -8   4   3   12.30    0.70
   7  -4  -3   52.99    1.60
   7  -4  -3   54.29    2.90
  -7  -4   3   52.99    3.50
   7  -4  -3   52.79    1.60
   7  -4  -3   51.09    1.70
   7  -4  -3   52.69    1.70
  -7  -4   3   56.69    1.70
  -7  -4   3   48.10    1.60
  -7   4   3   51.19    1.80
   7   4  -3   48.40    1.60
  -7   4   3   50.49    1.70
  -7   4   3   51.09    1.90
   7   4  -3   52.19    1.70
   7   4  -3   52.89    1.80
   7   4  -3   50.19    1.70
   7   4  -3   52.09    1.90
   6  -4  -3   26.30    2.00
  -6  -4   3   27.20    2.40
  -6   4   3   24.70    1.00
  -6   4   3   23.90    0.90
   6   4  -3   27.00    1.20
   6   4  -3   26.20    0.90
   6   4  -3   26.80    1.10
   6   4  -3   28.00    1.00
  -6   4   3   25.00    1.10
   5  -4  -3  449.76   13.50
   4  -4  -3    4.20    0.70
   4   4  -3    5.80    0.40
  -4   4   3    4.70    0.40
   4   4  -3    4.30    0.50
  -3  -4   3  480.85   14.40
   3  -4  -3  488.75   14.10
  -2  -4   3  540.85   15.40
   2  -4  -3  496.05   15.00
   2  -4  -3  527.15   14.90
  -1  -4   3 1650.03   46.80
   0  -4   3 4035.20  113.39
   1  -4   3   58.59    2.20
  -1   4  -3   54.89    1.70
  -1   4  -3   52.39    1.70
   2  -4   3  172.48    5.30
  -2  -4  -3  160.18    4.90
  -3  -4  -3  167.78    5.20
   3  -4   3  165.78    5.40
   3   4   3  162.98    4.80
   4  -4   3 1247.48   35.80
  -4  -4  -3 1246.98   35.70
  -5  -4  -3   27.90    1.90
   5  -4   3   33.00    2.10
   5   4   3   31.00    1.20
   5   4   3   30.80    1.10
   5   4   3   29.40    1.10
  -5   4  -3   28.00    1.10
  -5   4  -3   27.40    1.00
  -5   4  -3   28.70    1.20
   6  -4   3  130.79    5.20
  -6  -4  -3  139.69    5.20
  -6   4  -3  134.19    4.00
  -6   4  -3  138.19    4.20
   6   4   3  137.59    4.20
  -6   4  -3  133.99    4.20
   6   4   3  130.79    4.00
   6   4   3  143.99    4.10
   6   4   3  143.29    4.20
  -7  -4  -3    4.80    0.50
   7  -4   3    4.00    0.40
  -7  -4  -3    4.20    0.40
   7  -4   3    4.20    1.40
  -7  -4  -3    4.30    1.30
   7  -4   3    4.10    0.30
   7  -4   3    5.10    0.40
   7   4   3    3.80    0.50
   7   4   3    3.70    0.50
  -7   4  -3    4.80    0.60
  -7   4  -3    4.30    0.40
   7   4   3    4.40    0.70
  -7   4  -3    5.00    0.60
  -7   4  -3    4.20    0.40
  -7   4  -3    4.40    0.40
   7   4   3    3.60    0.80
   8  -4   3   93.69    2.90
   8  -4   3   96.69    2.90
  -8  -4  -3   98.59    4.80
  -8  -4  -3   96.19    3.00
  -8  -4  -3   95.49    2.90
   8  -4   3   91.19    2.80
   8   4   3   89.19    2.80
  -8   4  -3   93.39    2.90
  -8   4  -3   89.99    3.00
  -8   4  -3   97.19    3.40
   8   4   3   95.29    2.90
   8   4   3   95.09    3.10
  -8   4  -3   94.89    2.80
  -8   4  -3   95.79    2.90
  -8   4  -3   94.09    3.10
   8   4   3   95.39    3.00
   8   4   3   94.79    2.90
   8   4   3   98.49    3.20
   9  -4   3   52.39    1.80
   9  -4   3   56.59    4.40
  -9  -4  -3   49.30    4.10
   9  -4   3   52.09    1.70
   9   4   3   52.79    2.00
   9   4   3   52.69    1.80
   9   4   3   50.99    2.00
   9   4   3   49.50    1.70
   9   4   3   52.79    1.70
  -9   4  -3   48.30    1.70
   9   4   3   49.10    2.10
 -10  -4  -3    0.60    0.30
 -10  -4  -3    0.60    0.40
  10  -4   3    0.70    0.30
 -10  -4  -3    2.90    2.30
  10  -4   3    1.40    0.30
  10  -4   3    1.00    0.30
 -10   4  -3    1.30    0.40
 -10   4  -3    0.80    0.30
 -10   4  -3    1.30    0.30
  10   4   3    1.40    0.30
 -10   4  -3    0.60    0.30
  10   4   3    1.10    0.30
  10   4   3    0.80    0.30
  10   4   3    0.80    0.40
  11  -4   3   25.40    1.00
 -11  -4  -3   23.70    3.80
 -11  -4  -3   27.00    1.20
  11  -4   3   28.00    1.10
  11   4   3   26.90    1.00
 -11   4  -3   26.40    1.20
  11   4   3   28.50    1.10
 -11   4  -3   27.50    1.20
  11   4   3   26.60    1.10
  12  -4   3    2.20    0.30
 -12  -4  -3    2.30    0.30
 -12  -4  -3    2.30    0.40
  12  -4   3    2.00    0.30
 -12  -4  -3    2.20    0.30
  12   4   3    2.30    0.30
 -12   4  -3    2.20    0.30
  12   4   3    2.60    0.30
 -12   4  -3    1.60    0.30
 -12   4  -3    1.90    0.30
  12   4   3    2.20    0.30
  13  -4   3    8.50    0.50
  13  -4   3    8.10    0.50
 -13  -4  -3    8.40    0.80
 -13  -4  -3    8.50    0.60
 -13   4  -3    8.90    0.70
  13   4   3    8.50    0.50
 -13   4  -3    7.70    0.50
  14  -4   3   13.50    0.60
 -14  -4  -3   14.60    0.60
 -14  -4  -3   13.80    0.60
 -14  -4  -3   13.90    0.50
  14   4   3   14.70    0.50
 -14   4  -3   13.20    0.60
  13  -5  -3    0.10    0.20
 -13  -5   3    0.10    0.20
 -13  -5   3    0.40    0.20
 -13   5   3    0.20    0.30
 -13   5   3    0.20    0.20
 -13   5   3    0.20    0.20
 -13   5   3    0.20    0.20
  13   5  -3    0.30    0.20
  12  -5  -3   62.79    2.00
 -12  -5   3   65.49    2.10
  12  -5  -3   64.39    2.00
  12  -5  -3   65.09    2.00
 -12  -5   3   66.19    2.00
  12   5  -3   67.09    2.00
  12   5  -3   65.49    2.00
 -12   5   3   67.19    2.10
 -12   5   3   64.99    2.00
 -12   5   3   65.49    2.00
 -12   5   3   64.39    2.00
 -12   5   3   66.19    2.00
 -11  -5   3  104.69    3.10
 -11  -5   3  103.49    7.20
 -11  -5   3  104.19    3.20
 -11  -5   3  102.69    3.10
  11  -5  -3  103.29    3.10
  11  -5  -3   98.19    3.10
  11  -5  -3  102.29    3.00
  11  -5  -3   98.59    6.00
  11   5  -3  103.09    3.00
 -11   5   3  101.29    3.10
 -11   5   3  100.19    3.10
  11   5  -3  102.19    3.10
 -11   5   3  101.19    3.10
  11   5  -3  103.99    3.10
 -11   5   3  100.99    3.10
 -10  -5   3   57.79    1.90
 -10  -5   3   56.89    1.90
  10  -5  -3   58.19    1.80
 -10  -5   3   56.89    5.10
  10  -5  -3   57.39    1.80
  10  -5  -3   57.39    4.30
 -10  -5   3   57.39    1.90
  10  -5  -3   60.59    1.90
 -10  -5   3   57.49    1.90
 -10   5   3   56.99    1.90
 -10   5   3   57.89    1.90
  10   5  -3   57.39    1.80
  10   5  -3   58.29    1.90
 -10   5   3   58.79    1.90
  10   5  -3   55.89    1.80
 -10   5   3   55.29    1.80
  10   5  -3   56.09    2.10
   9  -5  -3   69.09    2.10
  -9  -5   3   63.39    2.20
  -9  -5   3   66.99    4.80
  -9  -5   3   61.79    2.10
  -9  -5   3   67.29    2.10
   9  -5  -3   68.49    2.10
   9  -5  -3   69.39    4.20
   9  -5  -3   69.79    2.00
  -9  -5   3   63.89    2.10
   9   5  -3   63.29    2.30
  -9   5   3   63.99    2.50
  -9   5   3   64.69    2.10
  -9   5   3   65.69    2.10
   9   5  -3   63.69    2.00
   9   5  -3   63.59    2.10
  -9   5   3   66.29    2.10
  -9   5   3   64.39    2.40
   9   5  -3   62.79    2.00
   9   5  -3   63.99    2.50
  -9   5   3   65.69    2.10
   8  -5  -3    1.40    0.20
  -8  -5   3    1.20    0.30
  -8  -5   3    1.60    0.30
   8  -5  -3    4.60    1.50
  -8  -5   3    0.30    1.70
   8  -5  -3    1.10    0.30
  -8  -5   3    1.20    0.30
  -8   5   3    0.80    0.30
   8   5  -3    1.70    0.40
   8   5  -3    1.90    0.30
  -8   5   3    1.30    0.40
  -8   5   3    1.60    0.40
  -8   5   3    1.50    0.30
   8   5  -3    1.40    0.50
  -8   5   3    1.20    0.30
   8   5  -3    1.20    0.30
   8   5  -3    1.00    0.30
  -7  -5   3  486.85   13.30
  -7  -5   3  479.05   15.10
   7  -5  -3  440.16   13.30
  -7  -5   3  455.65   13.30
   7  -5  -3  476.75   14.70
  -7  -5   3  467.15   13.30
   7  -5  -3  453.05   13.30
   7   5  -3  485.95   13.40
  -7   5   3  465.35   13.30
   6  -5  -3   20.80    1.80
  -6  -5   3   17.60    2.20
  -6   5   3   17.10    1.00
   6   5  -3   18.20    0.80
  -6   5   3   16.80    0.90
  -6   5   3   17.10    0.70
   6   5  -3   20.30    0.90
   6   5  -3   18.60    1.00
   5  -5  -3   29.40    1.80
  -5  -5   3   22.30    2.10
   5   5  -3   25.40    1.00
  -5   5   3   27.00    1.00
   5   5  -3   24.50    1.10
   5   5  -3   27.50    1.00
   5   5  -3   23.60    0.90
  -5   5   3   29.30    1.10
  -4  -5   3  355.56   11.10
   4  -5  -3  355.46   10.70
   3  -5  -3  392.36   11.40
  -3  -5   3  380.76   11.80
  -2  -5   3   30.80    1.80
   2  -5  -3   29.10    1.50
   2  -5  -3   28.10    1.20
   2   5  -3   32.70    1.10
   2   5  -3   35.10    1.20
  -2   5   3   31.80    1.00
  -2   5   3   32.00    1.30
  -1  -5   3 1400.86   39.90
   0  -5   3    7.60    1.00
   0   5  -3    7.90    0.50
   0   5  -3    8.80    0.50
   1  -5   3    1.70    0.60
  -1   5  -3    1.10    0.30
  -1   5  -3    1.40    0.30
  -2  -5  -3  176.28    5.20
   2  -5   3  172.88    5.60
  -2  -5  -3  177.98    5.10
   2   5   3  172.18    5.00
   3  -5   3  121.69    4.20
  -3   5  -3  118.29    3.60
   3   5   3  118.19    3.40
   3   5   3  116.89    3.50
  -3   5  -3  118.89    3.60
   3   5   3  117.19    3.50
   4  -5   3 1649.23   46.70
  -4  -5  -3 1620.94   46.50
  -5  -5  -3    6.80    1.10
   5  -5   3    7.70    1.20
   5   5   3    5.80    0.50
  -5   5  -3    6.10    0.60
  -5   5  -3    5.40    0.50
   5   5   3    6.20    0.60
  -5   5  -3    5.00    0.50
   6  -5   3   50.59    2.80
  -6  -5  -3   46.10    2.70
   6   5   3   45.50    1.60
  -6   5  -3   41.90    1.60
   6   5   3   44.10    1.50
   6   5   3   44.30    1.50
  -6   5  -3   43.80    1.60
  -6   5  -3   42.20    1.50
   6   5   3   47.50    1.70
  -7  -5  -3  183.78    5.40
  -7  -5  -3  186.98    5.50
   7  -5   3  188.28    5.40
   7  -5   3  181.48    6.90
   7  -5   3  184.08    5.40
   7  -5   3  181.38    5.30
  -7   5  -3  187.38    5.70
  -7   5  -3  188.18    5.40
   7   5   3  187.58    5.50
   7   5   3  187.68    5.40
   7   5   3  192.38    5.60
  -7   5  -3  178.18    5.40
  -7   5  -3  175.08    5.40
  -7   5  -3  192.38    5.70
   8  -5   3  142.49    4.20
  -8  -5  -3  138.19    6.10
   8  -5   3  145.89    4.20
   8  -5   3  148.99    6.10
  -8  -5  -3  142.89    4.20
   8  -5   3  147.09    4.20
  -8  -5  -3  144.49    4.30
   8  -5   3  140.59    4.20
  -8   5  -3  141.99    4.20
  -8   5  -3  142.29    4.20
   8   5   3  142.59    4.20
   8   5   3  137.19    4.40
   8   5   3  139.99    4.60
   8   5   3  144.19    4.50
   8   5   3  137.49    4.20
  -8   5  -3  146.99    4.50
  -8   5  -3  141.59    4.50
  -8   5  -3  142.09    4.20
   8   5   3  143.59    4.40
   9  -5   3  126.99    3.80
  -9  -5  -3  128.99    3.90
  -9  -5  -3  126.69    6.20
   9  -5   3  132.39    6.20
   9  -5   3  126.89    3.80
   9  -5   3  127.29    3.80
  -9  -5  -3  129.99    3.80
  -9   5  -3  129.79    3.80
   9   5   3  125.39    3.80
   9   5   3  125.59    3.80
   9   5   3  124.79    4.00
  -9   5  -3  130.39    3.80
  -9   5  -3  124.29    3.80
   9   5   3  124.29    4.10
   9   5   3  128.19    3.80
 -10  -5  -3    0.80    0.30
  10  -5   3    0.90    0.20
  10  -5   3    0.00    0.20
  10  -5   3    0.10    0.30
  10  -5   3   -0.30    2.50
 -10  -5  -3    1.00    0.30
 -10  -5  -3    0.70    0.40
 -10   5  -3    0.60    0.30
  10   5   3    0.50    0.30
 -10   5  -3    0.80    0.30
  10   5   3    0.50    0.50
  10   5   3    0.80    0.30
  10   5   3    0.70    0.40
  10   5   3    0.60    0.50
 -10   5  -3    0.50    0.30
 -11  -5  -3    2.30    0.40
  11  -5   3    3.40    0.40
 -11  -5  -3    2.80    0.40
 -11  -5  -3    2.20    3.10
  11  -5   3    2.70    0.30
  11  -5   3    2.50    0.30
 -11  -5  -3    2.60    0.40
 -11   5  -3    2.60    0.40
 -11   5  -3    2.80    0.30
 -11   5  -3    2.70    0.30
 -11   5  -3    3.10    0.40
  11   5   3    2.80    0.30
  11   5   3    3.20    0.40
  11   5   3    3.50    0.50
  12  -5   3   20.90    0.80
  12  -5   3   21.40    0.80
 -12  -5  -3   22.40    0.90
  12  -5   3   21.40    0.80
 -12  -5  -3   21.60    0.90
 -12  -5  -3   22.40    0.90
 -12   5  -3   22.60    0.90
  12   5   3   22.00    0.80
  12   5   3   21.80    0.80
 -12   5  -3   22.40    0.80
  12   5   3   22.20    0.90
 -12   5  -3   22.80    0.90
  13  -5   3   10.30    0.60
 -13  -5  -3   10.80    0.60
 -13  -5  -3   10.40    0.50
  13  -5   3   11.20    0.50
 -13  -5  -3   10.40    0.60
  13   5   3   11.00    0.50
 -13   5  -3   10.40    0.50
  13   5   3   10.60    0.50
 -13   5  -3   10.60    0.50
 -13   5  -3   11.00    0.50
  13  -6  -3    0.90    0.10
 -13  -6   3    1.00    0.20
 -13  -6   3    0.80    0.20
  13  -6  -3    0.70    0.20
 -13   6   3    0.50    0.20
 -13   6   3    0.90    0.20
 -13   6   3    1.30    0.20
  13   6  -3    0.70    0.20
 -12  -6   3   49.80    1.70
  12  -6  -3   49.10    1.60
  12  -6  -3   49.20    1.50
 -12  -6   3   48.00    1.60
 -12   6   3   49.00    1.50
 -12   6   3   47.50    1.60
 -12   6   3   50.19    1.60
  12   6  -3   48.20    1.50
 -12   6   3   49.30    1.60
  12   6  -3   48.20    1.50
  11  -6  -3   42.50    1.40
  11  -6  -3   40.30    1.40
 -11  -6   3   40.90    1.40
  11  -6  -3   42.10    1.30
 -11  -6   3   40.90    1.40
 -11  -6   3   40.50    1.40
 -11  -6   3   41.80    1.50
 -11   6   3   40.30    1.40
  11   6  -3   40.60    1.30
 -11   6   3   42.00    1.40
 -11   6   3   39.80    1.50
  11   6  -3   41.20    1.40
 -11   6   3   40.00    1.40
 -10  -6   3    2.50    2.70
  10  -6  -3    4.40    2.00
  10  -6  -3    2.00    0.30
  10  -6  -3    2.50    0.30
 -10  -6   3    2.60    0.40
 -10  -6   3    2.80    0.40
  10  -6  -3    1.90    0.30
 -10  -6   3    2.60    0.40
 -10  -6   3    2.60    0.40
  10   6  -3    2.40    0.30
 -10   6   3    3.50    0.50
  10   6  -3    2.10    0.40
 -10   6   3    1.70    0.30
  10   6  -3    3.10    0.50
 -10   6   3    2.10    0.30
 -10   6   3    2.50    0.40
  10   6  -3    2.10    0.30
   9  -6  -3    8.30    0.50
  -9  -6   3    8.90    0.60
   9  -6  -3    7.40    0.50
  -9  -6   3    7.40    0.60
  -9  -6   3    9.00    0.70
  -9  -6   3    6.90    0.60
  -9   6   3    8.70    0.60
   9   6  -3    7.60    0.70
  -9   6   3    8.10    0.60
   9   6  -3    7.20    0.80
  -9   6   3    8.70    0.80
  -9   6   3    8.20    0.80
  -9   6   3    8.80    0.60
   9   6  -3    7.00    0.50
   9   6  -3    7.50    0.50
   9   6  -3    7.30    0.60
   9   6  -3    8.20    0.80
  -9   6   3    8.20    0.60
  -8  -6   3    1.40    0.30
   8  -6  -3    1.20    0.50
   8  -6  -3    2.70    1.30
  -8  -6   3    1.60    1.90
   8  -6  -3    2.40    0.40
  -8  -6   3    1.70    0.40
  -8  -6   3    2.10    0.40
  -8   6   3    2.20    0.50
   8   6  -3    1.80    0.50
  -8   6   3    1.40    0.30
   8   6  -3    1.30    0.30
   8   6  -3    1.90    0.30
  -8   6   3    1.60    0.50
  -8   6   3    2.00    0.30
   8   6  -3    1.70    0.40
   8   6  -3    1.70    0.50
   8   6  -3    0.90    0.30
   7  -6  -3  299.97   10.50
   7  -6  -3  278.57    7.70
   7  -6  -3  279.67    7.80
  -7  -6   3  270.37    7.80
  -7  -6   3  270.47    7.80
   7  -6  -3  278.47    7.80
  -7  -6   3  260.87    7.90
  -7  -6   3  265.37    7.80
   7  -6  -3  274.17    7.80
   7   6  -3  251.67    7.70
  -7   6   3  275.97    8.10
   7   6  -3  264.87    7.80
   7   6  -3  265.87    8.00
  -7   6   3  267.57    8.00
   7   6  -3  256.47    7.80
   7   6  -3  272.47    8.10
  -7   6   3  271.77    7.80
   7   6  -3  272.97    7.90
   6  -6  -3    4.50    0.40
  -6  -6   3    4.00    1.40
  -6  -6   3    6.00    0.50
   6  -6  -3    4.80    1.00
   6   6  -3    6.10    0.70
   6   6  -3    6.00    0.80
  -6   6   3    5.00    0.50
   6   6  -3    5.70    0.50
   5  -6  -3   10.20    1.30
  -5  -6   3    8.90    1.50
   5   6  -3   11.80    0.60
   5   6  -3   11.90    0.80
   4  -6  -3  112.69    3.80
  -4  -6   3  107.29    4.30
   4   6  -3  112.49    3.40
   4   6  -3  112.99    3.30
  -4   6   3  108.49    3.30
  -4   6   3  108.39    3.30
   4   6  -3  112.39    3.40
   4   6  -3  105.09    3.30
   3  -6  -3   28.30    1.30
  -3  -6   3   27.90    1.90
   3   6  -3   29.00    1.10
  -3   6   3   28.30    1.00
   3   6  -3   28.00    1.00
   3   6  -3   29.90    1.10
  -3   6   3   28.50    1.10
  -2  -6   3  198.98    6.60
  -2   6   3  201.98    5.80
  -2   6   3  206.28    5.80
  -1  -6   3    1.90    0.80
   1   6  -3    2.40    0.50
   1  -6   3  853.81   24.70
   2  -6   3   17.60    1.30
  -2   6  -3   19.50    0.90
   2   6   3   18.20    0.60
   2   6   3   16.30    0.70
   3  -6   3    0.30    0.60
  -3  -6  -3    1.50    0.50
  -3  -6  -3    1.40    0.50
   3   6   3    0.70    0.20
  -3   6  -3    1.20    0.40
   3   6   3    1.20    0.30
  -3   6  -3    0.90    0.30
   3   6   3    1.10    0.20
   4  -6   3  408.86   12.40
  -4  -6  -3  401.36   12.10
   5  -6   3    8.70    1.30
   5   6   3    7.60    0.60
  -5   6  -3    8.20    0.70
   5   6   3    7.50    0.60
  -5   6  -3    7.30    0.50
  -6  -6  -3   96.89    3.10
   6  -6   3   94.39    4.20
   6  -6   3   94.49    2.90
  -6  -6  -3   93.59    2.90
  -6   6  -3   98.99    3.20
   6   6   3   97.19    3.10
  -6   6  -3  100.99    3.20
  -6   6  -3   93.49    3.20
   6   6   3   98.19    3.20
   6   6   3   98.69    3.00
  -7  -6  -3    0.60    0.30
   7  -6   3    0.60    0.20
   7  -6   3    0.40    0.20
  -7  -6  -3    0.80    0.30
  -7  -6  -3    0.30    0.30
   7  -6   3    0.40    0.20
   7  -6   3    0.40    0.20
  -7   6  -3    0.70    0.20
  -7   6  -3    0.40    0.30
  -7   6  -3    0.90    0.30
   7   6   3    0.40    0.30
   7   6   3    1.20    0.40
  -7   6  -3    0.80    0.30
  -7   6  -3    0.50    0.30
   7   6   3    0.90    0.40
   8  -6   3  118.49    3.90
   8  -6   3  124.69    5.40
   8   6   3  118.69    3.60
  -8   6  -3  114.29    3.60
  -8   6  -3  117.39    3.80
   8   6   3  121.99    3.90
  -8   6  -3  116.99    3.90
  -9  -6  -3    2.50    0.40
  -9  -6  -3    1.90    0.40
   9  -6   3    1.50    0.30
  -9  -6  -3    3.60    2.80
   9  -6   3    0.90    0.30
   9  -6   3    3.40    3.10
   9  -6   3    2.50    0.30
  -9   6  -3    2.00    0.30
   9   6   3    1.70    0.40
   9   6   3    2.70    0.40
   9   6   3    1.80    0.50
   9   6   3    2.40    0.30
  -9   6  -3    2.00    0.30
   9   6   3    1.20    0.40
   9   6   3    1.70    0.50
  10  -6   3   19.10    1.10
 -10  -6  -3   22.60    1.00
 -10  -6  -3   20.20    0.90
 -10  -6  -3   27.40    3.90
  10  -6   3   20.00    0.90
  10  -6   3   21.60    0.80
 -10  -6  -3   22.60    0.90
  10  -6   3   21.30    0.90
  10  -6   3   21.00    3.10
 -10   6  -3   21.30    0.80
 -10   6  -3   20.50    0.90
  10   6   3   23.80    0.90
  10   6   3   21.10    1.20
  10   6   3   21.50    1.10
 -10   6  -3   20.60    0.90
  10   6   3   22.90    0.90
  10   6   3   22.50    1.60
  10   6   3   21.80    0.90
 -10   6  -3   21.20    0.90
  11  -6   3    1.60    0.20
  11  -6   3    1.20    0.20
 -11  -6  -3    1.10    0.30
  11  -6   3    1.00    0.30
 -11  -6  -3    1.60    0.30
 -11  -6  -3    1.60    0.40
 -11   6  -3    1.50    0.30
  11   6   3    1.40    0.30
  11   6   3    2.20    0.30
  11   6   3    1.30    0.50
 -11   6  -3    1.60    0.30
 -11   6  -3    1.60    0.30
 -11   6  -3    1.40    0.30
 -12  -6  -3   96.49    3.00
 -12  -6  -3   97.09    3.00
 -12  -6  -3   98.19    3.00
  12  -6   3  102.49    2.90
  12  -6   3   96.69    2.90
  12   6   3   98.89    2.90
  12   6   3  100.79    2.90
 -12   6  -3   97.49    2.90
  12   6   3   98.39    2.90
 -12   6  -3   96.99    2.90
  13  -6   3   50.79    1.60
  13  -6   3   52.49    1.50
 -13  -6  -3   52.39    1.60
 -13  -6  -3   51.79    1.60
  13  -6   3   48.60    1.60
 -13  -6  -3   52.09    1.60
 -13   6  -3   52.19    1.60
 -13   6  -3   51.79    1.50
  13   6   3   53.59    1.60
 -13   6  -3   49.30    1.60
  13   6   3   53.49    1.50
 -13  -7   3   16.00    0.50
 -13  -7   3   16.30    0.60
  13  -7  -3   15.60    0.60
 -13   7   3   15.50    0.60
 -13   7   3   15.90    0.60
  13   7  -3   15.70    0.70
 -13   7   3   15.60    0.50
  12  -7  -3    0.20    0.20
 -12  -7   3    0.20    0.20
  12  -7  -3    0.40    0.20
 -12  -7   3    0.30    0.20
 -12  -7   3    0.40    0.20
 -12   7   3    0.60    0.20
 -12   7   3    0.40    0.20
  12   7  -3    0.60    0.20
  12   7  -3    0.40    0.20
 -12   7   3    0.30    0.30
 -12   7   3    0.20    0.20
 -11  -7   3    4.50    0.50
  11  -7  -3    4.80    0.40
 -11  -7   3    4.00    0.50
  11  -7  -3    5.10    0.30
  11  -7  -3    4.70    0.40
 -11  -7   3    4.50    0.50
 -11  -7   3    4.10    0.40
  11   7  -3    4.40    0.40
 -11   7   3    5.10    0.50
 -11   7   3    5.30    0.40
 -11   7   3    4.70    0.50
 -11   7   3    4.80    0.40
  11   7  -3    4.00    0.40
  11   7  -3    4.30    0.40
 -10  -7   3   31.40    1.10
  10  -7  -3   34.20    1.10
 -10  -7   3   31.50    1.20
 -10  -7   3   31.60    1.20
 -10  -7   3   30.80    1.20
 -10  -7   3   31.80    4.00
  10  -7  -3   33.10    1.20
  10  -7  -3   33.50    1.10
  10  -7  -3   37.70    5.10
  10   7  -3   31.90    1.20
  10   7  -3   31.80    1.10
 -10   7   3   31.60    1.20
 -10   7   3   31.50    1.10
 -10   7   3   31.70    1.10
 -10   7   3   32.00    1.20
  10   7  -3   31.10    1.10
  -9  -7   3    9.00    2.50
  -9  -7   3    7.50    0.60
   9  -7  -3    7.60    1.80
  -9  -7   3    9.00    0.60
   9  -7  -3    7.40    0.50
   9  -7  -3    8.50    0.40
   9  -7  -3    6.40    0.50
  -9  -7   3    7.80    0.70
  -9  -7   3    7.10    0.60
   9   7  -3    7.80    0.60
  -9   7   3    6.90    0.50
  -9   7   3    7.50    0.60
  -9   7   3    8.50    1.00
  -9   7   3    7.30    0.80
   9   7  -3    8.30    0.50
   9   7  -3    7.50    0.70
   9   7  -3    7.60    0.50
  -9   7   3    7.70    0.60
   9   7  -3    7.90    0.80
  -9   7   3    7.40    0.60
   8  -7  -3   34.00    1.20
  -8  -7   3   33.40    1.30
  -8  -7   3   36.20    3.60
   8  -7  -3   32.70    1.20
  -8  -7   3   33.20    1.20
  -8  -7   3   34.10    1.20
  -8  -7   3   34.40    1.20
   8  -7  -3   32.90    2.70
   8  -7  -3   35.00    1.10
   8  -7  -3   33.00    1.20
   8   7  -3   34.30    1.20
   8   7  -3   35.30    1.40
   8   7  -3   34.10    1.50
   8   7  -3   32.30    1.60
  -8   7   3   34.10    1.50
  -8   7   3   33.70    1.50
   8   7  -3   32.40    1.40
   8   7  -3   34.30    1.20
   7  -7  -3    0.60    0.30
   7  -7  -3    1.60    1.10
   7  -7  -3    0.70    0.20
   7  -7  -3    0.20    0.20
  -7  -7   3    0.20    0.30
  -7  -7   3   -0.70    1.50
  -7  -7   3    0.50    0.30
   7   7  -3    0.60    0.30
   7   7  -3    0.40    0.30
   7   7  -3    1.00    0.30
   7   7  -3    0.40    0.30
  -7   7   3    0.90    0.40
  -7   7   3    0.70    0.30
  -6  -7   3    4.20    2.40
   6  -7  -3    4.40    0.50
   6  -7  -3    3.90    0.40
  -6  -7   3    5.50    0.50
  -6  -7   3    5.40    0.50
   6  -7  -3    4.60    0.40
   6  -7  -3    4.20    0.30
  -6  -7   3    4.20    0.40
  -6   7   3    5.00    0.50
  -6   7   3    5.40    0.60
   6   7  -3    4.20    0.50
  -6   7   3    5.10    0.60
  -5  -7   3   63.39    3.30
  -5  -7   3   66.09    2.00
   5  -7  -3   56.99    2.60
   5  -7  -3   56.99    1.80
  -5  -7   3   62.99    2.10
  -5  -7   3   60.19    2.00
  -5   7   3   67.09    2.10
   5   7  -3   63.09    2.20
  -5   7   3   62.39    2.10
   5   7  -3   59.09    1.90
   5   7  -3   62.29    2.10
   5   7  -3   63.69    2.00
   4  -7  -3    2.20    0.60
  -4  -7   3    1.40    1.00
  -4  -7   3    2.20    0.50
   4   7  -3    1.10    0.30
   4   7  -3    1.40    0.30
  -4   7   3    0.80    0.30
  -4   7   3    1.10    0.30
  -3  -7   3  201.48    6.80
  -3   7   3  199.88    5.90
  -3   7   3  196.88    5.90
   3   7  -3  212.28    6.00
  -2  -7   3 1761.32   50.19
  -1  -7   3  226.28    7.20
   0  -7   3  152.78    5.00
   0   7  -3  149.19    4.50
   0   7  -3  154.18    4.50
  -1   7  -3    4.60    0.50
   2  -7   3    2.10    0.70
   2   7   3    2.10    0.30
  -2   7  -3    2.70    0.50
   2   7   3    2.10    0.30
   2   7   3    2.20    0.30
   3  -7   3   60.59    2.70
   3   7   3   61.99    1.90
   3   7   3   59.29    1.80
   3   7   3   59.89    1.90
  -3   7  -3   58.39    2.10
  -3   7  -3   58.59    2.00
   4  -7   3    5.70    0.40
  -4  -7  -3    6.40    0.60
   4  -7   3    6.40    0.60
  -4  -7  -3    6.40    0.90
   4  -7   3    6.30    0.50
   4  -7   3    5.00    1.00
  -4   7  -3    5.70    0.60
   4   7   3    6.50    0.50
   4   7   3    6.50    0.50
  -4   7  -3    5.50    0.40
   5  -7   3   26.60    1.10
   5  -7   3   27.10    2.00
   5  -7   3   23.40    1.10
  -5  -7  -3   27.60    1.10
  -5  -7  -3   26.90    1.70
  -5  -7  -3   26.80    1.00
  -5   7  -3   27.90    1.20
  -5   7  -3   28.20    1.10
   5   7   3   27.40    1.00
  -5   7  -3   29.80    1.30
   5   7   3   28.10    1.20
   5   7   3   26.40    1.10
   6  -7   3    0.80    0.20
   6  -7   3    1.20    0.20
  -6  -7  -3    1.90    0.30
  -6  -7  -3    1.50    0.30
   6   7   3    1.40    0.30
  -6   7  -3    1.60    0.30
   6   7   3    1.20    0.30
  -6   7  -3    1.60    0.40
   6   7   3    1.20    0.40
  -7  -7  -3    0.40    0.30
   7  -7   3    0.30    0.20
   7  -7   3    0.10    0.20
  -7  -7  -3    1.30    0.40
   7  -7   3    0.60    0.30
  -7  -7  -3    0.10    1.20
   7  -7   3    2.00    1.10
   7  -7   3    0.80    0.20
   7   7   3    0.80    0.30
  -7   7  -3    0.60    0.30
   7   7   3    0.30    0.30
  -7   7  -3    0.40    0.40
   7   7   3    0.30    0.40
  -7   7  -3    0.70    0.30
   7   7   3    0.30    0.30
  -7   7  -3    0.40    0.30
  -8  -7  -3   67.29    2.20
   8  -7   3   72.19    2.20
   8  -7   3   71.79    2.20
  -8  -7  -3   64.79    3.80
  -8  -7  -3   67.79    2.30
   8  -7   3   71.69    2.20
   8  -7   3   73.09    4.20
  -8  -7  -3   67.89    2.30
   8  -7   3   73.49    2.10
  -8   7  -3   70.79    2.20
   8   7   3   70.59    2.60
   8   7   3   69.09    2.50
  -8   7  -3   70.89    2.20
  -8   7  -3   69.59    2.50
  -8   7  -3   72.49    2.30
  -8   7  -3   68.69    2.50
   8   7   3   67.59    2.40
   9  -7   3    1.60    0.30
  -9  -7  -3    2.10    0.40
   9  -7   3    0.60    0.30
   9  -7   3    3.90    2.00
  -9  -7  -3    1.00    0.40
  -9  -7  -3    1.20    0.30
  -9  -7  -3    0.00    1.80
   9  -7   3    1.10    0.30
  -9   7  -3    1.30    0.30
   9   7   3    1.20    0.40
  -9   7  -3    1.70    0.30
   9   7   3    1.60    0.30
  -9   7  -3    1.40    0.30
   9   7   3    2.20    0.30
   9   7   3    1.60    0.50
  10  -7   3   50.99    1.60
  10  -7   3   51.69    4.70
  10  -7   3   51.29    1.70
 -10  -7  -3   51.19    1.70
 -10  -7  -3   52.09    1.80
  10  -7   3   48.90    1.70
  10  -7   3   51.69    1.70
 -10  -7  -3   50.99    1.70
 -10  -7  -3   49.80    4.60
 -10   7  -3   52.29    1.70
  10   7   3   51.69    1.70
  10   7   3   52.39    1.70
 -10   7  -3   51.89    1.70
 -10   7  -3   51.29    1.70
  10   7   3   51.59    1.70
 -10   7  -3   51.09    1.60
 -11  -7  -3    8.30    0.60
  11  -7   3    8.60    0.50
 -11  -7  -3    8.30    0.70
  11  -7   3    8.40    0.40
 -11  -7  -3    8.40    0.60
  11  -7   3    8.20    0.50
 -11   7  -3    8.10    0.50
 -11   7  -3    8.90    0.50
 -11   7  -3    7.70    0.50
 -11   7  -3    8.00    0.50
  11   7   3    8.60    0.60
  11   7   3    8.50    0.50
  11   7   3    9.20    0.50
 -12  -7  -3    1.20    0.30
  12  -7   3    1.00    0.20
  12  -7   3    0.90    0.20
 -12  -7  -3    0.80    0.10
 -12   7  -3    0.90    0.20
  12   7   3    0.90    0.40
 -12   7  -3    1.80    0.40
  12   7   3    1.00    0.20
 -13  -7  -3    2.00    0.30
 -13  -7  -3    2.40    0.20
 -13  -7  -3    2.00    0.20
  13  -7   3    2.00    0.20
 -13   7  -3    1.90    0.20
  13   7   3    2.30    0.20
 -13   7  -3    2.00    0.20
  12  -8  -3   18.10    0.70
 -12  -8   3   19.10    0.70
  12  -8  -3   17.50    0.70
 -12   8   3   18.90    0.70
  12   8  -3   19.50    0.70
 -12   8   3   19.50    0.70
  12   8  -3   19.00    0.60
 -12   8   3   18.10    0.70
 -12   8   3   18.50    0.70
  11  -8  -3    0.20    0.20
 -11  -8   3    0.80    0.40
 -11  -8   3    0.50    0.20
 -11  -8   3    0.70    0.30
  11  -8  -3    0.40    0.20
  11   8  -3    0.40    0.20
 -11   8   3    0.50    0.20
 -11   8   3    0.20    0.20
  11   8  -3    0.50    0.20
 -11   8   3    0.20    0.20
  11   8  -3    0.50    0.20
 -10  -8   3   49.99    1.70
  10  -8  -3   50.89    1.50
 -10  -8   3   50.29    1.60
 -10  -8   3   49.99    1.60
  10  -8  -3   50.49    1.60
  10  -8  -3   49.10    1.60
 -10  -8   3   50.29    1.70
 -10  -8   3   48.70    1.60
 -10   8   3   49.99    1.70
 -10   8   3   49.30    1.60
  10   8  -3   51.39    1.70
 -10   8   3   49.40    1.60
  10   8  -3   50.59    1.60
  10   8  -3   50.19    1.60
 -10   8   3   48.40    1.60
   9  -8  -3   14.40    0.80
  -9  -8   3   14.50    0.80
  -9  -8   3   13.20    2.60
  -9  -8   3   14.80    0.80
   9  -8  -3   12.20    1.80
   9   8  -3   14.30    0.70
   9   8  -3   15.10    0.80
  -9   8   3   14.40    0.70
  -9   8   3   13.90    1.00
  -9   8   3   14.30    0.70
   9   8  -3   13.50    1.00
   9   8  -3   15.70    0.80
  -9   8   3   14.50    0.70
  -9   8   3   13.90    0.70
  -8  -8   3    3.90    0.40
   8  -8  -3    2.70    0.30
   8  -8  -3    3.50    0.30
  -8  -8   3    3.40    0.40
  -8  -8   3    3.30    0.50
  -8  -8   3    3.10    1.90
   8  -8  -3    3.30    1.30
   8  -8  -3    3.30    0.40
  -8  -8   3    2.90    0.40
   8  -8  -3    3.60    0.30
  -8   8   3    2.80    0.40
   8   8  -3    4.30    0.60
  -8   8   3    3.70    0.70
   8   8  -3    4.80    0.50
  -8   8   3    4.10    0.60
   8   8  -3    3.40    0.50
   8   8  -3    3.90    0.40
   8   8  -3    3.80    0.70
  -7  -8   3    4.10    0.50
   7  -8  -3    4.10    0.40
  -7  -8   3    4.80    0.50
  -7  -8   3    3.80    0.40
   7  -8  -3    4.40    0.30
   7  -8  -3    3.20    1.10
   7  -8  -3    4.30    0.50
  -7  -8   3    3.90    0.50
  -7  -8   3    3.90    1.60
   7  -8  -3    4.10    0.40
  -7   8   3    4.10    0.60
   7   8  -3    4.50    0.60
  -7   8   3    3.60    0.60
   7   8  -3    4.10    0.50
   7   8  -3    4.30    0.70
  -7   8   3    3.10    0.50
  -6  -8   3    1.90    0.30
   6  -8  -3    2.00    0.30
  -6  -8   3    1.10    0.30
   6  -8  -3    1.10    0.80
  -6  -8   3    0.10    1.20
   6  -8  -3    1.70    0.30
  -6  -8   3    2.00    0.30
  -6  -8   3    1.60    0.40
   6  -8  -3    1.70    0.30
  -6  -8   3    1.40    0.30
   6   8  -3    2.50    0.50
   6   8  -3    1.40    0.30
  -6   8   3    2.50    0.50
   6   8  -3    1.60    0.40
   5  -8  -3    1.00    0.20
   5  -8  -3    1.40    0.30
  -5  -8   3    1.40    0.30
   5  -8  -3    2.30    0.20
  -5  -8   3    0.80    1.10
  -5  -8   3    1.50    0.30
  -5  -8   3    1.70    0.30
  -5  -8   3    2.00    0.30
  -5  -8   3    1.70    0.20
  -5   8   3    1.70    0.30
  -5   8   3    1.70    0.40
   5   8  -3    1.90    0.40
   5   8  -3    1.10    0.40
   5   8  -3    1.80    0.30
  -4  -8   3   21.40    0.80
  -4  -8   3   21.70    1.00
  -4  -8   3   21.40    0.80
   4  -8  -3   20.70    0.90
  -4  -8   3   25.60    2.60
  -4  -8   3   22.00    0.90
  -4   8   3   23.40    1.00
   4   8  -3   22.50    1.10
   4   8  -3   21.80    1.00
  -3  -8   3   20.60    0.80
  -3  -8   3   19.20    1.70
  -3  -8   3   20.10    0.70
   3  -8  -3   22.40    1.10
  -3  -8   3   20.90    0.80
   3  -8  -3   22.10    0.80
  -3  -8   3   19.50    0.90
  -3   8   3   22.70    1.10
   3   8  -3   21.70    1.00
   3   8  -3   20.70    1.00
  -2  -8   3   72.29    2.30
  -2  -8   3   71.89    3.00
  -2  -8   3   74.49    2.40
  -2  -8   3   75.59    2.40
   2   8  -3   76.29    2.40
   2   8  -3   79.09    2.50
  -2   8   3   80.39    2.40
  -1  -8   3  413.16   12.40
   0  -8   3   10.10    1.10
   0   8  -3   11.70    0.70
   1  -8   3   15.90    1.30
  -1   8  -3   19.30    0.90
   2  -8   3    8.30    0.60
   2  -8   3    8.00    0.50
  -2  -8  -3    7.60    0.60
   2   8   3    7.00    0.50
  -2   8  -3    9.20    0.60
  -2   8  -3    9.30    0.70
   2   8   3    6.80    0.50
   3  -8   3  118.69    4.30
   3  -8   3  116.19    3.60
  -3  -8  -3  119.79    3.70
   3  -8   3  118.99    3.50
   3  -8   3  119.49    3.60
  -3  -8  -3  116.89    3.60
  -3  -8  -3  119.69    3.60
   3   8   3  121.39    3.60
  -3   8  -3  119.29    3.80
  -3   8  -3  124.49    3.80
   3   8   3  126.79    3.70
   3   8   3  125.49    4.00
  -4  -8  -3    2.40    0.40
   4  -8   3    1.70    0.30
  -4  -8  -3    2.20    0.30
   4  -8   3    2.10    0.90
  -4  -8  -3    2.60    0.30
   4  -8   3    1.80    0.30
   4  -8   3    1.50    0.30
   4   8   3    2.20    0.40
   4   8   3    2.20    0.30
  -4   8  -3    2.30    0.40
  -5  -8  -3  114.29    3.40
   5  -8   3  110.99    4.60
  -5  -8  -3  114.59    3.50
   5  -8   3  108.79    3.30
   5  -8   3  109.79    3.30
  -5  -8  -3  113.99    3.40
   5  -8   3  109.49    3.40
   5   8   3  110.49    3.60
   5   8   3  113.99    3.40
   5   8   3  114.29    3.50
  -5   8  -3  113.89    3.60
  -5   8  -3  111.79    3.40
  -5   8  -3  116.09    3.70
   6  -8   3   97.69    3.10
  -6  -8  -3  102.39    3.10
   6  -8   3  101.49    3.00
  -6  -8  -3  103.49    3.10
  -6  -8  -3  102.99    3.20
   6  -8   3  100.79    4.40
  -6   8  -3   99.79    3.10
  -6   8  -3  100.09    3.30
   6   8   3  103.59    3.20
  -6   8  -3  102.09    3.40
   6   8   3  103.99    3.30
   6   8   3  103.39    3.40
   7  -8   3    1.20    0.30
  -7  -8  -3    0.80    1.00
  -7  -8  -3    2.00    0.30
  -7  -8  -3    0.50    0.30
   7  -8   3    2.30    1.40
   7  -8   3    1.00    0.30
  -7  -8  -3    1.00    0.40
   7  -8   3    1.00    0.20
   7   8   3    1.10    0.30
   7   8   3    1.30    0.40
   7   8   3    1.80    0.50
   7   8   3    1.10    0.30
   8  -8   3   -0.70    1.50
  -8  -8  -3    0.00    0.30
  -8  -8  -3    0.00    0.30
   8  -8   3    0.90    0.30
  -8  -8  -3    0.90    1.30
  -8  -8  -3    0.20    0.30
   8  -8   3    0.00    0.20
   8  -8   3   -0.20    0.20
   8   8   3    0.40    0.40
  -8   8  -3    0.20    0.30
  -8   8  -3    0.60    0.40
   8   8   3    0.30    0.30
   8   8   3    0.10    0.30
   8   8   3   -0.10    0.30
  -8   8  -3    0.30    0.40
  -8   8  -3    0.20    0.20
  -9  -8  -3   20.80    1.20
   9  -8   3   18.70    0.80
   9  -8   3   17.30    0.90
   9  -8   3   21.60    2.60
   9  -8   3   18.60    0.90
   9   8   3   19.40    0.80
  -9   8  -3   18.90    0.80
  -9   8  -3   19.60    0.90
   9   8   3   19.00    1.20
   9   8   3   19.30    0.90
  -9   8  -3   20.90    0.80
   9   8   3   18.50    0.80
  10  -8   3   37.00    1.30
 -10  -8  -3   38.10    1.20
 -10  -8  -3   39.10    1.50
 -10  -8  -3   39.10    1.40
  10  -8   3   40.50    1.30
  10  -8   3   41.30    1.30
 -10  -8  -3   39.70    1.40
  10  -8   3   40.70    1.30
 -10   8  -3   39.40    1.30
  10   8   3   40.50    1.40
 -10   8  -3   39.50    1.40
  10   8   3   40.20    1.30
  10   8   3   39.50    1.30
 -10   8  -3   39.50    1.30
 -10   8  -3   39.70    1.40
 -11  -8  -3  111.79    3.40
 -11  -8  -3  119.09    3.40
 -11  -8  -3  113.19    3.40
  11  -8   3  111.39    3.30
  11  -8   3  112.39    3.20
  11   8   3  116.09    3.30
 -11   8  -3  112.19    3.30
 -11   8  -3  109.59    3.30
 -11   8  -3  106.79    3.30
  11   8   3  114.19    3.30
 -11   8  -3  108.49    3.30
  12  -8   3    0.20    0.10
  12  -8   3    0.30    0.10
 -12  -8  -3    0.10    0.20
  12  -8   3    0.20    0.10
 -12  -8  -3    0.00    0.20
 -12  -8  -3    0.40    0.30
 -12   8  -3    0.30    0.10
  12   8   3    0.10    0.20
  12   8   3    0.20    0.20
 -12   8  -3    0.00    0.20
  12   8   3    0.10    0.20
 -12   8  -3    0.20    0.20
  12  -9  -3   68.59    2.10
  12  -9  -3   69.69    2.10
 -12  -9   3   73.39    2.20
 -12   9   3   71.99    2.10
 -12   9   3   74.19    2.10
  12   9  -3   70.79    2.00
  12   9  -3   68.09    2.20
 -12   9   3   71.09    2.20
 -11  -9   3    0.60    0.20
  11  -9  -3    0.70    0.20
 -11  -9   3    0.50    0.30
  11  -9  -3    0.70    0.20
 -11   9   3    0.60    0.40
 -11   9   3    0.70    0.20
 -11   9   3    0.70    0.20
  11   9  -3    0.80    0.20
  11   9  -3    0.80    0.20
  11   9  -3    0.60    0.20
 -10  -9   3    0.20    0.30
  10  -9  -3    0.40    0.20
 -10  -9   3    0.20    0.20
 -10  -9   3    0.20    0.20
 -10  -9   3   -0.10    0.20
  10  -9  -3    0.20    0.20
  10   9  -3    0.30    0.20
 -10   9   3    0.20    0.20
  10   9  -3    0.20    0.20
 -10   9   3    0.30    0.20
 -10   9   3    0.30    0.20
  10   9  -3    0.30    0.20
  -9  -9   3    8.00    0.40
  -9  -9   3    8.30    0.60
  -9  -9   3    8.50    0.50
   9  -9  -3    8.00    0.50
  -9  -9   3    8.40    0.60
   9  -9  -3    8.40    0.50
   9   9  -3    8.80    0.60
  -9   9   3    8.80    0.50
  -9   9   3    9.10    0.50
  -9   9   3    8.60    0.60
   9   9  -3    8.60    0.50
  -9   9   3    8.40    0.90
   9   9  -3    9.10    0.50
   8  -9  -3   27.80    1.00
  -8  -9   3   28.10    1.20
   8  -9  -3   26.00    1.10
  -8  -9   3   27.90    1.10
  -8  -9   3   27.40    1.00
  -8  -9   3   31.50    3.20
   8   9  -3   25.50    1.40
  -8   9   3   27.50    1.30
  -8   9   3   25.80    1.00
   8   9  -3   26.80    1.00
   8   9  -3   26.00    1.10
  -7  -9   3   42.90    1.40
   7  -9  -3   44.10    1.50
  -7  -9   3   44.10    1.60
  -7  -9   3   44.50    1.50
   7  -9  -3   45.30    1.50
  -7  -9   3   42.00    1.50
  -7  -9   3   42.40    3.10
  -7  -9   3   42.00    1.40
   7   9  -3   41.50    1.80
   7   9  -3   41.70    1.50
  -7   9   3   42.40    1.70
  -7   9   3   45.40    1.80
   7   9  -3   41.60    1.70
  -7   9   3   44.50    1.50
  -6  -9   3  178.18    5.40
  -6  -9   3  181.28    5.30
  -6  -9   3  171.78    6.50
   6  -9  -3  192.48    5.30
  -6  -9   3  175.78    5.30
   6  -9  -3  183.78    5.30
  -6  -9   3  181.68    5.20
  -6  -9   3  180.38    5.30
  -6   9   3  179.68    5.50
  -6   9   3  179.98    5.50
   6   9  -3  181.18    5.60
   6   9  -3  176.48    5.50
   5  -9  -3   20.40    0.90
  -5  -9   3   18.60    2.10
  -5   9   3   21.60    1.10
   5   9  -3   21.90    1.20
   5   9  -3   21.00    0.90
  -4  -9   3   36.80    1.20
   4  -9  -3   38.10    1.30
   4  -9  -3   38.00    1.30
   4  -9  -3   38.00    1.30
  -4  -9   3   36.10    2.20
  -4  -9   3   37.40    1.30
  -4  -9   3   36.50    1.30
  -4  -9   3   38.70    1.40
   4   9  -3   36.40    1.50
  -4   9   3   37.70    1.40
  -4   9   3   38.20    1.50
   4   9  -3   38.50    1.60
  -3  -9   3  140.09    4.10
   3  -9  -3  139.79    4.20
  -3  -9   3  141.39    4.10
  -3  -9   3  141.49    4.20
  -3  -9   3  134.09    4.00
   3  -9  -3  139.19    4.10
  -3   9   3  137.09    4.30
  -3   9   3  137.29    4.20
   3   9  -3  140.79    4.30
   3   9  -3  143.79    4.40
  -2  -9   3    1.60    0.30
  -2  -9   3    1.30    0.70
  -2  -9   3    1.30    0.30
  -2  -9   3    1.30    0.20
  -2  -9   3    1.00    0.30
   2  -9  -3    1.50    0.30
   2   9  -3    1.80    0.40
  -1  -9   3   91.59    2.90
  -1  -9   3   88.89    2.80
  -1  -9   3   89.69    2.80
   1  -9  -3   95.79    2.90
  -1  -9   3   91.29    3.60
  -1   9   3   95.99    2.90
   1   9  -3   91.89    2.90
   1   9  -3   95.99    3.10
  -1   9   3   96.99    2.90
   0  -9  -3    7.40    0.70
   0  -9   3    7.70    1.00
   0  -9   3    7.40    0.60
   0  -9  -3    6.90    0.60
   0  -9   3    7.10    0.50
   0  -9   3    8.30    0.50
   0   9  -3    7.50    0.60
   0   9   3    7.70    0.60
   1  -9   3    0.80    0.40
   1  -9   3    1.30    0.30
  -1  -9  -3    1.70    0.30
   1  -9   3    0.80    1.00
   1  -9   3    0.70    0.20
  -1   9  -3    0.60    0.30
   1   9   3    0.90    0.30
  -1   9  -3    0.70    0.40
   2  -9   3   18.60    0.60
   2  -9   3   18.60    1.40
   2  -9   3   18.70    0.90
  -2  -9  -3   21.30    0.90
  -2  -9  -3   19.90    0.80
   2  -9   3   19.40    0.80
   2  -9   3   18.60    0.80
  -2   9  -3   19.50    1.00
  -2   9  -3   21.60    1.00
   2   9   3   20.60    0.80
   3  -9   3    7.20    0.30
   3  -9   3    5.80    0.60
  -3  -9  -3    6.00    0.60
  -3  -9  -3    5.90    0.60
  -3  -9  -3    6.30    0.50
   3  -9   3    6.40    0.50
  -3   9  -3    7.90    0.70
  -3   9  -3    7.80    0.70
   3   9   3    6.40    0.50
   3   9   3    6.20    0.50
  -4  -9  -3   53.09    1.80
   4  -9   3   52.19    1.70
   4  -9   3   53.99    1.60
  -4  -9  -3   50.09    1.80
  -4  -9  -3   50.69    1.70
   4  -9   3   55.69    1.70
   4  -9   3   53.69    2.60
   4  -9   3   54.89    1.80
   4   9   3   49.20    1.70
  -4   9  -3   52.89    1.70
   4   9   3   52.59    1.90
   4   9   3   52.99    1.80
  -4   9  -3   54.29    2.00
  -4   9  -3   55.79    2.00
   5  -9   3   34.40    1.30
   5  -9   3   29.70    2.20
  -5  -9  -3   32.60    1.30
   5  -9   3   29.20    1.40
  -5   9  -3   31.50    1.20
  -5   9  -3   31.00    1.60
   5   9   3   30.50    1.30
  -5   9  -3   32.10    1.40
  -6  -9  -3    2.50    0.40
   6  -9   3    2.20    0.30
   6  -9   3    1.90    0.20
   6  -9   3    3.90    1.30
  -6  -9  -3    1.80    0.40
  -6  -9  -3    1.50    0.40
   6  -9   3    1.70    0.30
   6   9   3    2.30    0.40
   6   9   3    1.80    0.30
  -6   9  -3    3.10    0.70
   6   9   3    1.70    0.50
  -6   9  -3    2.40    0.40
  -6   9  -3    2.30    0.50
  -7  -9  -3   14.30    0.80
   7  -9   3   16.00    0.60
   7  -9   3   18.30    2.30
  -7  -9  -3   15.30    0.90
  -7  -9  -3   15.40    0.80
   7  -9   3   15.90    0.80
   7  -9   3   16.80    0.70
   7   9   3   14.20    0.90
   7   9   3   14.50    1.00
  -7   9  -3   15.60    1.00
  -7   9  -3   16.10    0.80
  -7   9  -3   16.90    0.70
  -7   9  -3   17.00    1.00
   7   9   3   14.00    0.80
   7   9   3   14.70    0.70
  -7   9  -3   15.10    0.70
  -8  -9  -3   71.29    2.50
   8  -9   3   67.99    3.80
   8  -9   3   74.49    2.50
   8  -9   3   67.69    2.20
   8  -9   3   74.49    2.60
  -8   9  -3   68.59    2.20
   8   9   3   67.99    2.20
   8   9   3   66.19    2.50
  -8   9  -3   66.19    2.50
  -8   9  -3   70.69    2.40
   9  -9   3   27.50    0.90
   9  -9   3   26.70    1.00
  -9  -9  -3   28.50    1.20
  -9  -9  -3   26.90    1.00
   9  -9   3   26.20    1.00
   9  -9   3   27.60    1.00
  -9  -9  -3   26.10    1.10
  -9   9  -3   27.40    1.00
  -9   9  -3   28.10    1.20
   9   9   3   28.00    1.00
  -9   9  -3   27.10    1.00
 -10  -9  -3   39.20    1.40
 -10  -9  -3   39.70    1.40
  10  -9   3   38.90    1.20
 -10  -9  -3   40.00    1.40
  10  -9   3   40.40    1.30
  10   9   3   42.00    1.40
  10   9   3   40.80    1.30
  10   9   3   42.20    1.50
 -10   9  -3   39.60    1.30
 -10   9  -3   39.90    1.30
 -10   9  -3   38.60    1.30
 -10   9  -3   39.00    1.30
 -11  -9  -3    1.20    0.20
 -11  -9  -3    1.30    0.30
  11  -9   3    1.50    0.20
  11  -9   3    1.40    0.20
 -11  -9  -3    1.60    0.30
  11  -9   3    1.50    0.20
 -11   9  -3    1.40    0.20
 -11   9  -3    1.60    0.20
  11   9   3    1.40    0.20
 -11   9  -3    1.50    0.20
  11   9   3    1.20    0.30
  11   9   3    1.10    0.20
 -11   9  -3    1.30    0.20
 -12  -9  -3   57.59    1.80
 -12  -9  -3   58.39    1.80
  12  -9   3   60.79    1.80
  12  -9   3   58.29    1.70
  12   9   3   59.99    1.80
  12   9   3   60.69    1.70
 -12   9  -3   58.89    1.70
 -12   9  -3   61.39    1.80
 -12   9  -3   58.69    1.80
 -11 -10   3   46.00    1.50
  11 -10  -3   48.10    1.40
 -11  10   3   48.30    1.50
 -11  10   3   47.00    1.60
  11  10  -3   48.10    1.40
  11  10  -3   47.60    1.40
 -11  10   3   49.30    1.50
 -10 -10   3    0.30    0.20
  10 -10  -3    0.30    0.20
  10 -10  -3    0.40    0.20
 -10 -10   3    0.20    0.20
 -10 -10   3    0.20    0.20
 -10  10   3    0.20    0.20
  10  10  -3    0.20    0.20
 -10  10   3    0.80    0.20
  10  10  -3    0.30    0.20
 -10  10   3    0.40    0.20
  -9 -10   3    2.90    0.40
  -9 -10   3    2.80    0.30
   9 -10  -3    2.40    0.30
  -9 -10   3    2.50    0.30
   9  10  -3    2.70    0.30
  -9  10   3    2.80    0.40
  -9  10   3    2.60    0.30
  -9  10   3    2.30    0.30
   9  10  -3    3.00    0.30
   9  10  -3    2.80    0.30
  -8 -10   3   26.20    1.00
  -8 -10   3   26.70    1.00
   8 -10  -3   28.10    1.00
  -8 -10   3   26.80    1.00
   8  10  -3   28.30    1.00
   8  10  -3   27.20    1.00
   8  10  -3   27.80    1.30
  -7 -10   3   17.80    0.90
  -7 -10   3   18.00    0.60
  -7  10   3   17.90    1.00
   7  10  -3   16.60    0.80
   7  10  -3   18.00    0.80
   7  10  -3   17.70    1.10
  -7  10   3   17.70    0.80
  -6 -10   3   93.09    2.80
  -6 -10   3   94.59    2.80
  -6 -10   3   92.99    2.90
   6 -10  -3   92.79    2.80
   6 -10  -3   95.69    2.90
  -6 -10   3   90.89    2.70
   6  10  -3   92.29    3.20
  -6  10   3   82.99    3.30
   6  10  -3   92.99    2.80
  -6  10   3   88.89    3.10
   5 -10  -3  201.68    5.60
  -5 -10   3  190.48    5.60
  -5 -10   3  192.18    5.60
   5 -10  -3  205.98    5.70
  -5 -10   3  183.88    5.50
  -5 -10   3  190.18    5.70
   5  10  -3  191.58    5.60
  -5  10   3  187.88    5.80
   5  10  -3  191.68    6.00
   5  10  -3  194.18    5.90
  -5  10   3  191.38    5.90
  -4 -10   3   89.79    2.70
   4 -10  -3   96.29    2.80
  -4 -10   3   88.29    2.80
   4 -10  -3   90.09    2.80
  -4 -10   3   92.09    2.80
  -4 -10   3   85.19    2.60
   4  10  -3   90.39    3.30
   4  10  -3   89.69    3.00
   4  10  -3   86.29    2.80
  -4  10   3   86.79    2.90
  -3 -10   3  157.38    4.60
  -3 -10   3  157.18    4.70
   3 -10  -3  151.48    4.70
   3 -10  -3  154.08    4.60
  -3  10   3  149.09    4.60
   3  10  -3  149.49    4.90
   3  10  -3  145.89    4.80
   0 -10   3    7.90    0.50
   0 -10  -3    6.80    0.70
   0 -10  -3    7.60    0.50
   0  10   3    6.10    0.60
   0  10   3    6.30    0.60
   0  10  -3    7.90    0.80
   0  10  -3    8.50    0.70
   1 -10   3  522.35   15.20
  -1 -10  -3  554.54   15.10
   1 -10   3  536.45   15.10
   1  10   3  526.35   15.10
   1  10   3  521.55   15.20
   2 -10   3    1.10    0.30
  -2 -10  -3    0.00    0.30
   2 -10   3    0.30    0.30
  -2 -10  -3    1.00    0.30
   2 -10   3    1.60    0.40
   2  10   3    0.40    0.30
   2  10   3    0.70    0.30
  -2  10  -3    0.60    0.40
  -2  10  -3    0.30    0.40
   3 -10   3  280.27    8.00
   3 -10   3  298.37    8.40
  -3 -10  -3  286.07    8.30
  -3  10  -3  281.67    8.50
  -3  10  -3  287.47    8.50
   3  10   3  266.17    8.30
   4 -10   3   86.59    2.60
  -4 -10  -3   86.39    2.60
   4 -10   3   84.19    2.70
  -4 -10  -3   89.19    2.70
   4 -10   3   85.99    2.50
   4 -10   3   77.69    3.10
  -4  10  -3   85.19    3.00
   4  10   3   85.19    2.70
  -4  10  -3   85.69    2.90
  -4  10  -3   84.09    2.60
  -5 -10  -3   66.99    2.20
   5 -10   3   65.49    2.10
  -5 -10  -3   67.79    2.10
  -5 -10  -3   69.09    2.20
   5 -10   3   65.39    1.90
   5 -10   3   65.39    2.10
  -5  10  -3   64.59    2.40
  -5  10  -3   65.19    2.40
   5  10   3   66.09    2.30
   5  10   3   64.39    2.20
  -5  10  -3   65.59    2.10
   6 -10   3  285.07    8.30
  -6 -10  -3  281.57    8.30
  -6 -10  -3  291.77    8.40
  -6 -10  -3  294.67    8.30
   6 -10   3  293.17    8.10
   6 -10   3  290.27    8.30
   6 -10   3  281.97    8.90
  -6  10  -3  285.47    8.30
  -6  10  -3  289.57    8.60
   6  10   3  284.87    8.60
   7 -10   3   34.40    1.30
  -7 -10  -3   31.30    1.20
   7 -10   3   32.50    1.00
   7 -10   3   31.30    2.40
  -7  10  -3   32.70    1.50
   7  10   3   29.40    1.40
  -7  10  -3   31.30    1.10
  -7  10  -3   34.30    1.20
   7  10   3   31.10    1.20
  -7  10  -3   33.20    1.20
   8 -10   3   29.50    0.90
   8 -10   3   28.50    1.10
  -8 -10  -3   28.40    1.20
  -8 -10  -3   27.10    1.10
   8 -10   3   30.80    1.10
  -8 -10  -3   28.30    1.10
  -8  10  -3   30.90    1.00
   8  10   3   28.10    1.10
  -8  10  -3   30.70    1.30
  -8  10  -3   28.40    1.10
   9 -10   3    0.30    0.20
  -9 -10  -3    1.00    0.30
   9 -10   3    0.40    0.10
   9 -10   3    0.60    0.20
  -9 -10  -3    1.10    0.30
  -9  10  -3    0.40    0.30
   9  10   3    0.60    0.30
  -9  10  -3    0.60    0.20
   9  10   3    0.30    0.20
  -9  10  -3    1.00    0.30
 -10 -10  -3    1.70    0.30
  10 -10   3    1.80    0.30
 -10  10  -3    1.70    0.40
 -10  10  -3    1.70    0.30
  10  10   3    1.40    0.30
  10  10   3    1.40    0.20
 -10  10  -3    1.70    0.30
  10  10   3    1.50    0.20
  11 -10   3   39.50    1.20
 -11 -10  -3   39.10    1.20
 -11 -10  -3   38.30    1.30
  11  10   3   42.10    1.30
 -11  10  -3   39.50    1.20
 -11  10  -3   39.70    1.20
  11  10   3   40.30    1.20
  11  10   3   40.30    1.20
 -10 -11   3    6.20    0.40
 -10 -11   3    7.10    0.40
  10 -11  -3    6.70    0.40
  10  11  -3    6.80    0.40
 -10  11   3    6.70    0.40
 -10  11   3    7.10    0.40
  10  11  -3    7.20    0.40
  10  11  -3    7.30    0.40
 -10  11   3    7.00    0.40
  -9 -11   3   57.39    1.80
  -9 -11   3   57.69    1.80
  -9 -11   3   59.49    1.90
  -9  11   3   58.09    1.80
   9  11  -3   59.99    1.80
  -9  11   3   54.99    1.80
  -9  11   3   59.29    1.90
   9  11  -3   61.19    1.80
   9  11  -3   61.69    1.80
  -8 -11   3   37.70    1.30
  -8 -11   3   40.10    1.40
   8 -11  -3   39.70    1.30
  -8 -11   3   40.30    1.40
   8  11  -3   39.60    1.30
   8  11  -3   41.30    1.30
   8  11  -3   41.30    1.40
  -8  11   3   39.50    1.40
  -7 -11   3   11.20    0.50
  -7 -11   3   11.50    0.70
  -7 -11   3   12.10    0.60
   7 -11  -3   10.30    0.50
   7  11  -3    9.80    0.60
   7  11  -3   12.10    0.60
  -6 -11   3    9.30    0.60
   6 -11  -3    9.90    0.60
  -6 -11   3    9.40    0.50
  -6 -11   3   10.00    0.60
   6 -11  -3    9.50    0.50
   6  11  -3    9.80    0.60
   5 -11  -3  175.68    5.10
  -5 -11   3  171.98    5.10
   5 -11  -3  180.08    5.20
  -5 -11   3  179.98    5.20
  -5 -11   3  173.88    5.20
   5  11  -3  171.78    5.40
   5  11  -3  177.58    5.10
  -4 -11   3  360.76   10.10
   4 -11  -3  367.86   10.20
  -4 -11   3  356.56   10.20
  -4 -11   3  362.86   10.20
   4 -11  -3  364.96   10.20
   4  11  -3  350.96   10.40
   4  11  -3  353.26   10.50
   4  11  -3  351.16   10.10
  -4  11   3  322.07   10.30
  -3 -11   3  166.38    4.80
   3 -11  -3  159.58    4.70
   3 -11  -3  157.88    4.70
  -3 -11   3  169.98    4.70
  -3 -11   3  165.78    4.70
   3  11  -3  163.68    5.00
  -3  11   3  141.89    4.80
   3  11  -3  162.08    4.90
  -3  11   3  151.28    4.90
   2 -11  -3   10.00    0.70
   2  11  -3   11.80    0.90
   2  11  -3   11.20    0.80
  -1 -11   3    0.80    0.30
  -1 -11   3    1.40    0.40
   1 -11  -3    0.30    0.30
   1  11  -3    0.70    0.40
   1  11  -3    0.70    0.40
   0 -11  -3    0.60    0.40
   0 -11   3    1.00    0.40
   0 -11   3    1.20    0.30
   0  11  -3    1.70    0.50
   1 -11   3  545.35   15.20
   1  11   3  502.35   15.20
  -1  11  -3  547.25   15.50
  -1  11  -3  560.54   15.40
   1  11   3  506.75   15.20
   2 -11   3  572.34   15.70
   2  11   3  518.45   15.80
  -2  11  -3  584.94   16.10
   2  11   3  512.55   15.70
  -2  11  -3  575.54   16.00
  -3 -11  -3   44.20    1.50
  -3 -11  -3   45.50    1.60
   3 -11   3   46.40    1.60
   3 -11   3   47.90    1.50
   3  11   3   38.10    1.50
   3  11   3   38.30    1.60
  -3  11  -3   44.70    1.80
  -3  11  -3   43.60    1.80
  -4 -11  -3   33.80    1.20
   4 -11   3   35.70    1.30
   4 -11   3   36.80    1.30
  -4 -11  -3   33.40    1.30
  -4  11  -3   35.00    1.60
  -4  11  -3   36.10    1.30
  -4  11  -3   36.50    1.60
   4  11   3   30.30    1.40
   5 -11   3  104.89    3.20
  -5 -11  -3  105.99    3.20
   5 -11   3  102.89    3.20
  -5 -11  -3  106.19    3.20
   5  11   3  100.99    3.30
  -5  11  -3  104.49    3.20
  -5  11  -3  104.69    3.40
  -6 -11  -3    2.30    0.40
   6 -11   3    1.30    0.20
   6 -11   3    1.40    0.30
  -6 -11  -3    2.10    0.30
  -6  11  -3    1.20    0.30
  -7 -11  -3   14.40    0.70
   7 -11   3   12.50    0.60
  -7 -11  -3   13.90    0.70
   7 -11   3   12.20    0.60
  -7  11  -3   13.50    0.70
   7  11   3   13.50    0.70
  -7  11  -3   12.80    0.70
  -7  11  -3   12.30    0.60
  -8 -11  -3   52.59    1.70
   8 -11   3   50.59    1.60
   8 -11   3   50.09    1.70
  -8 -11  -3   49.90    1.60
  -8  11  -3   53.29    1.70
  -8  11  -3   51.39    1.70
  -8  11  -3   51.29    1.60
   8  11   3   53.09    1.70
  -9 -11  -3   26.40    0.90
  -9 -11  -3   26.90    1.20
  -9  11  -3   25.60    0.90
  -9  11  -3   25.90    0.90
  -9  11  -3   25.10    1.00
   9  11   3   27.00    1.20
   9  11   3   27.50    0.90
 -10 -11  -3   55.79    1.70
  10 -11   3   56.09    1.70
 -10 -11  -3   54.19    1.70
 -10  11  -3   57.29    1.70
  10  11   3   57.59    1.70
 -10  11  -3   59.19    1.70
  10  11   3   57.09    1.70
 -10  11  -3   55.49    1.70
  10  11   3   58.99    1.70
 -10  11  -3   55.79    1.70
  -9 -12   3   29.80    1.00
  -9 -12   3   30.60    1.00
  -9  12   3   28.00    1.00
   9  12  -3   32.10    1.00
  -9  12   3   29.10    1.00
   9  12  -3   30.80    1.00
   9  12  -3   31.70    1.00
  -8 -12   3    1.10    0.30
  -8 -12   3    1.10    0.20
  -8 -12   3    0.80    0.30
   8  12  -3    1.10    0.20
  -8  12   3    0.60    0.20
  -8  12   3    0.80    0.20
   8  12  -3    0.90    0.20
  -7 -12   3    0.70    0.30
  -7 -12   3    0.80    0.20
  -7 -12   3    0.90    0.30
   7 -12  -3    0.50    0.20
   7  12  -3    0.70    0.20
   7  12  -3    0.90    0.40
  -7  12   3    1.00    0.20
  -6 -12   3    1.90    0.30
   6 -12  -3    1.50    0.20
   6  12  -3    1.70    0.30
  -5 -12   3    0.70    0.30
  -5 -12   3    0.00    0.30
   5 -12  -3    0.50    0.20
  -5 -12   3    0.20    0.20
   5  12  -3    0.30    0.20
  -4 -12   3    0.10    0.20
  -4 -12   3    0.10    0.30
   4 -12  -3    0.40    0.20
   4  12  -3    0.20    0.20
   3 -12  -3   35.40    1.20
   3  12  -3   33.50    1.50
   2 -12  -3  144.09    4.30
  -2 -12   3  144.69    4.30
  -2 -12   3  145.39    4.20
   2  12  -3  136.99    4.50
   1 -12  -3    0.10    0.30
  -1 -12   3    0.40    0.30
  -1 -12   3    1.00    0.40
   1  12  -3    0.60    0.40
   1  12  -3    0.60    0.40
   0 -12   3   49.00    1.70
   0 -12  -3   53.09    1.70
   0 -12   3   54.09    1.60
   0  12  -3   49.00    2.00
   0  12  -3   48.10    2.00
  -1 -12  -3   38.10    1.40
   1 -12   3   37.30    1.40
  -1  12  -3   34.90    1.50
  -1  12  -3   36.80    1.60
   2 -12   3   32.60    1.30
   2 -12   3   32.50    1.20
  -2 -12  -3   35.40    1.30
  -2  12  -3   32.30    1.50
  -3 -12  -3   51.19    2.10
  -3  12  -3   47.00    1.90
  -3  12  -3   48.20    1.60
   4 -12   3    0.90    0.30
  -4 -12  -3    0.90    0.30
  -4  12  -3    0.90    0.30
  -5 -12  -3   12.20    0.70
  -5 -12  -3   11.30    0.60
   5 -12   3   11.60    0.60
  -5  12  -3   11.50    0.70
  -6 -12  -3    1.50    0.30
  -6 -12  -3    1.60    0.30
   6 -12   3    2.20    0.20
   6 -12   3    1.50    0.30
  -6  12  -3    1.70    0.30
  -6  12  -3    1.90    0.30
   7 -12   3    3.40    0.30
   7 -12   3    3.70    0.40
  -7 -12  -3    3.70    0.40
  -7 -12  -3    3.10    0.40
  -7  12  -3    3.10    0.40
  -7  12  -3    3.80    0.40
   7  12   3    3.00    0.40
   8 -12   3    8.70    0.50
  -8 -12  -3    8.40    0.60
  -8 -12  -3    7.40    0.50
   8 -12   3    7.60    0.40
  -8  12  -3    9.20    0.40
  -8  12  -3    8.80    0.50
   8  12   3    7.90    0.50
  -9 -12  -3    0.10    0.20
  -9  12  -3    0.30    0.20
   9  12   3    0.30    0.20
  -9  12  -3    0.40    0.20
   9  12   3    0.60    0.20
  -9  12  -3    0.40    0.20
  -8 -13   3   40.10    1.30
   8  13  -3   42.30    1.20
   8  13  -3   39.80    1.40
  -8  13   3   37.20    1.30
   8  13  -3   42.90    1.20
  -7 -13   3    0.30    0.20
  -7  13   3    0.00    0.20
   7  13  -3    0.10    0.20
   7  13  -3    0.10    0.20
  -6 -13   3   19.50    0.80
  -6 -13   3   20.00    0.70
   6  13  -3   20.20    0.80
  -5 -13   3   21.80    0.90
  -5 -13   3   20.60    0.90
   5  13  -3   20.20    0.80
  -4 -13   3    4.50    0.40
  -4 -13   3    4.50    0.50
   4  13  -3    4.30    0.40
  -3 -13   3   24.50    1.00
  -3 -13   3   24.60    0.90
   3 -13  -3   24.90    0.90
   3  13  -3   22.40    0.90
  -2 -13   3    8.30    0.60
   2 -13  -3    9.10    0.60
  -2 -13   3    8.80    0.50
   1 -13  -3   41.70    1.40
  -1 -13   3   41.20    1.30
  -1 -13   3   40.60    1.40
   0 -13   3   24.90    1.00
   0 -13  -3   24.80    1.00
   1 -13   3   32.20    1.20
  -1 -13  -3   31.00    1.20
   2 -13   3   51.09    1.70
  -2 -13  -3   52.39    1.70
   3 -13   3   17.50    0.70
   3 -13   3   16.50    0.70
  -3 -13  -3   16.30    0.80
  -3  13  -3   15.80    0.70
  -4 -13  -3    4.80    0.50
   4 -13   3    4.80    0.40
  -4  13  -3    5.30    0.50
  -5 -13  -3   14.30    0.70
   5 -13   3   15.90    0.60
  -5  13  -3   15.20    0.70
  -6 -13  -3   -0.10    0.30
   6 -13   3    0.20    0.20
  -6  13  -3    0.10    0.20
  -6  13  -3    0.00    0.20
  -7 -13  -3    3.90    0.40
  -7  13  -3    4.70    0.40
   7  13   3    3.50    0.30
  -7  13  -3    3.90    0.30
  -8  13  -3    1.00    0.20
  -8  13  -3    1.20    0.20
  -8  13  -3    1.00    0.20
  -8  13  -3    1.10    0.20
  -6 -14   3    0.10    0.20
   6  14  -3    0.10    0.10
  -5 -14   3    4.60    0.40
   5  14  -3    4.70    0.40
   4  14  -3    7.00    0.40
   3  14  -3    3.70    0.40
  -2 -14   3   36.80    1.30
   2 -14  -3   37.00    1.30
  -1 -14   3   26.70    1.00
   1 -14  -3   27.50    1.00
   0 -14  -3    7.90    0.50
   0 -14   3    6.20    0.50
   1 -14   3    7.40    0.50
  -1 -14  -3    6.30    0.50
   2 -14   3   20.10    0.80
  -2 -14  -3   20.90    0.80
  -2  14  -3   18.70    0.80
  -3 -14  -3    0.20    0.40
   4 -14   3    0.20    0.20
  -4  14  -3    0.30    0.20
  -5 -14  -3    0.80    0.20
  -5  14  -3    1.10    0.20
  -6 -14  -3   22.50    0.80
  -6  14  -3   21.00    0.70
  -4 -15   3    5.80    0.40
  -3 -15   3    3.40    0.30
  -2 -15   3    5.70    0.40
  -1 -15   3    0.30    0.20
   0 -15  -3   13.30    0.60
   0 -15   3   13.80    0.60
  -1 -15  -3    0.50    0.20
  -2 -15  -3    0.30    0.20
  -2  15  -3    0.50    0.20
  -3  15  -3    8.50    0.40
  -4 -15  -3    7.60    0.40
  14   0  -4    9.90    0.50
 -14   0   4   10.70    0.50
 -14   0   4   10.50    0.50
  13   0  -4   78.59    2.40
 -13   0   4   74.79    2.30
 -13   0   4   75.19    2.30
 -12   0   4    3.10    0.30
 -12   0   4    4.00    0.40
 -12   0   4    3.10    0.40
  12   0  -4    2.30    0.30
 -11   0   4    0.50    0.30
  11   0  -4   -0.50    0.20
 -11   0   4   -0.10    0.30
 -11   0   4    0.00    0.30
  11   0  -4   -0.10    0.30
 -10   0   4  171.78    4.90
  10   0  -4  167.28    5.00
 -10   0   4  168.48    5.00
  10   0  -4  173.18    4.90
 -10   0   4  168.68    5.00
 -10   0   4  171.08    5.00
  -9   0   4   76.79    2.30
  -9   0   4   76.29    2.30
  -9   0   4   75.09    2.30
   9   0  -4   72.69    2.30
   9   0  -4   75.19    2.30
  -9   0   4   72.29    2.30
   9   0  -4   74.09    2.30
  -9   0   4   75.79    2.30
  -8   0   4   88.29    2.70
   8   0  -4   84.29    2.60
  -8   0   4   90.09    2.70
   8   0  -4   88.69    2.60
  -8   0   4   93.09    2.70
  -8   0   4   91.19    2.70
  -7   0   4   41.20    1.60
  -7   0   4   40.20    1.30
  -7   0   4   40.50    1.50
   6   0  -4  218.48    6.50
  -6   0   4  229.48    6.50
  -6   0   4  214.68    6.30
   6   0  -4  219.88    7.50
   5   0  -4  248.48    8.00
  -4   0   4 9999.00  280.87
  -3   0   4 5548.15  155.88
  -2   0   4 5205.28  146.09
   1   0  -4 1347.37   38.10
   0   0  -4    4.10    0.30
   0   0  -4    4.20    0.30
   0   0   4    4.90    0.20
   0   0   4    4.20    0.20
   0   0  -4    4.60    0.60
  -2   0  -4  509.85   14.50
   2   0   4  493.65   14.50
  -3   0  -4  142.29    4.30
  -3   0  -4  165.98    4.90
  -3   0  -4  142.49    4.30
  -4   0  -4  900.11   26.00
  -5   0  -4  195.98    6.60
  -6   0  -4 1790.32   51.39
  -7   0  -4 2509.45   71.89
   8   0   4  371.96   10.60
  -8   0  -4  368.86   10.70
   8   0   4  355.06   10.60
   8   0   4  380.06   10.60
   8   0   4  390.56   10.60
  -8   0  -4  366.76   10.60
  -8   0  -4  371.26   10.70
   9   0   4   16.70    0.70
  -9   0  -4   18.20    0.80
   9   0   4   16.40    0.80
   9   0   4   16.90    0.80
  -9   0  -4   16.70    0.90
   9   0   4   18.30    0.80
  -9   0  -4   16.30    0.80
 -10   0  -4  131.39    3.90
  10   0   4  125.19    3.90
  10   0   4  123.09    3.80
  10   0   4  125.49    3.70
  10   0   4  125.39    3.70
 -10   0  -4  128.49    3.80
  11   0   4  646.54   18.20
 -12   0  -4   16.90    0.80
  12   0   4   16.60    0.70
  12   0   4   16.50    0.70
 -12   0  -4   17.50    0.80
 -13   0  -4   52.89    1.70
 -14   0  -4   62.19    1.90
 -14   0  -4   66.29    2.00
 -14  -1   4    3.70    0.30
 -14  -1   4    4.00    0.40
  14  -1  -4    3.50    0.30
 -14   1   4    3.40    0.40
 -14   1   4    3.90    0.30
 -13  -1   4    4.80    0.40
 -13  -1   4    5.00    0.40
  13  -1  -4    5.20    0.40
 -13   1   4    5.20    0.40
 -13   1   4    4.60    0.50
 -12  -1   4    1.80    0.30
 -12  -1   4    2.10    0.30
  12  -1  -4    1.90    0.30
  12  -1  -4    1.90    0.30
 -12   1   4    2.20    0.30
 -12   1   4    2.10    0.30
 -12   1   4    2.40    0.30
 -11  -1   4    2.80    0.40
  11  -1  -4    3.50    0.40
  11  -1  -4    2.30    0.30
 -11  -1   4    3.70    0.50
 -11  -1   4    3.50    0.40
 -11   1   4    3.50    0.40
 -11   1   4    3.40    0.40
 -11   1   4    3.00    0.40
 -11   1   4    2.70    0.40
  11   1  -4    3.80    0.40
  10  -1  -4    4.90    0.50
  10  -1  -4    5.10    0.50
 -10  -1   4    5.50    0.50
 -10  -1   4    5.50    0.60
 -10  -1   4    5.80    0.60
  10   1  -4    5.00    0.40
 -10   1   4    5.90    0.60
 -10   1   4    6.10    0.60
  10   1  -4    5.70    0.40
 -10   1   4    5.30    0.50
 -10   1   4    4.80    0.60
  -9  -1   4   18.00    0.80
  -9  -1   4   18.30    0.80
  -9  -1   4   20.70    0.80
   9  -1  -4   18.10    0.80
  -9  -1   4   20.00    0.80
   9  -1  -4   18.60    0.80
  -9   1   4   18.60    0.80
   9   1  -4   18.90    0.80
  -9   1   4   18.40    0.80
  -9   1   4   18.50    0.80
  -9   1   4   19.70    0.90
   9   1  -4   21.30    0.80
  -8  -1   4   94.99    2.70
  -8  -1   4   88.79    2.70
  -8  -1   4   89.19    2.60
   8  -1  -4   83.79    2.60
   8  -1  -4   93.29    2.70
  -8  -1   4   90.49    2.70
   8  -1  -4   81.19    4.40
   8  -1  -4   83.89    2.60
  -8   1   4   91.09    3.00
  -8   1   4   84.99    2.70
  -8   1   4   86.59    2.80
   8   1  -4   86.69    2.60
   8   1  -4   91.79    2.70
  -8   1   4   89.19    2.70
  -8   1   4   90.39    3.30
   8   1  -4   88.49    2.60
  -8   1   4   86.69    2.70
   7  -1  -4   69.59    3.70
   7   1  -4   76.09    2.30
  -7   1   4   74.99    2.40
  -7   1   4   82.79    2.60
   7   1  -4   82.39    2.50
  -7   1   4   76.89    2.50
  -6  -1   4  194.48    5.60
   6  -1  -4  182.58    6.60
  -6  -1   4  205.98    5.80
  -6  -1   4  201.88    5.70
  -6   1   4  202.88    5.80
   6   1  -4  177.48    5.50
  -6   1   4  192.08    5.60
  -6   1   4  202.08    5.70
   6   1  -4  193.48    5.80
   6   1  -4  191.48    5.60
   6   1  -4  184.08    5.80
   5  -1  -4  280.97    8.90
   4  -1  -4    9.80    1.10
   4  -1  -4   10.40    0.60
  -4  -1   4   13.10    0.60
  -4  -1   4   12.00    0.60
   4   1  -4   11.70    0.60
  -4   1   4   10.80    0.50
   4   1  -4   11.90    0.50
   4   1  -4   12.20    1.40
   4   1  -4   12.60    0.50
   3  -1  -4 2739.03   76.29
  -3  -1   4 2702.63   76.49
   3   1  -4 2685.83   76.39
  -2  -1   4  360.76   10.90
   2  -1  -4  377.96   10.70
   2   1  -4  362.66   10.80
  -1  -1   4 1801.02   49.90
   1   1  -4 1717.13   49.70
   0  -1  -4  253.77    7.40
   0  -1   4  265.07    7.70
   0  -1  -4  249.28    7.40
   1  -1   4   27.40    0.90
  -1  -1  -4   26.30    1.10
   1  -1   4   28.60    1.00
   1  -1   4   28.40    0.90
   1   1   4   29.20    0.90
  -1   1  -4   27.00    1.30
  -1   1  -4   28.40    0.90
  -1   1  -4   27.10    0.90
   1   1   4   24.20    0.80
   2  -1   4  652.43   18.10
  -2  -1  -4  619.14   18.00
  -2   1  -4  613.84   18.10
   3  -1   4  285.77    8.70
  -3  -1  -4  293.97    8.60
  -3   1  -4  283.37    8.70
  -4  -1  -4  875.61   25.70
   4  -1   4  908.71   25.80
  -5  -1  -4  234.28    7.60
   5  -1   4  236.58    7.70
  -5   1  -4  236.48    7.70
   6  -1   4   80.79    2.80
   6  -1   4   84.09    2.60
   6  -1   4   83.99    2.80
   6  -1   4   84.09    2.60
  -6  -1  -4   86.79    3.80
   6   1   4   94.49    2.70
   6   1   4   87.99    2.70
  -6   1  -4   96.99    5.10
  -6   1  -4   82.99    2.60
  -6   1  -4   75.69    2.90
   6   1   4   89.69    2.80
   7  -1   4  165.88    4.90
   7  -1   4  170.78    5.00
  -7   1  -4  154.68    4.90
   7   1   4  174.98    5.10
   7   1   4  173.78    5.20
   7   1   4  170.18    5.00
   7   1   4  178.08    5.10
   8  -1   4  393.86   11.30
   8  -1   4  388.96   11.20
  -8  -1  -4  426.66   11.40
  -8  -1  -4  413.36   11.50
   8  -1   4  384.26   11.20
   8  -1   4  366.76   11.40
  -8  -1  -4  401.46   13.20
   8   1   4  380.46   11.20
   8   1   4  384.16   11.40
   8   1   4  408.86   11.40
  -8   1  -4  390.16   11.10
  -8   1  -4  377.76   11.20
  -8   1  -4  382.86   11.30
   8   1   4  406.76   11.60
   8   1   4  398.46   11.60
   9  -1   4    0.60    0.30
   9  -1   4    0.80    0.30
  -9  -1  -4    1.60    0.40
   9  -1   4    0.30    0.20
  -9  -1  -4    2.30    2.10
  -9   1  -4    1.20    0.30
   9   1   4    1.10    0.30
   9   1   4    0.30    0.30
   9   1   4    1.30    0.30
  -9   1  -4    1.40    0.30
  -9   1  -4    2.00    0.30
   9   1   4    0.80    0.30
   9   1   4    0.90    0.30
 -10  -1  -4  181.58    5.40
 -10  -1  -4  178.38    5.40
  10  -1   4  182.58    5.30
  10  -1   4  177.18    5.30
  10  -1   4  183.98    5.20
 -10   1  -4  180.58    5.40
  10   1   4  183.08    5.30
 -10   1  -4  182.68    5.40
 -10   1  -4  179.58    5.30
  10   1   4  179.38    5.30
  10   1   4  182.58    5.30
  10   1   4  182.88    5.30
 -11  -1  -4    1.30    0.40
 -11  -1  -4    0.20    0.30
  11  -1   4    0.40    0.30
  11  -1   4    0.70    0.30
  11   1   4    1.00    0.30
 -11   1  -4    0.60    0.30
 -11   1  -4   -0.10    0.30
  11   1   4    0.80    0.30
  11   1   4    0.40    0.30
 -12  -1  -4   30.50    1.20
  12  -1   4   29.00    1.10
 -12  -1  -4   31.70    1.10
 -12   1  -4   29.00    1.10
  12   1   4   31.30    1.00
  12   1   4   28.90    1.10
 -12   1  -4   29.30    1.10
  12   1   4   30.30    1.00
  13  -1   4    0.60    0.20
 -13  -1  -4    0.60    0.30
  13   1   4    1.00    0.30
 -13   1  -4    0.70    0.30
 -13   1  -4    0.60    0.30
 -14  -1  -4   33.20    1.10
 -14  -1  -4   31.70    1.00
  14  -1   4   31.60    1.00
 -14   1  -4   32.80    1.10
  14  -2  -4    2.70    0.30
 -14  -2   4    2.70    0.30
 -14  -2   4    2.90    0.30
 -14   2   4    2.90    0.30
 -14   2   4    2.90    0.30
  13  -2  -4   22.20    0.90
 -13  -2   4   22.40    0.90
  13  -2  -4   22.90    0.80
 -13  -2   4   24.20    0.90
 -13   2   4   23.10    0.90
 -13   2   4   22.40    0.90
  12  -2  -4    3.20    0.30
 -12  -2   4    2.80    0.30
 -12  -2   4    2.70    0.30
 -12   2   4    3.00    0.40
  12   2  -4    3.60    0.30
 -12   2   4    3.60    0.40
 -12   2   4    3.20    0.40
 -12   2   4    3.50    0.50
 -11  -2   4    5.50    0.50
 -11  -2   4    5.80    0.50
  11  -2  -4    4.70    0.50
  11  -2  -4    5.30    0.40
  11   2  -4    5.80    0.40
 -11   2   4    5.20    0.60
 -11   2   4    4.80    0.60
 -11   2   4    5.50    0.50
  11   2  -4    6.10    0.40
 -11   2   4    5.10    0.50
 -11   2   4    4.30    0.50
 -10  -2   4   21.20    0.90
 -10  -2   4   20.20    0.90
  10  -2  -4   20.20    0.80
  10  -2  -4   21.30    0.90
  10   2  -4   22.40    0.80
 -10   2   4   20.10    0.90
  10   2  -4   22.50    0.80
 -10   2   4   20.90    0.90
 -10   2   4   21.10    0.90
 -10   2   4   20.90    0.90
   9  -2  -4   -0.10    0.20
  -9  -2   4    0.20    0.30
  -9  -2   4    0.50    0.30
   9  -2  -4    0.00    0.20
  -9  -2   4    0.30    0.30
   9  -2  -4   -1.50    2.70
  -9   2   4   -0.10    0.20
  -9   2   4   -0.10    0.30
  -9   2   4    0.20    0.30
   9   2  -4    0.10    0.20
   9   2  -4    0.10    0.20
  -9   2   4    0.80    0.30
   9   2  -4    0.10    0.20
   8  -2  -4    4.40    0.40
   8  -2  -4    5.10    1.60
  -8  -2   4    5.30    0.50
  -8   2   4    6.00    0.50
  -8   2   4    4.60    0.50
   8   2  -4    6.30    0.40
  -8   2   4    4.30    0.60
   8   2  -4    5.50    0.60
   8   2  -4    5.40    0.40
   7  -2  -4   42.40    2.80
  -7  -2   4   41.70    3.30
   7   2  -4   48.10    1.40
  -7   2   4   46.80    1.50
  -7   2   4   43.40    1.60
   7   2  -4   43.30    1.60
   7   2  -4   42.10    1.70
   7   2  -4   43.30    1.50
  -7   2   4   43.00    1.60
   6  -2  -4   64.09    3.10
   6   2  -4   60.89    2.10
  -6   2   4   66.99    2.10
   6   2  -4   64.69    2.00
   6   2  -4   60.49    2.20
  -6   2   4   65.99    2.10
   6   2  -4   61.49    2.10
  -5  -2   4  130.19    5.00
   5  -2  -4  132.99    4.70
  -5   2   4  139.69    4.00
   5   2  -4  131.89    4.10
  -5   2   4  138.19    4.00
   5   2  -4  132.39    4.00
   4  -2  -4   10.50    1.10
  -4  -2   4   10.90    0.60
  -4  -2   4   12.60    1.50
   4   2  -4   11.30    0.60
   4   2  -4   11.50    0.50
  -4   2   4    9.80    0.50
  -3  -2   4  104.39    3.90
  -3  -2   4  105.89    3.10
   3  -2  -4  104.69    3.40
   3   2  -4   97.89    3.00
   3   2  -4  103.49    3.10
   2  -2  -4  655.73   18.20
  -2  -2   4  661.63   18.50
   2  -2  -4  606.84   18.10
   2   2  -4  618.84   18.70
   1  -2  -4 2017.50   58.39
  -1  -2   4 2209.58   58.79
   1   2  -4 2019.10   58.79
   0  -2   4  769.82   21.70
   0  -2  -4  765.12   21.20
   0  -2  -4  777.82   21.20
   0   2  -4  705.53   21.70
  -1  -2  -4  193.48    5.60
  -1  -2  -4  198.48    5.70
  -1   2  -4  192.98    6.10
  -2  -2  -4   30.80    1.30
  -2  -2  -4   33.20    1.40
   2  -2   4   30.80    1.00
   2  -2   4   29.50    1.10
   2  -2   4   29.50    1.10
   2  -2   4   28.60    1.50
   2   2   4   35.00    1.00
  -2   2  -4   32.00    1.10
   2   2   4   33.90    1.00
   2   2   4   35.40    1.10
  -2   2  -4   28.40    1.60
   2   2   4   35.30    1.00
  -2   2  -4   32.00    1.10
   3  -2   4   11.50    0.50
   3  -2   4   11.30    0.60
  -3  -2  -4   11.80    0.90
   3  -2   4   11.50    0.60
   3   2   4   13.10    0.50
   3   2   4   12.40    0.60
  -3   2  -4   12.20    0.60
   3   2   4   12.70    0.50
   4  -2   4    5.80    0.60
   4  -2   4    6.50    0.90
   4  -2   4    6.40    0.40
  -4  -2  -4    4.40    0.80
  -4   2  -4    5.80    0.50
  -4   2  -4    5.30    0.90
   4   2   4    5.60    0.50
   4   2   4    6.30    0.50
  -4   2  -4    5.50    0.50
   5  -2   4   43.10    1.50
   5  -2   4   43.90    1.50
   5  -2   4   44.60    2.50
   5  -2   4   42.80    1.60
  -5  -2  -4   41.90    2.30
   5   2   4   45.20    1.50
   5   2   4   44.70    1.50
   5   2   4   48.80    1.60
  -5   2  -4   39.80    1.50
  -6  -2  -4 1228.78   35.10
   6  -2   4 1186.18   35.10
  -7  -2  -4  186.48    6.90
   7   2   4  182.38    5.40
   7   2   4  187.98    5.60
  -7   2  -4  181.78    5.40
   7   2   4  187.88    5.50
   7   2   4  189.58    5.70
  -8  -2  -4  340.67   11.50
  -8  -2  -4  340.37    9.70
   8  -2   4  327.07    9.50
   8  -2   4  336.77    9.40
  -8  -2  -4  323.77    9.60
   8   2   4  346.17    9.80
   8   2   4  333.47    9.50
  -8   2  -4  316.57    9.40
  -8   2  -4  311.27    9.50
  -8   2  -4  326.27    9.50
   8   2   4  339.17    9.60
  -8   2  -4  309.57    9.50
  -8   2  -4  365.26    9.80
   9  -2   4    0.40    0.30
   9  -2   4    0.10    0.30
   9  -2   4    0.90    0.20
  -9  -2  -4    0.50    0.30
  -9  -2  -4   -1.40    1.90
  -9  -2  -4    0.60    0.30
  -9   2  -4    0.70    0.30
  -9   2  -4    1.30    0.30
  -9   2  -4    0.70    0.30
   9   2   4    0.40    0.30
  -9   2  -4    0.70    0.30
   9   2   4    0.40    0.30
   9   2   4    0.30    0.30
   9   2   4    0.20    0.50
 -10  -2  -4   64.59    2.20
 -10  -2  -4   69.29    5.30
  10  -2   4   64.39    2.00
  10  -2   4   64.39    2.10
 -10  -2  -4   62.09    2.10
 -10   2  -4   63.89    2.10
  10   2   4   64.59    2.40
  10   2   4   63.89    2.30
 -10   2  -4   64.09    2.10
 -10   2  -4   64.49    2.00
 -10   2  -4   61.79    2.00
  10   2   4   63.99    2.00
  10   2   4   63.19    2.00
 -11  -2  -4    9.40    0.70
  11  -2   4    7.30    0.50
 -11  -2  -4    8.50    0.60
  11   2   4    8.10    0.50
  11   2   4    8.20    0.60
 -11   2  -4    7.90    0.60
 -11   2  -4    8.00    0.60
 -11   2  -4    7.80    0.60
  11   2   4    9.10    0.60
 -11   2  -4    7.40    0.60
  12  -2   4    0.30    0.20
 -12  -2  -4    0.20    0.30
 -12  -2  -4    0.10    0.30
  12  -2   4    0.40    0.20
 -12   2  -4   -0.10    0.30
 -12   2  -4    0.50    0.30
  12   2   4    0.40    0.20
  12   2   4    0.40    0.20
 -13  -2  -4    8.00    0.50
 -13  -2  -4    8.40    0.50
  13  -2   4    8.50    0.50
  13  -2   4    8.20    0.50
 -13   2  -4    7.80    0.50
  13   2   4    7.90    0.40
 -14  -2  -4    3.00    0.40
 -14  -2  -4    3.00    0.40
  14  -2   4    2.80    0.40
 -14  -2  -4    3.20    0.30
  14  -2   4    3.90    0.30
 -14   2  -4    3.70    0.40
  14  -3  -4   14.30    0.60
  14  -3  -4   15.30    0.60
 -14  -3   4   16.00    0.60
 -14   3   4   16.10    0.60
 -14   3   4   15.80    0.60
  13  -3  -4   29.80    1.00
 -13  -3   4   28.90    1.00
 -13   3   4   30.00    1.00
 -13   3   4   28.40    1.00
 -12  -3   4    4.20    0.50
  12  -3  -4    4.40    0.40
  12  -3  -4    4.90    0.40
 -12  -3   4    4.20    0.50
 -12   3   4    4.80    0.40
 -12   3   4    4.30    0.50
 -12   3   4    4.10    0.50
  12   3  -4    5.20    0.40
 -12   3   4    4.60    0.50
  11  -3  -4   83.09    2.40
 -11  -3   4   75.29    2.50
  11  -3  -4   79.89    2.50
  11  -3  -4   69.19    8.20
 -11  -3   4   79.39    2.50
 -11   3   4   78.89    2.50
 -11   3   4   80.79    2.40
 -11   3   4   81.29    2.50
  11   3  -4   79.29    2.40
 -11   3   4   81.69    2.50
  11   3  -4   81.59    2.40
 -10  -3   4   17.30    0.80
 -10  -3   4   15.70    0.80
  10  -3  -4   14.60    0.80
  10  -3  -4   18.40    2.90
  10  -3  -4   14.30    0.70
  10  -3  -4   16.70    0.70
 -10   3   4   17.50    0.80
  10   3  -4   17.50    0.70
 -10   3   4   17.60    0.80
  10   3  -4   16.40    0.70
 -10   3   4   17.60    0.80
 -10   3   4   17.50    0.80
  -9  -3   4   77.79    2.40
   9  -3  -4   79.29    2.40
   9  -3  -4   83.49    4.50
  -9  -3   4   74.49    2.40
   9  -3  -4   79.09    2.40
   9  -3  -4   76.39    2.40
   9   3  -4   75.99    2.60
   9   3  -4   77.09    2.40
  -9   3   4   78.69    2.40
  -9   3   4   74.79    2.70
  -9   3   4   76.79    2.70
   9   3  -4   77.39    2.40
  -9   3   4   76.29    2.40
  -9   3   4   76.39    2.40
  -9   3   4   77.19    2.40
   9   3  -4   77.29    2.40
   8  -3  -4    2.30    0.30
  -8  -3   4    1.50    2.00
   8  -3  -4    2.20    0.30
   8  -3  -4    1.70    1.50
  -8  -3   4    3.80    0.40
   8  -3  -4    2.20    0.30
  -8  -3   4    3.30    0.40
   8   3  -4    2.90    0.40
  -8   3   4    3.80    0.50
   8   3  -4    2.90    0.30
   8   3  -4    2.80    0.40
  -8   3   4    2.80    0.50
   8   3  -4    3.10    0.50
  -8   3   4    2.40    0.30
  -8   3   4    2.60    0.40
  -8   3   4    2.90    0.30
  -8   3   4    3.00    0.40
   7  -3  -4    3.10    1.30
  -7  -3   4    2.30    1.60
  -7   3   4    3.60    0.40
  -7   3   4    3.60    0.50
  -7   3   4    2.90    0.50
   7   3  -4    3.80    0.50
   7   3  -4    4.30    0.60
   7   3  -4    4.60    0.40
   7   3  -4    3.50    0.50
  -6  -3   4  162.88    6.20
   6  -3  -4  161.98    5.80
   6   3  -4  167.18    4.80
  -6   3   4  163.98    4.90
   6   3  -4  166.38    5.00
  -6   3   4  156.68    4.70
   6   3  -4  168.98    4.90
   6   3  -4  163.58    4.80
  -6   3   4  164.08    4.90
  -5  -3   4  803.72   24.50
   5  -3  -4  854.51   25.30
   4  -3  -4  148.09    4.90
  -4  -3   4  147.69    5.30
  -3  -3   4  162.78    5.40
   3  -3  -4  161.28    5.00
  -2  -3   4 1433.66   40.00
   2  -3  -4 1434.36   39.60
   2  -3  -4 1340.07   39.50
   1  -3  -4 1841.12   51.59
   0  -3   4  578.94   16.80
   1  -3   4  141.39    4.00
  -1  -3  -4  143.39    4.00
   1  -3   4  144.69    4.00
   1  -3   4  126.69    4.10
  -2  -3  -4  102.09    3.30
   2  -3   4  109.09    3.10
   2  -3   4  108.59    3.70
   2  -3   4  106.89    3.10
  -2  -3  -4  104.39    3.30
   2   3   4  107.49    3.10
   2   3   4  101.79    3.00
  -2   3  -4  109.39    3.20
  -2   3  -4  111.29    3.20
   2   3   4  105.69    3.10
   2   3   4  105.59    3.10
   3  -3   4  209.68    6.00
   3  -3   4  202.88    6.10
   3  -3   4  213.58    6.70
  -3  -3  -4  215.58    6.40
   4  -3   4   50.19    1.50
  -4  -3  -4   45.40    2.10
  -4   3  -4   51.09    1.70
   4   3   4   45.60    1.70
   4   3   4   44.60    1.50
   4   3   4   45.10    1.50
  -4   3  -4   46.80    1.60
  -5  -3  -4  217.68    7.00
   5  -3   4  208.58    7.10
  -5   3  -4  212.68    6.10
   6  -3   4   50.79    2.80
   6   3   4   50.99    1.70
   6   3   4   49.50    1.60
   6   3   4   49.20    1.80
  -6   3  -4   40.80    1.60
   6   3   4   47.20    1.60
  -7  -3  -4   27.00    2.50
   7  -3   4   21.30    2.60
   7  -3   4   26.00    1.10
  -7   3  -4   24.50    1.10
  -7   3  -4   23.90    1.10
   7   3   4   25.80    1.20
   7   3   4   27.30    1.10
  -7   3  -4   21.70    1.20
   7   3   4   24.90    1.00
  -7   3  -4   25.30    0.90
  -7   3  -4   24.40    1.10
   7   3   4   25.00    1.60
  -8  -3  -4   44.20    4.80
   8  -3   4   42.20    1.40
   8  -3   4   42.20    1.50
   8  -3   4   42.20    1.40
  -8  -3  -4   45.70    1.50
  -8  -3  -4   42.90    1.50
   8  -3   4   44.00    1.50
   8   3   4   43.70    1.60
   8   3   4   42.20    1.50
  -8   3  -4   44.00    1.40
  -8   3  -4   43.20    1.40
  -8   3  -4   45.50    1.50
   8   3   4   44.10    1.70
   8   3   4   41.10    1.40
   8   3   4   41.00    1.40
  -8   3  -4   43.50    1.50
   9  -3   4  103.99    3.10
  -9  -3  -4  102.59    3.20
   9  -3   4  107.99    3.20
  -9  -3  -4  104.99    3.20
  -9  -3  -4  107.69    5.60
   9  -3   4  100.59    3.10
  -9   3  -4  103.29    3.10
  -9   3  -4  101.09    3.10
  -9   3  -4  103.39    3.20
   9   3   4  101.69    3.10
   9   3   4  103.59    3.10
  -9   3  -4  102.99    3.20
   9   3   4  105.89    3.60
   9   3   4  102.79    3.20
   9   3   4  101.39    3.30
   9   3   4  103.69    3.40
  -9   3  -4  105.89    3.10
 -10  -3  -4   11.90    0.70
 -10  -3  -4   10.60    2.90
  10  -3   4   11.10    0.60
  10  -3   4   12.60    0.70
  10  -3   4   11.30    0.60
 -10  -3  -4   11.00    0.80
  10   3   4   12.10    0.90
 -10   3  -4   12.60    0.70
 -10   3  -4   12.60    0.70
  10   3   4   12.70    0.70
  10   3   4   11.00    0.70
 -10   3  -4   12.00    0.60
 -10   3  -4   12.00    0.70
  10   3   4   12.00    0.70
 -11  -3  -4   72.69    2.40
  11  -3   4   72.09    2.30
 -11  -3  -4   65.09    5.90
  11  -3   4   71.49    2.20
 -11  -3  -4   70.89    2.30
 -11   3  -4   71.39    2.20
 -11   3  -4   71.89    2.30
  11   3   4   73.59    2.30
 -11   3  -4   73.39    2.30
  11   3   4   73.09    2.20
  11   3   4   74.49    2.20
 -11   3  -4   69.29    2.40
  12  -3   4    2.50    0.30
  12  -3   4    2.20    0.30
 -12  -3  -4    2.70    0.40
 -12  -3  -4    2.70    0.40
 -12   3  -4    2.70    0.30
  12   3   4    2.00    0.30
 -12   3  -4    2.60    0.40
  12   3   4    2.30    0.30
 -12   3  -4    2.30    0.30
  13  -3   4    4.40    0.40
 -13  -3  -4    4.40    0.50
 -13  -3  -4    4.30    0.50
  13  -3   4    4.10    0.40
 -13  -3  -4    4.30    0.50
  13   3   4    4.10    0.50
 -13   3  -4    3.90    0.50
 -14  -3  -4    4.20    0.40
  14  -3   4    4.50    0.50
  14  -3   4    4.10    0.30
 -14  -3  -4    3.90    0.40
 -14  -3  -4    4.30    0.40
 -14   3  -4    4.00    0.30
 -14  -4   4    9.00    0.40
  14  -4  -4    7.70    0.50
  14  -4  -4    8.10    0.40
 -14   4   4    8.10    0.40
  13  -4  -4   14.70    0.60
  13  -4  -4   14.90    0.60
 -13  -4   4   16.40    0.70
  13   4  -4   15.40    0.60
 -13   4   4   15.90    0.60
 -13   4   4   15.10    0.60
 -13   4   4   14.60    0.60
 -13   4   4   15.00    0.70
  12  -4  -4   27.50    1.00
  12  -4  -4   27.60    0.90
 -12  -4   4   26.70    1.00
 -12  -4   4   26.70    1.00
 -12   4   4   26.90    1.00
  12   4  -4   26.20    0.90
 -12   4   4   28.10    1.00
  12   4  -4   26.30    0.90
 -12   4   4   27.50    1.00
 -12   4   4   27.20    1.00
  11  -4  -4   35.60    1.30
  11  -4  -4   37.90    4.80
  11  -4  -4   41.10    1.60
 -11   4   4   36.80    1.50
  11   4  -4   38.30    1.30
  11   4  -4   38.50    1.60
  11   4  -4   39.00    1.50
 -11   4   4   37.10    1.40
 -11   4   4   36.60    1.30
 -11   4   4   37.70    1.40
  10  -4  -4   12.90    0.60
  10  -4  -4   12.50    2.50
  10  -4  -4   12.60    0.70
 -10  -4   4   12.70    0.70
 -10  -4   4   12.20    0.70
  10  -4  -4   12.80    0.60
  10   4  -4   12.50    0.60
 -10   4   4   12.10    0.70
  10   4  -4   12.70    0.70
  10   4  -4   13.30    0.60
 -10   4   4   11.90    0.70
 -10   4   4   11.50    0.60
 -10   4   4   11.80    0.70
   9  -4  -4   57.69    2.10
   9  -4  -4   56.19    3.90
  -9  -4   4   58.49    2.00
  -9   4   4   59.19    1.90
   9   4  -4   55.79    2.10
   9   4  -4   56.19    1.90
  -9   4   4   59.19    2.20
  -9   4   4   58.89    2.20
  -9   4   4   60.29    1.90
  -8  -4   4   39.40    1.40
  -8  -4   4   41.00    1.40
   8  -4  -4   45.30    1.40
   8  -4  -4   42.40    1.40
   8  -4  -4   43.30    1.30
  -8  -4   4   40.00    1.50
   8  -4  -4   44.90    3.10
  -8   4   4   39.10    1.40
  -8   4   4   38.70    1.70
   8   4  -4   42.20    1.40
  -8   4   4   38.90    1.40
  -8   4   4   40.00    1.40
   8   4  -4   41.70    1.40
   8   4  -4   44.20    1.40
  -8   4   4   39.70    1.40
   8   4  -4   43.60    1.60
  -8   4   4   39.40    1.60
   8   4  -4   42.50    1.60
   7  -4  -4   25.60    0.90
   7  -4  -4   25.20    1.00
   7  -4  -4   27.00    2.30
   7  -4  -4   25.60    0.90
  -7  -4   4   24.70    0.90
  -7  -4   4   28.90    1.00
   7  -4  -4   26.30    0.90
  -7   4   4   25.20    1.00
  -7   4   4   26.50    1.10
   7   4  -4   25.80    1.20
   7   4  -4   24.40    0.90
   7   4  -4   26.00    1.10
   7   4  -4   25.50    1.00
   7   4  -4   23.60    0.90
   6  -4  -4   66.29    3.10
  -6   4   4   65.49    2.10
   6   4  -4   67.89    2.20
  -6   4   4   66.59    2.20
  -6   4   4   62.59    2.00
   6   4  -4   65.39    2.10
   6   4  -4   65.49    2.00
   6   4  -4   66.79    2.30
   5  -4  -4    1.40    0.70
  -5   4   4    2.30    0.40
   5   4  -4    1.50    0.30
   5   4  -4    1.90    0.30
  -5   4   4    2.40    0.40
   5   4  -4    1.70    0.40
   5   4  -4    1.40    0.30
  -4  -4   4  865.71   25.30
  -3  -4   4  122.79    4.50
   3  -4  -4  122.29    4.00
  -3   4   4  124.29    3.60
  -3   4   4  125.89    3.60
   3   4  -4  124.29    3.70
  -2  -4   4  171.98    5.60
   2  -4  -4  163.98    5.10
   2  -4  -4  170.58    5.00
  -1  -4   4  772.02   22.30
   0  -4   4  274.37    8.40
   1  -4   4   69.49    2.70
  -1   4  -4   66.79    2.10
  -1   4  -4   69.19    2.10
  -2  -4  -4  387.06   11.60
  -2  -4  -4  411.26   11.50
   2  -4   4  401.76   11.90
  -3  -4  -4   27.50    1.40
   3  -4   4   26.10    1.60
   3   4   4   29.30    1.00
  -3   4  -4   27.70    1.10
   3   4   4   29.40    1.00
  -3   4  -4   27.20    1.10
   3   4   4   29.30    1.00
  -4  -4  -4   12.30    1.90
  -4   4  -4   13.20    0.70
   4   4   4   11.60    0.60
   4   4   4   14.10    0.70
   4   4   4   12.20    0.60
  -4   4  -4   13.90    0.80
   5  -4   4  282.27    9.10
  -5  -4  -4  296.97    9.00
  -5   4  -4  266.77    8.30
   6  -4   4   71.09    3.40
  -6  -4  -4   70.19    3.30
   6   4   4   70.19    2.20
  -6   4  -4   67.79    2.40
   6   4   4   74.49    2.40
   6   4   4   73.69    2.30
   6   4   4   74.69    2.20
  -6   4  -4   66.89    2.30
  -6   4  -4   65.69    2.20
   7  -4   4    2.00    0.30
  -7  -4  -4    0.10    1.10
   7  -4   4    1.60    1.30
  -7   4  -4    1.60    0.40
  -8  -4  -4   13.00    2.80
   8  -4   4   17.50    3.40
   8  -4   4   19.70    0.80
   8  -4   4   19.20    0.80
   8  -4   4   18.00    0.70
  -8  -4  -4   18.20    0.90
  -8  -4  -4   20.80    0.80
  -8   4  -4   18.00    0.80
   8   4   4   17.70    0.80
   8   4   4   18.60    1.00
   8   4   4   18.90    0.90
   8   4   4   17.60    0.80
   8   4   4   18.80    1.10
  -8   4  -4   18.10    0.80
   8   4   4   18.60    0.80
  -8   4  -4   17.80    0.80
  -8   4  -4   18.00    0.90
  -9  -4  -4   28.60    3.40
   9  -4   4   27.20    1.10
  -9  -4  -4   27.10    1.20
  -9   4  -4   26.90    1.00
  -9   4  -4   27.40    1.10
   9   4   4   26.00    1.40
   9   4   4   25.00    1.10
  -9   4  -4   26.40    1.00
   9   4   4   29.40    1.70
  -9   4  -4   27.90    1.10
 -10  -4  -4   54.19    1.90
  10  -4   4   59.39    1.80
  10  -4   4   58.39    1.80
  10  -4   4   57.39    1.80
 -10  -4  -4   49.70    4.70
 -10  -4  -4   53.09    1.90
  10   4   4   53.89    1.80
  10   4   4   58.19    1.80
  10   4   4   56.39    1.90
  10   4   4   56.19    2.80
 -10   4  -4   55.89    1.80
 -10   4  -4   55.69    1.90
 -10   4  -4   56.19    1.80
  10   4   4   55.09    2.00
 -10   4  -4   54.39    1.90
 -10   4  -4   54.69    1.80
 -11  -4  -4   -0.20    3.00
 -11  -4  -4    1.60    0.50
  11  -4   4    1.20    0.20
  11  -4   4    1.60    0.30
 -11   4  -4    1.60    0.30
 -11   4  -4    1.20    0.50
  11   4   4    1.60    0.30
 -12  -4  -4    1.80    0.40
 -12  -4  -4    1.50    0.30
  12  -4   4    1.80    0.30
  12  -4   4    1.60    0.30
 -12  -4  -4    1.70    0.30
 -12   4  -4    1.90    0.30
 -12   4  -4    1.80    0.30
 -12   4  -4    1.90    0.30
  12   4   4    1.30    0.30
  12   4   4    1.70    0.30
  12   4   4    1.70    0.30
 -13  -4  -4   34.90    1.40
 -13  -4  -4   35.60    1.20
 -13  -4  -4   39.50    1.50
  13  -4   4   34.00    1.20
  13  -4   4   35.50    1.30
 -13   4  -4   35.70    1.20
  13   4   4   34.30    1.20
  13   4   4   33.30    1.10
  14  -4   4    0.30    0.10
 -14  -4  -4    0.00    0.30
 -14  -4  -4    0.20    0.20
 -14  -4  -4    0.00    0.20
  14   4   4    0.30    0.10
 -14   4  -4    0.30    0.30
 -13  -5   4   13.40    0.60
  13  -5  -4   12.50    0.60
  13  -5  -4   13.40    0.60
 -13  -5   4   13.60    0.60
 -13   5   4   13.40    0.50
 -13   5   4   13.70    0.60
 -13   5   4   13.40    0.60
 -13   5   4   13.30    0.60
  13   5  -4   13.50    0.50
  12  -5  -4   11.60    0.60
  12  -5  -4   12.90    0.60
 -12  -5   4   13.10    0.70
 -12  -5   4   13.80    0.60
  12  -5  -4   13.20    0.60
 -12   5   4   13.30    0.70
 -12   5   4   13.00    0.60
  12   5  -4   13.50    0.60
 -12   5   4   12.60    0.60
  12   5  -4   13.60    0.50
 -12   5   4   12.20    0.60
 -12   5   4   12.80    0.60
 -11  -5   4   51.59    1.70
 -11  -5   4   51.49    1.80
  11  -5  -4   51.59    1.70
  11  -5  -4   45.10    4.60
  11  -5  -4   49.30    1.60
  11  -5  -4   50.79    1.60
 -11  -5   4   56.59    6.40
 -11  -5   4   50.89    1.70
  11   5  -4   51.39    1.60
  11   5  -4   52.19    1.60
 -11   5   4   49.00    1.70
 -11   5   4   50.69    1.70
 -11   5   4   50.59    1.60
  11   5  -4   51.69    1.60
 -11   5   4   50.29    1.70
 -10  -5   4   25.80    1.00
  10  -5  -4   26.90    1.00
  10  -5  -4   25.50    1.00
 -10  -5   4   23.10    3.50
  10  -5  -4   26.30    0.90
  10  -5  -4   23.50    3.50
 -10  -5   4   25.70    1.00
 -10  -5   4   25.80    1.10
 -10   5   4   25.90    1.10
 -10   5   4   24.80    1.00
  10   5  -4   26.50    1.00
 -10   5   4   25.70    1.00
 -10   5   4   27.00    1.00
  10   5  -4   26.70    1.00
  10   5  -4   28.20    1.40
  10   5  -4   26.80    1.00
  -9  -5   4   79.19    2.60
  -9  -5   4   80.39    2.60
  -9  -5   4   81.99    5.40
   9  -5  -4   84.29    2.50
   9  -5  -4   83.09    2.50
  -9  -5   4   83.19    2.50
   9  -5  -4   83.09    2.50
   9  -5  -4   81.99    4.50
   9   5  -4   77.99    2.70
   9   5  -4   82.89    2.50
  -9   5   4   80.49    2.60
  -9   5   4   80.69    2.50
  -9   5   4   85.49    2.60
   9   5  -4   79.79    2.50
  -9   5   4   78.59    2.80
   9   5  -4   82.99    2.50
   8  -5  -4   46.90    3.20
  -8  -5   4   49.50    1.70
   8  -5  -4   49.50    1.60
  -8  -5   4   49.60    1.70
  -8  -5   4   52.39    1.70
   8  -5  -4   48.40    1.60
   8  -5  -4   49.20    1.60
  -8  -5   4   53.69    4.00
  -8   5   4   48.70    1.90
   8   5  -4   51.89    1.70
  -8   5   4   49.20    1.60
   8   5  -4   49.70    1.60
  -8   5   4   49.00    1.90
   8   5  -4   50.49    1.90
   8   5  -4   51.19    1.80
  -8   5   4   49.60    1.70
  -8   5   4   49.30    1.70
   8   5  -4   52.39    2.00
   8   5  -4   50.29    1.60
   7  -5  -4    4.50    0.40
   7  -5  -4    4.20    0.50
  -7  -5   4    5.80    0.50
   7  -5  -4    4.40    0.40
   7  -5  -4    4.90    0.40
  -7  -5   4    5.90    1.60
   7   5  -4    5.40    0.70
  -7   5   4    5.30    0.50
  -7   5   4    5.60    0.60
   7   5  -4    6.40    0.60
   7   5  -4    4.80    0.50
   7   5  -4    5.50    0.60
   7   5  -4    4.60    0.50
   7   5  -4    5.40    0.50
  -6  -5   4  970.00   28.80
   6  -5  -4  964.90   28.30
  -5  -5   4   80.39    3.80
   5  -5  -4   72.49    3.10
   5   5  -4   81.29    2.60
  -5   5   4   85.19    2.50
   5   5  -4   84.69    2.70
   5   5  -4   80.69    2.50
  -5   5   4   86.59    2.60
   5   5  -4   71.99    2.40
  -4  -5   4    1.30    1.00
   4  -5  -4    2.30    0.60
   4   5  -4    2.20    0.40
   4   5  -4    2.30    0.30
  -3  -5   4   26.50    2.20
  -3   5   4   27.70    1.00
   3   5  -4   26.90    1.00
   3   5  -4   26.30    1.10
  -3   5   4   26.90    1.00
   3   5  -4   28.10    1.00
   2  -5  -4  369.06   10.30
  -2  -5   4  350.46   11.00
   2  -5  -4  353.36   10.20
  -1  -5   4  531.85   15.70
   0  -5   4   70.09    2.80
   0   5  -4   71.09    2.20
   0   5  -4   70.39    2.20
   1  -5   4 1113.89   31.90
   2  -5   4  437.06   13.00
   3  -5   4   32.80    1.90
  -3  -5  -4   40.60    2.00
   3   5   4   38.30    1.20
  -3   5  -4   34.80    1.40
   3   5   4   37.60    1.30
  -3   5  -4   35.30    1.30
   3   5   4   36.90    1.20
  -4  -5  -4  309.37    9.30
   4  -5   4  314.97    9.70
  -4   5  -4  294.17    8.70
  -5  -5  -4  108.69    4.10
   5  -5   4  112.59    4.40
   5   5   4  110.79    3.40
  -5   5  -4  108.79    3.30
   5   5   4  108.29    3.40
   5   5   4  109.99    3.30
  -5   5  -4  114.19    3.50
  -5   5  -4  112.39    3.50
  -6  -5  -4  222.68    6.70
  -6  -5  -4  238.78    7.80
   6  -5   4  215.48    6.60
   6  -5   4  222.98    7.90
   6  -5   4  255.27    6.80
   6   5   4  241.78    6.80
   6   5   4  236.48    6.70
  -6   5  -4  230.98    6.90
  -6   5  -4  231.88    6.90
   6   5   4  232.58    6.90
  -6   5  -4  220.88    6.60
   6   5   4  220.88    6.70
   7  -5   4   35.90    1.20
   7  -5   4   34.10    1.10
   7  -5   4   34.90    2.90
  -7  -5  -4   36.00    1.20
  -7  -5  -4   36.50    3.10
   7  -5   4   34.90    1.20
  -7  -5  -4   35.30    1.30
   7  -5   4   33.80    1.20
  -7   5  -4   34.20    1.40
   7   5   4   34.70    1.50
  -7   5  -4   33.70    1.20
  -7   5  -4   34.20    1.20
  -7   5  -4   33.80    1.50
   7   5   4   33.10    1.20
   7   5   4   33.70    1.40
  -7   5  -4   35.30    1.50
  -7   5  -4   35.60    1.20
   7   5   4   34.30    1.30
   8  -5   4   27.20    1.00
   8  -5   4   26.80    1.00
   8  -5   4   28.80    1.00
  -8  -5  -4   27.40    1.10
   8  -5   4   28.30    3.10
   8  -5   4   28.70    1.10
  -8  -5  -4   25.30    2.90
  -8  -5  -4   28.80    1.20
  -8   5  -4   29.00    1.30
  -8   5  -4   28.50    1.10
  -8   5  -4   28.20    1.10
   8   5   4   26.80    1.10
   8   5   4   26.80    1.30
   8   5   4   27.10    1.40
  -8   5  -4   28.20    1.00
  -8   5  -4   28.20    1.30
  -8   5  -4   29.60    1.10
   8   5   4   26.80    1.20
  -9  -5  -4    8.10    0.60
   9  -5   4    9.60    0.60
   9  -5   4    9.80    0.50
   9  -5   4   10.90    2.40
   9  -5   4    9.60    0.60
  -9  -5  -4    8.00    0.70
  -9  -5  -4    6.40    2.10
   9   5   4    8.80    0.60
  -9   5  -4    8.00    0.70
   9   5   4    8.60    0.70
   9   5   4   10.20    0.60
   9   5   4    8.30    1.20
  -9   5  -4    8.20    0.60
   9   5   4   10.10    0.90
  -9   5  -4    9.00    0.90
  -9   5  -4    8.50    0.60
  10  -5   4    3.10    3.30
 -10  -5  -4    3.30    0.40
  10  -5   4    3.10    0.30
 -10  -5  -4    3.10    0.40
 -10  -5  -4    3.60    0.50
  10  -5   4    3.60    0.40
 -10  -5  -4    3.10    2.10
  10  -5   4    3.10    0.40
  10   5   4    3.00    0.60
 -10   5  -4    3.60    0.40
  10   5   4    3.90    0.80
 -10   5  -4    3.80    0.60
 -10   5  -4    3.90    0.50
  10   5   4    3.10    0.40
  10   5   4    3.80    0.50
  10   5   4    2.90    0.40
 -10   5  -4    4.20    0.50
 -10   5  -4    3.40    0.40
 -11  -5  -4   57.29    2.00
 -11  -5  -4   58.79    1.90
  11  -5   4   57.89    1.80
  11  -5   4   55.69    1.80
 -11  -5  -4   57.89    1.90
  11  -5   4   58.19    1.80
 -11   5  -4   57.29    1.90
  11   5   4   58.19    1.80
 -11   5  -4   56.69    1.90
 -11   5  -4   57.99    1.80
  11   5   4   57.79    1.80
  11   5   4   58.29    1.90
  12  -5   4    2.10    0.30
 -12  -5  -4    2.00    0.30
  12  -5   4    1.80    0.30
 -12  -5  -4    2.10    0.30
  12  -5   4    2.10    0.20
 -12  -5  -4    2.60    0.40
 -12   5  -4    2.20    0.30
  12   5   4    2.20    0.30
 -12   5  -4    2.00    0.30
 -12   5  -4    1.70    0.30
  12   5   4    1.70    0.30
  12   5   4    2.30    0.30
 -12   5  -4    2.20    0.30
 -13  -5  -4   72.69    2.10
 -13  -5  -4   69.79    2.20
  13  -5   4   69.89    2.10
 -13  -5  -4   71.39    2.10
  13  -5   4   67.29    2.10
 -13   5  -4   69.69    2.10
  13   5   4   72.89    2.10
 -13   5  -4   66.09    2.20
 -13   5  -4   65.49    2.10
  13   5   4   70.89    2.00
 -13  -6   4   11.60    0.50
 -13  -6   4   11.30    0.50
  13  -6  -4   10.50    0.50
  13  -6  -4   11.20    0.40
  13   6  -4   11.70    0.50
 -13   6   4   11.10    0.50
 -13   6   4   10.90    0.40
 -13   6   4   10.90    0.50
  12  -6  -4   18.50    0.70
 -12  -6   4   18.50    0.80
  12  -6  -4   18.40    0.70
 -12   6   4   17.50    0.70
 -12   6   4   17.40    0.70
 -12   6   4   18.20    0.80
  12   6  -4   18.00    0.70
  12   6  -4   18.00    0.70
 -12   6   4   18.50    0.80
 -11  -6   4  111.39    3.40
  11  -6  -4  111.29    3.20
  11  -6  -4  112.29    3.30
 -11  -6   4  113.79    3.30
 -11  -6   4  109.29    3.30
  11  -6  -4  106.99    3.30
 -11   6   4  109.29    3.30
 -11   6   4  111.79    3.30
  11   6  -4  112.29    3.30
  11   6  -4  109.49    3.30
  11   6  -4  110.49    3.30
 -11   6   4  112.59    3.40
  10  -6  -4   48.60    4.00
 -10  -6   4   56.89    1.80
  10  -6  -4   57.49    1.70
  10  -6  -4   56.69    1.80
 -10  -6   4   52.49    5.50
 -10  -6   4   55.39    2.00
  10  -6  -4   54.69    1.80
 -10  -6   4   55.09    1.90
  10   6  -4   53.49    1.80
 -10   6   4   57.39    1.90
  10   6  -4   56.19    1.80
  10   6  -4   55.09    1.80
  10   6  -4   58.19    2.20
 -10   6   4   58.19    1.90
 -10   6   4   59.39    1.90
 -10   6   4   55.79    2.30
 -10   6   4   57.29    1.80
   9  -6  -4  110.79    3.20
  -9  -6   4  108.59    3.30
  -9  -6   4  108.49    3.20
  -9  -6   4  105.99    3.30
  -9  -6   4  108.59    3.20
  -9  -6   4  114.09    6.60
   9  -6  -4  119.99    5.50
   9  -6  -4  109.89    3.20
   9  -6  -4  109.49    3.20
   9   6  -4  101.39    3.40
  -9   6   4  107.19    3.30
   9   6  -4  106.59    3.20
  -9   6   4  102.69    3.60
  -9   6   4  103.09    3.50
   9   6  -4   96.69    4.00
   9   6  -4  104.89    3.20
  -9   6   4  107.69    3.30
  -9   6   4  109.69    3.20
  -9   6   4  107.19    3.20
   9   6  -4  105.29    3.20
  -8  -6   4   63.49    2.00
   8  -6  -4   60.29    3.50
   8  -6  -4   68.79    2.30
  -8  -6   4   63.19    4.40
   8  -6  -4   61.69    2.00
   8   6  -4   62.79    2.00
  -8   6   4   65.59    2.30
   8   6  -4   61.39    2.40
   8   6  -4   62.99    2.30
  -8   6   4   60.99    2.30
  -8   6   4   64.29    2.20
  -8   6   4   61.29    2.00
   7  -6  -4    0.90    1.00
  -7  -6   4    0.60    0.30
   7  -6  -4    1.20    0.30
   7  -6  -4    1.00    0.30
  -7  -6   4    1.90    0.30
   7  -6  -4    0.80    0.20
  -7  -6   4    1.70    2.20
  -7  -6   4    0.90    0.30
   7   6  -4    1.70    0.40
   7   6  -4    0.50    0.30
  -7   6   4    1.50    0.40
   7   6  -4    1.10    0.30
  -7   6   4    1.20    0.30
  -7   6   4    0.60    0.30
   7   6  -4    1.20    0.40
   7   6  -4    0.50    0.30
   7   6  -4    0.60    0.30
  -6  -6   4    8.80    0.60
  -6  -6   4    9.00    0.60
   6  -6  -4   10.20    0.60
   6  -6  -4   10.90    1.50
  -6  -6   4    7.20    1.60
   6  -6  -4   10.90    0.80
   6  -6  -4   10.20    0.60
  -6   6   4   11.60    0.80
  -6   6   4   10.80    0.60
   6   6  -4    9.80    0.80
   6   6  -4    9.10    0.60
   6   6  -4   10.20    0.70
   6   6  -4    9.70    0.60
  -6   6   4   11.70    0.70
  -5  -6   4  645.14   19.90
   5  -6  -4  663.83   19.20
   4  -6  -4  638.84   18.50
  -4  -6   4  635.24   19.20
  -3  -6   4    0.80    0.90
   3  -6  -4    0.00    1.10
  -3   6   4    0.60    0.20
   3   6  -4    0.60    0.30
   3   6  -4    0.10    0.30
  -2  -6   4  541.55   16.20
  -1  -6   4   98.29    3.80
   1   6  -4  100.89    3.00
   1   6  -4  101.99    3.10
   0  -6   4  164.78    5.50
   1  -6   4 1071.79   30.80
   2  -6   4  714.93   20.90
  -3  -6  -4   91.19    2.80
   3  -6   4   93.19    3.50
  -3   6  -4   91.49    2.80
   3   6   4   90.89    2.60
   3   6   4   87.69    2.70
  -3   6  -4   80.09    2.70
  -3   6  -4   93.69    2.90
   3   6   4   86.89    2.70
   4  -6   4   16.70    1.70
  -4  -6  -4   19.60    1.30
   4   6   4   21.60    0.80
  -4   6  -4   19.80    0.90
   4   6   4   22.00    0.90
  -4   6  -4   19.90    1.00
  -4   6  -4   18.40    0.80
   4   6   4   21.00    0.80
   5  -6   4  303.27    9.70
  -5   6  -4  293.47    8.60
   5   6   4  302.07    8.90
   6  -6   4   31.80    1.10
   6  -6   4   33.30    2.40
  -6  -6  -4   36.10    1.50
   6  -6   4   31.60    1.10
  -6  -6  -4   29.90    1.20
  -6  -6  -4   30.70    1.10
   6  -6   4   32.90    1.00
  -6   6  -4   30.50    1.30
  -6   6  -4   29.30    1.30
   6   6   4   33.00    1.30
  -6   6  -4   28.30    1.10
   6   6   4   31.80    1.20
  -6   6  -4   29.50    1.10
  -7  -6  -4   11.70    0.60
   7  -6   4   10.80    0.60
   7  -6   4   11.10    0.50
  -7  -6  -4   10.50    0.70
   7  -6   4   10.40    0.60
  -7  -6  -4   12.40    0.70
   7  -6   4   10.90    0.60
   7  -6   4   17.20    3.10
  -7   6  -4   12.30    0.80
   7   6   4   10.50    0.80
   7   6   4   11.10    0.70
   7   6   4   11.00    0.70
  -7   6  -4   11.80    0.60
  -7   6  -4   12.20    0.70
  -7   6  -4   12.70    0.80
   7   6   4   10.90    0.90
  -7   6  -4   12.60    0.60
  -8  -6  -4   70.19    2.40
   8  -6   4   71.69    4.20
   8  -6   4   70.19    2.20
  -8  -6  -4   69.59    2.20
   8  -6   4   72.99    2.40
   8  -6   4   71.19    2.20
  -8  -6  -4   71.79    2.40
   8   6   4   71.19    2.60
  -8   6  -4   65.99    2.20
   8   6   4   71.79    2.20
  -8   6  -4   69.49    2.80
  -8   6  -4   66.49    2.50
   8   6   4   69.79    2.40
  -8   6  -4   66.79    2.20
  -8   6  -4   66.99    2.20
   8   6   4   70.89    2.50
   9  -6   4   84.19    2.60
  -9  -6  -4   83.29    2.60
   9  -6   4   83.69    2.60
   9  -6   4   90.79    5.10
  -9  -6  -4   84.99    2.70
  -9  -6  -4   85.29    2.70
   9  -6   4   83.99    2.60
   9  -6   4   83.29    2.50
  -9   6  -4   81.79    2.60
  -9   6  -4   80.49    2.60
   9   6   4   85.19    3.00
   9   6   4   87.19    2.60
   9   6   4   82.49    2.90
   9   6   4   84.09    2.60
   9   6   4   83.09    2.80
   9   6   4   85.49    2.70
  -9   6  -4   84.69    2.80
  -9   6  -4   83.19    2.60
 -10  -6  -4  217.68    6.40
  10  -6   4  211.08    6.20
 -10  -6  -4  218.68    6.30
 -10  -6  -4  206.38    8.40
  10  -6   4  214.08    6.20
 -10  -6  -4  220.08    6.30
  10  -6   4  211.28    8.90
  10  -6   4  208.18    6.20
  10   6   4  223.28    6.30
  10   6   4  228.58    6.50
  10   6   4  206.48    6.70
 -10   6  -4  211.08    6.30
  10   6   4  211.88    6.30
 -10   6  -4  213.28    6.20
 -10   6  -4  209.58    6.20
  10   6   4  223.68    6.80
 -10   6  -4  215.78    6.20
  11  -6   4   88.09    2.60
  11  -6   4   87.49    2.70
 -11  -6  -4   87.99    2.80
 -11  -6  -4   89.79    2.70
  11  -6   4   86.59    2.70
 -11  -6  -4   89.19    2.70
 -11   6  -4   85.49    2.70
 -11   6  -4   86.59    2.60
  11   6   4   90.29    3.00
 -11   6  -4   86.79    2.70
  11   6   4   88.09    2.70
  11   6   4   88.69    2.70
 -12  -6  -4    7.90    0.60
 -12  -6  -4    7.70    0.60
  12  -6   4    7.80    0.50
  12  -6   4    7.70    0.40
  12  -6   4    8.00    0.40
 -12  -6  -4    8.50    0.60
  12   6   4    8.20    0.50
  12   6   4    8.40    0.50
 -12   6  -4    8.10    0.50
 -12   6  -4    8.30    0.50
  12   6   4    8.30    0.50
 -12   6  -4    8.40    0.50
 -13  -6  -4    0.60    0.20
 -13  -6  -4    0.70    0.20
 -13  -6  -4    0.70    0.30
  13  -6   4    0.90    0.20
  13  -6   4    0.70    0.20
  13   6   4    0.80    0.20
 -13   6  -4    1.10    0.20
 -13   6  -4    1.00    0.20
 -13   6  -4    0.90    0.20
  13   6   4    0.70    0.20
 -13  -7   4    1.20    0.10
 -13   7   4    0.90    0.20
  13   7  -4    1.00    0.10
 -13   7   4    0.80    0.10
  12  -7  -4   26.70    0.90
  12  -7  -4   28.50    1.10
 -12  -7   4   26.80    1.00
  12  -7  -4   27.60    1.00
 -12  -7   4   27.30    0.90
 -12  -7   4   28.80    1.20
 -12   7   4   29.90    1.00
  12   7  -4   27.40    1.00
 -12   7   4   29.80    1.00
 -12   7   4   27.40    1.00
 -12   7   4   30.00    1.10
  12   7  -4   28.40    1.00
 -11  -7   4   35.50    1.20
 -11  -7   4   35.40    1.30
  11  -7  -4   37.20    1.20
 -11  -7   4   35.10    1.30
  11  -7  -4   36.90    1.20
  11  -7  -4   36.90    1.10
 -11   7   4   37.50    1.30
  11   7  -4   36.10    1.20
  11   7  -4   36.40    1.20
  11   7  -4   36.10    1.20
 -11   7   4   38.30    1.20
 -11   7   4   37.50    1.30
 -11   7   4   37.40    1.20
 -10  -7   4    9.30    3.20
 -10  -7   4    9.70    0.60
  10  -7  -4    9.50    0.40
  10  -7  -4    9.40    0.50
 -10  -7   4    9.20    0.60
  10  -7  -4    8.90    0.50
 -10  -7   4    9.90    0.70
 -10  -7   4    9.30    0.60
 -10   7   4    9.10    0.60
 -10   7   4    9.20    0.60
  10   7  -4    9.70    0.50
 -10   7   4    9.00    0.60
  10   7  -4    9.50    0.50
  10   7  -4    9.50    0.60
 -10   7   4    9.60    0.60
  -9  -7   4    4.80    2.60
   9  -7  -4    2.90    0.30
   9  -7  -4    3.00    0.30
  -9  -7   4    4.00    0.40
   9  -7  -4    3.10    1.50
  -9  -7   4    3.70    0.50
  -9  -7   4    3.80    0.40
  -9  -7   4    4.30    0.50
   9  -7  -4    2.60    0.30
  -9   7   4    4.00    0.50
  -9   7   4    3.80    0.40
  -9   7   4    3.50    0.70
   9   7  -4    3.60    0.40
  -9   7   4    3.20    0.40
   9   7  -4    3.10    0.50
  -9   7   4    3.50    0.40
   9   7  -4    3.80    0.70
   9   7  -4    3.50    0.40
  -8  -7   4    1.30    0.30
  -8  -7   4    1.00    0.40
   8  -7  -4    0.80    0.30
   8  -7  -4    0.80    1.20
  -8  -7   4    2.70    2.00
  -8  -7   4    0.70    0.30
  -8  -7   4    0.70    0.30
   8  -7  -4    0.70    0.30
   8  -7  -4    1.40    0.30
   8  -7  -4    1.10    0.20
   8   7  -4    1.00    0.40
   8   7  -4    0.90    0.30
   8   7  -4    1.00    0.40
  -8   7   4    1.20    0.40
   8   7  -4    1.00    0.50
  -8   7   4    1.20    0.40
  -8   7   4    0.80    0.30
   8   7  -4    0.70    0.30
   8   7  -4    1.20    0.30
  -7  -7   4    3.00    1.60
  -7  -7   4    0.90    0.30
   7  -7  -4    1.30    0.20
  -7  -7   4    1.80    0.30
   7  -7  -4    2.20    1.10
   7  -7  -4    1.40    0.30
   7  -7  -4    1.50    0.30
  -7  -7   4    1.40    0.30
  -7  -7   4    1.80    0.30
  -7   7   4    1.40    0.40
   7   7  -4    1.30    0.30
   7   7  -4    1.30    0.30
  -7   7   4    1.20    0.40
   7   7  -4    1.20    0.30
  -7   7   4    1.40    0.30
   7   7  -4    1.50    0.40
   7   7  -4    1.50    0.50
   7   7  -4    1.60    0.40
   6  -7  -4  294.47    8.40
  -6  -7   4  287.37    8.30
  -6  -7   4  288.37    8.30
   6  -7  -4  280.37    8.30
   6  -7  -4  295.57    8.30
  -6  -7   4  288.37    8.60
   6  -7  -4  288.67    8.20
  -6  -7   4  289.27    8.40
   6   7  -4  296.37    8.70
   6   7  -4  291.97    8.50
   6   7  -4  285.17    8.30
  -6   7   4  298.87    8.50
  -6   7   4  289.87    8.60
   6   7  -4  294.17    8.50
   5  -7  -4    0.60    0.20
   5  -7  -4    0.00    0.30
   5  -7  -4    1.00    0.70
  -5  -7   4    0.50    0.20
   5  -7  -4    0.70    0.10
  -5  -7   4    0.30    0.30
  -5  -7   4   -0.50    1.00
  -5  -7   4    0.70    0.40
  -5  -7   4    0.70    0.30
   5   7  -4    0.30    0.30
  -5   7   4    0.70    0.30
   5   7  -4    0.60    0.30
   5   7  -4    0.70    0.30
  -4  -7   4   12.90    0.70
  -4  -7   4   11.80    0.50
  -4  -7   4   11.90    0.60
  -4  -7   4   10.90    0.60
   4  -7  -4   12.40    0.60
  -4  -7   4   12.10    1.70
   4  -7  -4   11.50    1.00
   4   7  -4   14.10    0.60
   4   7  -4   13.90    0.70
   4   7  -4   12.60    0.80
  -4   7   4   12.90    0.70
  -3  -7   4   93.39    3.80
   3   7  -4   92.39    2.90
  -3   7   4   91.69    2.80
  -3   7   4   90.99    2.80
   3   7  -4   93.39    2.90
  -2  -7   4  117.79    4.40
   2   7  -4  116.19    3.60
  -2   7   4  117.69    3.50
   2   7  -4  116.49    3.50
  -2   7   4  116.69    3.40
  -1  -7   4  777.02   22.70
   0  -7   4  120.49    4.40
   0   7  -4  122.59    3.70
   0   7  -4  126.69    3.80
   1  -7   4  472.05   14.10
   2  -7   4    8.60    1.20
  -2   7  -4    7.60    0.60
  -2   7  -4    7.30    0.60
   3  -7   4  231.48    7.40
   3   7   4  230.08    6.50
  -3   7  -4  210.78    6.50
   3   7   4  228.08    6.60
  -3   7  -4  227.98    6.70
   3   7   4  229.28    6.50
  -3   7  -4  225.88    6.70
   4  -7   4   49.99    2.60
  -4  -7  -4   47.10    1.60
  -4  -7  -4   51.79    1.80
   4  -7   4   45.80    1.60
   4  -7   4   47.40    1.60
   4  -7   4   46.80    1.50
  -4   7  -4   49.50    1.80
   4   7   4   47.40    1.70
  -4   7  -4   47.70    1.60
   4   7   4   48.30    1.60
  -4   7  -4   49.80    1.80
   5  -7   4  191.18    5.60
  -5  -7  -4  183.98    6.00
  -5  -7  -4  190.08    5.70
  -5  -7  -4  188.68    5.60
   5  -7   4  191.78    5.50
   5  -7   4  190.78    5.60
   5  -7   4  196.48    6.80
  -5  -7  -4  188.88    5.60
   5   7   4  190.58    5.70
   5   7   4  196.68    6.30
  -5   7  -4  196.48    5.80
   5   7   4  193.58    5.60
  -5   7  -4  192.58    5.60
   6  -7   4    2.20    1.90
   6  -7   4    2.10    0.30
  -6  -7  -4    3.20    0.40
   6  -7   4    2.40    0.30
  -6  -7  -4    2.70    0.40
  -6  -7  -4    3.40    0.40
   6  -7   4    2.30    0.20
   6   7   4    2.20    0.30
  -6   7  -4    3.40    0.50
   6   7   4    2.20    0.40
   6   7   4    2.20    0.40
  -6   7  -4    3.10    0.40
  -7  -7  -4  271.27    7.80
   7  -7   4  258.47    7.40
   7  -7   4  257.07    7.60
   7  -7   4  251.07    7.40
   7  -7   4  259.67    7.40
   7  -7   4  252.77    9.00
  -7  -7  -4  277.77    7.60
  -7  -7  -4  251.77    8.50
  -7  -7  -4  263.87    7.40
  -7   7  -4  246.78    7.40
  -7   7  -4  254.17    7.40
   7   7   4  262.67    7.60
  -7   7  -4  243.08    7.50
   7   7   4  258.97    7.70
   7   7   4  257.17    7.40
  -7   7  -4  254.57    7.40
  -7   7  -4  249.58    7.70
  -7   7  -4  253.57    7.70
   7   7   4  258.67    7.80
   8  -7   4   36.30    3.20
   8  -7   4   33.90    1.10
  -8  -7  -4   31.60    1.20
   8  -7   4   31.30    1.20
   8  -7   4   32.70    1.20
  -8  -7  -4   32.00    1.30
  -8  -7  -4   29.70    2.80
   8  -7   4   35.40    1.20
  -8  -7  -4   32.40    1.20
   8   7   4   32.00    1.40
   8   7   4   31.40    1.50
  -8   7  -4   32.40    1.50
  -8   7  -4   33.00    1.50
  -8   7  -4   31.80    1.20
  -8   7  -4   31.20    1.30
   8   7   4   31.80    1.20
  -8   7  -4   32.60    1.20
   8   7   4   31.90    1.30
  -8   7  -4   31.80    1.20
  -9  -7  -4   85.59    2.60
   9  -7   4   81.69    2.60
  -9  -7  -4   84.79    2.70
   9  -7   4   83.99    2.50
   9  -7   4   80.69    2.60
  -9  -7  -4   84.09    2.60
  -9  -7  -4   75.99    4.20
   9  -7   4   83.39    2.60
   9  -7   4   80.89    4.90
  -9   7  -4   82.59    2.50
   9   7   4   83.99    2.60
   9   7   4   87.19    2.90
   9   7   4   83.09    2.60
   9   7   4   82.59    3.10
   9   7   4   81.79    3.00
   9   7   4   84.39    2.60
  -9   7  -4   81.99    2.60
  -9   7  -4   80.79    2.60
  10  -7   4   23.40    3.10
 -10  -7  -4   19.60    0.90
  10  -7   4   20.00    0.70
  10  -7   4   19.30    0.80
  10  -7   4   18.60    0.80
  10  -7   4   19.80    0.80
 -10  -7  -4   19.70    0.90
 -10  -7  -4   16.80    2.40
 -10  -7  -4   19.20    1.00
  10   7   4   20.30    0.80
  10   7   4   20.00    0.90
  10   7   4   20.00    0.80
 -10   7  -4   19.70    0.80
 -10   7  -4   20.40    0.80
 -10   7  -4   19.40    0.80
 -10   7  -4   19.90    0.80
  11  -7   4   19.40    0.80
 -11  -7  -4   18.40    0.80
  11  -7   4   19.40    0.70
 -11  -7  -4   18.50    0.90
 -11  -7  -4   18.20    0.80
  11  -7   4   20.00    0.80
 -11   7  -4   19.30    0.80
  11   7   4   18.60    0.80
  11   7   4   19.70    0.80
  11   7   4   19.60    0.80
 -11   7  -4   18.90    0.80
 -11   7  -4   19.40    0.80
 -11   7  -4   19.50    0.70
 -12  -7  -4   28.40    1.10
 -12  -7  -4   27.80    1.30
  12  -7   4   27.70    1.00
 -12  -7  -4   26.10    1.00
  12  -7   4   27.30    0.90
 -12   7  -4   28.20    1.10
 -12   7  -4   27.00    0.90
  12   7   4   28.40    1.10
  13  -7   4    4.30    0.20
  13  -7   4    3.80    0.30
  13  -7   4    4.40    0.30
 -13  -7  -4    4.00    0.30
 -13  -7  -4    4.50    0.30
 -13  -7  -4    4.40    0.40
  13   7   4    4.60    0.40
 -13   7  -4    4.50    0.30
  13   7   4    4.40    0.30
 -13   7  -4    4.70    0.30
 -12  -8   4   52.09    1.60
 -12  -8   4   53.09    1.70
  12  -8  -4   50.89    1.60
  12  -8  -4   51.59    1.60
 -12  -8   4   52.79    1.50
  12   8  -4   53.59    1.60
 -12   8   4   50.69    1.60
  12   8  -4   55.19    1.60
 -12   8   4   51.49    1.60
 -12   8   4   52.99    1.60
 -12   8   4   51.59    1.60
 -11  -8   4    2.10    0.30
 -11  -8   4    1.80    0.30
 -11  -8   4    2.20    0.20
  11  -8  -4    2.80    0.30
  11  -8  -4    2.40    0.30
  11   8  -4    2.30    0.30
 -11   8   4    2.80    0.50
 -11   8   4    2.20    0.30
  11   8  -4    2.40    0.30
 -11   8   4    2.10    0.30
  11   8  -4    2.20    0.30
 -10  -8   4    3.80    0.40
  10  -8  -4    3.40    0.30
 -10  -8   4    3.70    0.50
 -10  -8   4    3.30    0.30
 -10  -8   4    3.20    0.40
  10  -8  -4    3.30    0.40
  10  -8  -4    3.30    0.40
 -10   8   4    4.40    0.40
 -10   8   4    3.50    0.50
  10   8  -4    3.60    0.40
 -10   8   4    3.40    0.40
 -10   8   4    3.80    0.50
  10   8  -4    3.60    0.40
  10   8  -4    3.20    0.40
   9  -8  -4    6.80    0.50
   9  -8  -4    7.10    0.40
  -9  -8   4    7.20    0.60
  -9  -8   4    6.40    0.50
  -9  -8   4    7.20    0.90
  -9  -8   4    9.40    2.50
  -9  -8   4    6.40    0.50
  -9   8   4    7.00    0.50
   9   8  -4    6.90    0.90
  -9   8   4    6.70    0.50
   9   8  -4    6.40    0.50
  -9   8   4    7.00    0.80
   9   8  -4    6.20    0.50
  -9   8   4    6.90    0.50
  -9   8   4    6.80    0.50
   9   8  -4    6.40    0.50
   8  -8  -4    0.90    0.20
  -8  -8   4    0.50    0.30
   8  -8  -4    0.70    0.20
  -8  -8   4    0.30    0.20
  -8  -8   4    0.30    0.30
  -8  -8   4    0.40    0.30
   8  -8  -4    0.40    0.20
  -8  -8   4   -0.70    1.90
  -8  -8   4    0.80    0.30
  -8   8   4    0.70    0.40
   8   8  -4    0.40    0.30
   8   8  -4    0.70    0.30
   8   8  -4    0.30    0.30
   8   8  -4    0.80    0.40
   8   8  -4    0.50    0.30
  -8   8   4    0.90    0.40
  -8   8   4    0.30    0.30
  -7  -8   4   33.60    3.20
   7  -8  -4   37.40    1.30
   7  -8  -4   38.60    1.30
  -7  -8   4   38.00    1.20
   7  -8  -4   38.10    1.30
  -7  -8   4   38.20    1.30
  -7  -8   4   37.30    1.30
   7  -8  -4   36.20    2.20
  -7  -8   4   37.40    1.40
  -7  -8   4   38.00    1.30
   7  -8  -4   38.50    1.20
  -7   8   4   36.70    1.50
   7   8  -4   37.40    1.60
   7   8  -4   36.10    1.60
  -7   8   4   37.80    1.60
   7   8  -4   36.80    1.30
   7   8  -4   36.60    1.30
  -7   8   4   38.00    1.70
  -6  -8   4   82.19    2.60
  -6  -8   4   87.09    2.70
   6  -8  -4   83.29    2.60
  -6  -8   4   84.39    2.50
  -6  -8   4   84.69    2.60
   6  -8  -4   80.79    2.60
   6  -8  -4   81.99    2.40
  -6  -8   4   90.39    2.70
  -6  -8   4   81.59    4.20
   6  -8  -4   81.99    2.60
   6   8  -4   81.39    2.60
  -6   8   4   88.59    2.90
   6   8  -4   82.99    2.80
   6   8  -4   84.49    2.90
  -6   8   4   82.79    2.80
  -5  -8   4    1.20    0.30
  -5  -8   4    1.00    0.30
  -5  -8   4    0.70    1.10
  -5  -8   4    0.80    0.30
   5  -8  -4    1.70    0.30
  -5  -8   4    0.60    0.30
  -5  -8   4    1.30    0.20
   5  -8  -4    1.70    0.30
  -5   8   4    1.40    0.30
   5   8  -4    1.30    0.40
   5   8  -4    1.00    0.30
   5   8  -4    1.10    0.30
  -4  -8   4  259.47    7.50
   4  -8  -4  265.57    7.60
  -4  -8   4  259.57    7.50
  -4  -8   4  262.37    7.60
  -4  -8   4  261.77    8.80
  -4  -8   4  258.97    7.60
   4  -8  -4  262.27    7.50
  -4  -8   4  259.87    7.60
   4   8  -4  267.97    7.80
  -4   8   4  263.27    7.60
  -4   8   4  262.17    7.80
   4   8  -4  263.97    7.70
  -3  -8   4    6.90    0.60
  -3  -8   4    6.60    0.40
   3  -8  -4    7.40    0.50
  -3  -8   4    7.60    0.50
  -3  -8   4    6.30    1.20
   3   8  -4    7.30    0.60
   3   8  -4    6.60    0.60
  -2  -8   4  428.46   12.10
  -2  -8   4  421.16   12.10
  -2  -8   4  417.06   12.20
  -2  -8   4  434.16   12.20
  -2  -8   4  436.56   13.00
  -1  -8   4  422.16   13.20
  -1  -8   4  451.95   12.60
   0  -8   4   80.59    3.20
   0   8  -4   79.89    2.60
   0   8  -4   80.09    2.60
   1  -8   4    1.50    0.40
   1  -8   4    0.70    0.60
  -1   8  -4    1.10    0.30
   2  -8   4    1.80    0.20
   2  -8   4    1.50    0.30
   2  -8   4    2.00    0.80
   2  -8   4    1.60    0.20
   2  -8   4    1.70    0.30
  -2  -8  -4    1.80    0.30
   2   8   4    1.60    0.20
  -2   8  -4    1.20    0.40
   2   8   4    1.90    0.30
   2   8   4    2.00    0.30
  -3  -8  -4  590.44   17.00
   3  -8   4  602.94   17.80
  -3  -8  -4  616.84   17.00
  -3  -8  -4  573.94   16.90
  -4  -8  -4  135.19    4.10
  -4  -8  -4  134.29    4.00
   4  -8   4  135.39    3.90
  -4  -8  -4  137.69    4.00
   4  -8   4  129.39    4.00
   4  -8   4  134.79    5.00
   4  -8   4  132.09    4.00
   4  -8   4  128.59    4.00
   4   8   4  134.59    4.00
  -4   8  -4  141.99    4.30
   4   8   4  140.19    4.00
   4   8   4  134.49    4.30
  -4   8  -4  134.09    4.00
  -4   8  -4  138.59    4.20
   5  -8   4  209.88    7.30
  -5  -8  -4  209.08    6.20
   5  -8   4  217.68    6.20
  -5  -8  -4  213.58    6.20
  -5  -8  -4  209.88    6.20
   5  -8   4  206.48    6.10
   5  -8   4  218.48    6.10
  -5   8  -4  216.38    6.50
  -5   8  -4  214.88    6.40
   5   8   4  209.98    6.20
   5   8   4  211.18    6.40
   5   8   4  207.48    6.30
  -5   8  -4  215.38    6.20
   6  -8   4  346.17   11.00
  -6  -8  -4  331.47    9.60
   6  -8   4  357.76    9.80
   6  -8   4  322.97    9.60
  -6  -8  -4  338.27    9.80
  -6  -8  -4  331.17    9.90
   6  -8   4  325.97    9.60
   6   8   4  336.97    9.70
   6   8   4  328.97    9.90
   6   8   4  337.47    9.90
  -6   8  -4  331.17   10.00
  -6   8  -4  332.77    9.90
  -6   8  -4  336.17    9.60
   7  -8   4    0.60    0.20
  -7  -8  -4    0.80    0.30
   7  -8   4    0.10    0.20
  -7  -8  -4    0.30    0.30
  -7  -8  -4    0.40    0.30
   7  -8   4    0.80    0.30
   7  -8   4    1.80    1.40
  -7   8  -4    0.00    0.30
   7   8   4    0.30    0.30
   7   8   4    0.20    0.40
  -7   8  -4    0.50    0.30
  -7   8  -4    0.30    0.30
  -7   8  -4    0.80    0.30
   7   8   4    0.50    0.40
  -7   8  -4    0.50    0.40
   8  -8   4    4.00    0.40
   8  -8   4    2.70    0.30
   8  -8   4    2.90    0.30
  -8  -8  -4    2.80    0.40
  -8  -8  -4    2.50    0.40
   8  -8   4    3.30    0.30
  -8  -8  -4    3.00    0.50
   8  -8   4    4.40    1.70
  -8   8  -4    2.90    0.60
   8   8   4    2.50    0.50
   8   8   4    2.50    0.40
  -8   8  -4    3.80    0.50
  -8   8  -4    4.00    0.70
   8   8   4    2.60    0.40
   8   8   4    2.90    0.50
  -8   8  -4    3.00    0.40
   9  -8   4    6.70    0.50
   9  -8   4    7.60    0.50
  -9  -8  -4    7.20    0.60
   9  -8   4    6.30    0.50
   9  -8   4    6.50    2.30
  -9  -8  -4    7.40    0.60
  -9  -8  -4    7.50    0.70
   9  -8   4    6.30    0.50
   9   8   4    6.50    0.60
  -9   8  -4    8.00    0.50
  -9   8  -4    8.50    0.60
   9   8   4    6.10    0.80
   9   8   4    5.70    0.60
  -9   8  -4    8.30    0.50
   9   8   4    6.90    0.50
 -10  -8  -4  133.09    4.10
  10  -8   4  136.99    3.90
  10  -8   4  139.09    4.00
  10  -8   4  131.69    4.00
 -10  -8  -4  133.19    4.00
  10  -8   4  139.39    4.00
 -10  -8  -4  134.09    4.00
 -10   8  -4  131.39    3.90
 -10   8  -4  131.29    4.00
  10   8   4  134.99    4.00
  10   8   4  138.99    4.00
 -10   8  -4  135.49    4.10
  10   8   4  136.89    4.00
 -10   8  -4  132.29    4.00
 -11  -8  -4   43.40    1.60
  11  -8   4   46.30    1.50
 -11  -8  -4   44.10    1.50
  11  -8   4   44.70    1.40
 -11  -8  -4   45.00    1.60
  11  -8   4   43.40    1.40
  11   8   4   42.70    1.40
 -11   8  -4   44.70    1.40
 -11   8  -4   45.70    1.50
 -11   8  -4   42.30    1.40
  11   8   4   43.60    1.40
 -11   8  -4   43.70    1.40
  12  -8   4   17.40    0.60
  12  -8   4   17.30    0.60
 -12  -8  -4   16.70    0.70
  12  -8   4   17.10    0.60
 -12  -8  -4   16.10    0.70
 -12  -8  -4   16.70    0.70
 -12   8  -4   17.60    0.70
  12   8   4   17.50    0.60
  12   8   4   16.50    0.70
  12   8   4   17.40    0.60
 -12   8  -4   17.40    0.60
  12  -9  -4   29.70    0.90
 -12  -9   4   30.40    1.00
 -12   9   4   31.80    1.00
 -12   9   4   30.70    0.90
  12   9  -4   30.00    0.90
 -12   9   4   30.60    1.00
  12   9  -4   29.90    0.90
 -11  -9   4    4.80    0.40
  11  -9  -4    4.70    0.30
  11  -9  -4    5.40    0.40
 -11  -9   4    4.90    0.30
  11   9  -4    5.30    0.40
  11   9  -4    5.20    0.40
 -11   9   4    5.00    0.40
  11   9  -4    4.80    0.40
 -11   9   4    4.40    0.40
 -11   9   4    4.10    0.40
 -10  -9   4   18.50    0.70
 -10  -9   4   17.20    0.80
  10  -9  -4   18.30    0.70
  10  -9  -4   19.10    0.70
 -10  -9   4   16.90    0.90
 -10  -9   4   17.50    0.60
  10   9  -4   18.00    0.70
  10   9  -4   18.30    0.80
 -10   9   4   18.10    0.80
 -10   9   4   18.80    0.70
 -10   9   4   18.70    0.80
  10   9  -4   19.10    0.70
   9  -9  -4   47.40    1.50
  -9  -9   4   46.20    1.60
   9  -9  -4   47.00    1.50
  -9  -9   4   45.60    1.50
  -9  -9   4   45.70    1.40
  -9  -9   4   47.10    1.60
   9   9  -4   48.80    1.50
  -9   9   4   44.70    1.60
   9   9  -4   48.10    1.50
  -9   9   4   47.30    1.50
   8  -9  -4   81.19    2.60
  -8  -9   4   84.29    4.50
  -8  -9   4   81.19    2.70
   8  -9  -4   84.79    2.90
  -8   9   4   80.09    2.90
  -8   9   4   81.09    2.60
   8   9  -4   85.29    2.60
   8   9  -4   79.99    3.00
   8   9  -4   87.09    2.60
   8   9  -4   85.19    2.60
  -7  -9   4    5.20    0.40
   7  -9  -4    6.20    0.50
   7  -9  -4    5.40    0.50
  -7  -9   4    6.00    0.50
  -7  -9   4    6.10    0.50
  -7  -9   4    5.80    0.50
  -7  -9   4    6.00    1.80
   7  -9  -4    6.60    0.50
   7   9  -4    6.40    0.70
  -7   9   4    5.80    0.70
   7   9  -4    5.50    0.50
   7   9  -4    5.70    0.50
  -7   9   4    6.00    0.70
  -7   9   4    4.80    0.50
   7   9  -4    5.70    0.50
   7   9  -4    5.10    0.70
  -6  -9   4    1.40    0.30
  -6  -9   4    1.60    0.40
   6  -9  -4    2.10    0.30
  -6  -9   4    1.40    1.50
   6  -9  -4    1.30    0.30
  -6  -9   4    1.20    0.20
  -6  -9   4    1.80    0.30
  -6   9   4    1.40    0.40
   6   9  -4    1.50    0.40
   6   9  -4    1.10    0.30
   6   9  -4    0.80    0.40
  -6   9   4    1.20    0.40
   5  -9  -4  271.37    7.60
  -5  -9   4  266.07    7.60
  -5  -9   4  252.27    8.70
  -5  -9   4  265.27    7.60
  -5   9   4  260.17    7.70
  -5   9   4  260.97    7.80
   5   9  -4  261.97    7.90
   5   9  -4  252.97    7.50
   5   9  -4  256.87    7.80
  -4  -9   4  262.97    7.50
  -4  -9   4  260.67    7.50
   4  -9  -4  261.87    7.50
  -4  -9   4  264.97    7.50
   4  -9  -4  259.47    7.50
  -4  -9   4  258.97    7.40
  -4  -9   4  250.97    8.50
  -4   9   4  264.57    7.70
   4   9  -4  259.27    7.80
  -4   9   4  264.67    7.60
   4   9  -4  263.37    7.70
   4   9  -4  243.98    7.50
  -3  -9   4  124.49    3.70
  -3  -9   4  129.09    3.90
   3  -9  -4  126.39    3.80
  -3  -9   4  127.49    3.90
  -3  -9   4  121.79    4.80
  -3  -9   4  129.59    3.80
  -3   9   4  133.69    3.90
  -3   9   4  134.89    4.00
   3   9  -4  129.89    4.00
   3   9  -4  135.09    4.10
   2  -9  -4  321.57    9.40
  -2  -9   4  313.77    9.20
  -2  -9   4  316.67   10.10
  -2  -9   4  329.07    9.40
  -2  -9   4  330.27    9.30
  -2  -9   4  324.57    9.30
   2   9  -4  330.27    9.50
   2   9  -4  333.37    9.60
  -2   9   4  336.47    9.40
  -1  -9   4   15.60    0.80
  -1  -9   4   14.70    1.40
  -1  -9   4   16.50    0.70
  -1  -9   4   16.40    0.70
   1  -9  -4   17.00    0.80
   1   9  -4   16.50    0.90
   1   9  -4   16.70    0.90
   0  -9  -4   35.70    1.30
   0  -9   4   37.90    1.40
   0  -9   4   37.00    1.30
   0  -9   4   36.60    1.20
   0   9  -4   40.30    1.50
   0   9  -4   39.10    1.50
   1  -9   4   10.20    1.20
  -1  -9  -4   11.50    0.60
   1  -9   4    9.90    0.40
   1  -9   4    9.20    0.50
   1  -9   4    9.60    0.60
   1  -9   4    8.70    0.50
  -1   9  -4   10.30    0.80
  -1   9  -4   10.80    0.70
   2  -9   4   42.50    1.30
  -2  -9  -4   43.00    1.50
   2  -9   4   41.00    1.50
   2  -9   4   40.30    1.40
   2  -9   4   43.70    2.20
   2  -9   4   41.40    1.40
   2   9   4   43.90    1.40
  -2   9  -4   42.20    1.60
  -2   9  -4   46.40    1.70
  -3  -9  -4    6.50    0.60
  -3  -9  -4    6.90    0.60
   3  -9   4    6.60    1.10
  -3  -9  -4    6.70    0.50
   3  -9   4    6.20    0.60
   3  -9   4    6.60    0.50
   3  -9   4    6.90    0.30
  -3   9  -4    7.10    0.70
  -3   9  -4    6.90    0.70
   3   9   4    7.00    0.50
  -3   9  -4    6.50    0.50
   3   9   4    7.90    0.50
   4  -9   4   37.50    2.30
   4  -9   4   34.20    1.20
   4  -9   4   36.80    1.10
  -4  -9  -4   37.00    1.30
   4  -9   4   35.70    1.30
  -4  -9  -4   37.40    1.40
   4  -9   4   36.00    1.30
  -4  -9  -4   36.70    1.30
   4   9   4   36.50    1.40
   4   9   4   37.10    1.30
  -4   9  -4   35.60    1.60
  -4   9  -4   35.00    1.50
  -4   9  -4   34.80    1.30
   4   9   4   35.60    1.30
   5  -9   4    9.50    1.40
  -5  -9  -4    9.60    0.70
   5  -9   4    9.20    0.60
   5  -9   4    9.00    0.40
  -5  -9  -4    8.50    0.60
  -5   9  -4   10.00    0.80
   5   9   4    9.00    0.70
  -5   9  -4   10.30    0.80
   5   9   4    9.10    0.70
   5   9   4    9.40    0.70
  -5   9  -4    9.60    0.60
  -6  -9  -4    0.90    0.30
   6  -9   4    0.90    0.20
  -6  -9  -4    1.10    0.30
   6  -9   4    0.80    0.20
   6  -9   4    0.10    1.20
   6  -9   4    0.80    0.30
  -6  -9  -4    0.90    0.30
   6   9   4    0.70    0.30
  -6   9  -4    1.00    0.30
   6   9   4    0.60    0.40
  -6   9  -4    1.30    0.40
   6   9   4    1.10    0.30
  -7  -9  -4   94.59    2.90
   7  -9   4   92.49    2.80
   7  -9   4   94.49    2.90
  -7  -9  -4   94.49    3.00
  -7  -9  -4   93.39    2.90
   7  -9   4   91.69    4.30
   7  -9   4   94.49    2.70
  -7   9  -4   91.39    3.10
   7   9   4   91.59    3.10
   7   9   4   90.39    3.10
  -7   9  -4   93.19    2.80
   7   9   4   88.29    2.90
  -7   9  -4   92.59    2.90
   7   9   4   89.59    2.80
  -7   9  -4   93.49    3.20
[truncated: 1,254,222 more chars]
