# Supplementary material for: B(C6F5)3-Catalyzed Dehydrogenation of Pyrrolidines to Form Pyrroles
Source: ACS Catal. 2024 Mar 18;14(7):4856–64. doi: 10.1021/acscatal.3c05444 (PMC11002826; doi:10.1021/acscatal.3c05444)
Supplement: Supplementary file 3 — cs3c05444_si_003.xyz [file cs3c05444_si_003.xyz]

   34
B(C6F5)3       scf done:-2208.898943
B        0.00009000   -0.00040300    0.00032200
C       -1.36161900   -0.77032700    0.00045500
C       -2.47529700   -0.31101600    0.71296100
C       -1.54238500   -1.96129000   -0.71223800
C       -3.68653500   -0.98537700    0.73245600
C       -2.74485400   -2.65115900   -0.73195300
C       -3.82098100   -2.16037200    0.00020500
C        0.01382100    1.56387800    0.00010900
C       -0.92712500    2.31558700   -0.71294700
C        0.96788500    2.29908900    0.71298900
C       -0.92380400    3.70189500   -0.73273000
C        0.98899600    3.68523400    0.73245600
C        0.03871000    4.38883300   -0.00021700
C        1.34782300   -0.79446000    0.00019100
C        2.46958700   -0.35442500   -0.71185800
C        1.50736900   -1.98901000    0.71195600
C        3.66869100   -1.05008400   -0.73166700
C        2.69744300   -2.70008700    0.73126200
C        3.78221600   -2.22785200   -0.00030400
F       -4.71968900   -0.52196500    1.43994300
F       -4.97872100   -2.81472800    0.00009100
F       -2.39472600    0.81427800    1.44063000
F       -2.88068700   -3.77522200   -1.43953600
F       -0.53672500   -2.47244100   -1.44004400
F       -1.87221800    1.69993200   -1.44100700
F       -1.82928900    4.38116500   -1.44080300
F        1.90212800    1.66711800    1.44108400
F        1.90638600    4.34860200    1.44027200
F        0.05043000    5.71865100   -0.00041100
F        2.40906300    0.77259600   -1.43880100
F        4.70997900   -0.60450600   -1.43866500
F        4.92818800   -2.90258300   -0.00059200
F        2.81320300   -3.82700700    1.43790200
F        0.49266700   -2.48303800    1.43900900
   35
HB(C6F5)3-     scf done:-2209.610868
B         0.04607400   -0.06257500   -0.89184600
C        -1.22173600   -0.96282400   -0.38104400
C        -1.60355200   -1.02096600    0.95586700
C        -2.02652000   -1.68288000   -1.25679400
C        -2.70467100   -1.73110700    1.41291700
C        -3.14136600   -2.40812400   -0.84363000
C        -3.48328800   -2.43065800    0.49990500
C        -0.19254000    1.47569400   -0.36548600
C        -1.15088100    2.26245000   -1.00161500
C         0.45769500    2.09417500    0.69765000
C        -1.43934400    3.57200500   -0.63644000
C         0.20364100    3.40288600    1.09534800
C        -0.75278200    4.14874400    0.42281300
C         1.51866000   -0.66254800   -0.50174600
C         2.65553600    0.03431100   -0.91269300
C         1.78537900   -1.86096700    0.15226200
C         3.95476000   -0.39936900   -0.69316100
C         3.07238300   -2.33660100    0.39345200
C         4.16691500   -1.60126400   -0.03080400
F        -3.02786000   -1.75890800    2.72135700
F        -4.55784800   -3.12726700    0.91710700
F        -0.86754600   -0.37901000    1.88990700
F        -3.89434300   -3.09068400   -1.73043000
F        -1.75470700   -1.72006300   -2.57782600
F        -1.86526000    1.75890500   -2.03155000
F        -2.37479100    4.28936600   -1.29171700
F         1.39272200    1.43356500    1.41444500
F         0.86847100    3.95573000    2.12975200
F        -1.01520300    5.41644200    0.79510400
F         2.52128500    1.21319000   -1.56078900
F         5.01242000    0.32415800   -1.11237000
F         5.41879400   -2.04562800    0.19257800
F         3.26704200   -3.50670900    1.03462400
F         0.78415500   -2.65420300    0.60037900
H         0.01391200   -0.02482100   -2.09670700
   33
1a       scf done:-561.750130
 C         0.78420700    1.20577100    0.05067500
 C         2.18019700    1.20573900    0.05377000
 C         2.91809300    0.02302900    0.01045100
 C         2.21978100   -1.18375600   -0.03577400
 C         0.82535400   -1.22760200   -0.05907300
 C         0.09452300   -0.02194600   -0.02062300
 H         2.70466000    2.15558700    0.11277400
 H         2.77527300   -2.11696300   -0.06854000
 C        -2.13153400    0.46291000   -1.12789100
 C        -2.10822100   -0.43257400    1.13477500
 C        -3.53799900   -0.03076000   -0.76663800
 H        -1.78500000    0.08014800   -2.09396700
 H        -2.12027800    1.56302200   -1.18949400
 C        -3.52940100    0.02888100    0.76980000
 H        -2.08314700   -1.51642300    1.32251500
 H        -1.73627900    0.06038700    2.04173000
 H        -3.66760300   -1.06441500   -1.10211800
 H        -4.30375300   -0.58757200    1.23072600
 N        -1.31895500   -0.06581900   -0.03946200
 C         0.11004000   -2.55340800   -0.13155700
 H         0.75971300   -3.32947400   -0.54158800
 H        -0.78587500   -2.47581100   -0.75105200
 H        -0.21489000   -2.88612900    0.86050800
 C         0.03365400    2.51076300    0.15449400
 H         0.65986400    3.28568900    0.60143800
 H        -0.86628100    2.39770300    0.76306000
 H        -0.28578900    2.87257100   -0.82878600
 C         4.42768500    0.04910300   -0.01346400
 H         4.85063300   -0.84058300    0.45960900
 H         4.82013100    0.92727100    0.50536800
 H         4.80282800    0.08240200   -1.04246400
 H        -3.68212000    1.06153900    1.09911400
 H        -4.32768900    0.57487900   -1.21626000
   32
9     scf done:-560.925981
 C      -0.77215500    1.23127100    0.05569800
 C      -2.16473100    1.19888700    0.08438800
 C      -2.88144900    0.00128700    0.00483600
 C      -2.17003300   -1.19570100   -0.10639200
 C      -0.77640900   -1.23051900   -0.12810000
 C      -0.10879800   -0.00086800   -0.05201200
 H      -2.70503100    2.13520600    0.17086500
 H      -2.71365400   -2.13109800   -0.18352600
 C       2.08383300    0.42857500   -1.01656600
 C       2.13840700   -0.38367100    1.14665400
 C       3.53122500    0.41493500   -0.68402500
 H       1.63366700    0.77573500   -1.94001800
 C       3.57989700   -0.42904200    0.61484100
 H       1.96406200    0.39039700    1.89813900
 H       1.76449200   -1.32959400    1.53205000
 H       3.85763000    1.45325800   -0.53626600
 H       4.29463300   -0.04120300    1.33798200
 N       1.34141800   -0.00019300   -0.06060700
 C      -0.04712000   -2.54787300   -0.23863100
 H      -0.66249800   -3.28218300   -0.75888100
 H       0.17475500   -2.96067200    0.75112300
 H       0.89465600   -2.46311900   -0.78560700
 C      -0.03070600    2.54498000    0.13840200
 H      -0.69195600    3.33374300    0.49568200
 H       0.34508800    2.86091500   -0.84020900
 H       0.82101000    2.49903000    0.82302300
 C      -4.38639900    0.00079200    0.06555400
 H      -4.80826600   -0.85193500   -0.46900500
 H      -4.80422800    0.91503600   -0.35958500
 H      -4.72274100   -0.06253600    1.10559600
 H       3.86236600   -1.45586900    0.37964000
 H       4.13271600    0.01793100   -1.50463400
   31
11a         scf done:-560.524286
 C        0.64571600    1.17286400    0.04736400
 C        2.03913100    1.24765200    0.10519600
 C        2.84521500    0.11119000    0.04904000
 C        2.22082500   -1.13126900   -0.06445400
 C        0.83358300   -1.25369600   -0.14130700
 C        0.04052800   -0.09094400   -0.09566800
 H        2.50542800    2.22254800    0.21621500
 H        2.82968600   -2.02987900   -0.10396200
 C       -2.19219000    0.49129300   -1.03105800
 C       -2.15514300   -0.50782600    1.05895500
 C       -3.47270900    0.52430400   -0.64547500
 H       -1.75316500    0.91198000   -1.92531000
 C       -3.62518400   -0.30422700    0.61654100
 H       -1.95183300   -1.50786100    1.44539800
 H       -1.87454400    0.21911200    1.83466700
 H       -4.28989100    0.94977400   -1.20737800
 H       -4.10735200   -1.26581800    0.39500900
 N       -1.37385400   -0.24397100   -0.16990700
 C        0.19526300   -2.61411800   -0.27086500
 H        0.91523300   -3.35238800   -0.62963300
 H       -0.65470600   -2.58118300   -0.95483000
 H       -0.18470100   -2.96785300    0.69395900
 C       -0.17210100    2.43945900    0.15733500
 H        0.41603800    3.23361600    0.62142000
 H       -1.07618700    2.29081200    0.74935200
 H       -0.49645000    2.80003200   -0.82390400
 C        4.35037900    0.22321400    0.08429700
 H        4.80512700   -0.64985000    0.55872600
 H        4.67208300    1.11251200    0.63169000
 H        4.76060900    0.29589400   -0.92904200
 H       -4.21828000    0.17897700    1.39758500
    34
6a      scf done:-562.139372
 C       -1.00160800   -1.29370200    0.01893900
 C       -2.37294700   -1.05860700    0.02034300
 C       -2.89850600    0.23585500    0.00513200
 C       -2.00653900    1.30642200   -0.00799700
 C       -0.61878000    1.13621800   -0.01489500
 C       -0.14401000   -0.18108100   -0.00208800
 H       -3.04879400   -1.90633300    0.03980700
 H       -2.39763800    2.31816800   -0.01172500
 C        2.12036200   -0.05485800    1.25208800
 C        2.12261400   -0.05639500   -1.21902900
 C        3.45785200    0.46648000    0.70773600
 H        1.53587600    0.67651200    1.80133400
 C        3.55849500   -0.11602800   -0.71418800
 H        1.87863100   -0.73214800   -2.03768600
 H        1.81997700    0.95108400   -1.48794300
 H        3.45168300    1.55761800    0.66699900
 H        3.91415500   -1.15062600   -0.68968200
 N        1.31219600   -0.48093100    0.00374700
 C        0.24262400    2.37991600   -0.06704000
 H       -0.24356400    3.19124900    0.47599000
 H        0.36825600    2.71982200   -1.10020100
 H        1.23572200    2.25922000    0.36205300
 C       -0.47689200   -2.71377400    0.04533200
 H       -1.30191600   -3.42477900    0.05452500
 H        0.11914000   -2.92344000    0.94184300
 H        0.12499000   -2.95529100   -0.83951100
 C       -4.38756800    0.46083100   -0.01775400
 H       -4.64884100    1.45993300    0.33380100
 H       -4.90894900   -0.26969500    0.60408700
 H       -4.77133200    0.35624300   -1.03764600
 H        4.23426400    0.44948200   -1.35538000
 H        4.29051700    0.16599900    1.34298100
 H        2.22746800   -0.94555300    1.87016500
 H        1.36440700   -1.49859800    0.00049200
   65
7a     scf done:-2769.464687
 C        -4.54442100    1.25098900   -1.96640600
 C        -5.90424300    1.46734400   -1.75123200
 C        -6.63523600    0.71537800   -0.82798600
 C        -5.97452900   -0.28328900   -0.11344200
 C        -4.61504900   -0.54482200   -0.29194900
 C        -3.91887200    0.24119700   -1.21704900
 H        -6.40626200    2.24188000   -2.32167300
 H        -6.52614900   -0.87633600    0.60874800
 C        -1.54904400    0.80200200   -1.11562100
 C        -2.00586300   -1.16481400   -2.23815700
 C        -0.23837300    0.39927000   -1.57009800
 H        -1.76479100    1.68350200   -0.52538400
 C        -0.55469600   -0.76029800   -2.55738400
 H        -2.07002800   -2.05311000   -1.60892800
 H        -2.64694900   -1.30396800   -3.10916900
 H         0.23259400    1.24085000   -2.06862700
 H         0.12402600   -1.60043600   -2.44830200
 N        -2.51431500    0.00173800   -1.45357500
 C        -3.93553700   -1.63695700    0.49016100
 H        -4.40759400   -1.77415100    1.46400800
 H        -2.88541400   -1.41091200    0.65685600
 H        -3.98895300   -2.59442900   -0.03830100
 C        -3.78336500    2.07799600   -2.97561000
 H        -4.47041300    2.65641500   -3.59350100
 H        -3.17861700    1.45359200   -3.63890500
 H        -3.10333500    2.78527200   -2.49096100
 C        -8.09694000    1.00049200   -0.58952000
 H        -8.62358900    0.11498100   -0.22832100
 H        -8.59018700    1.34389900   -1.50149000
 H        -8.21618800    1.78587600    0.16419000
 H        -0.48005800   -0.39596200   -3.58412400
 B         0.81688300    0.06897100   -0.25121000
 C         1.35834600    1.46054100    0.46554600
 C         2.28834000    1.34742000    1.50258800
 C         1.03992300    2.77470600    0.14115800
 C         2.87021200    2.42593300    2.15244000
 C         1.59496800    3.89017600    0.75990500
 C         2.52305900    3.71645800    1.77381500
 C         2.17868200   -0.63869200   -0.87657300
 C         2.80497700   -0.09771400   -2.00265000
 C         2.87076900   -1.71429600   -0.31217600
 C         3.97613400   -0.58903800   -2.56460200
 C         4.04676800   -2.23851300   -0.83949200
 C         4.60424300   -1.67756700   -1.97829900
 C        -0.02154700   -0.88037200    0.81620500
 C        -0.24232000   -2.24224500    0.60953400
 C        -0.61399200   -0.38720200    1.98025700
 C        -0.90390400   -3.07432300    1.50116400
 C        -1.28494800   -1.18022600    2.90690100
 C        -1.42265000   -2.53929800    2.67183100
 F         3.75362500    2.23758100    3.14094400
 F         3.06916600    4.77354400    2.38385000
 F         2.64762600    0.12440500    1.94184400
 F         1.23309400    5.12683600    0.38793900
 F         0.11088500    3.06306000   -0.81663900
 F         2.28692300    0.99437600   -2.62156600
 F         4.50523400   -0.01741600   -3.65607100
 F         2.43957800   -2.31464400    0.81253600
 F         4.65063500   -3.27942100   -0.25068900
 F         5.73346700   -2.17062400   -2.49736300
 F         0.18955400   -2.83929900   -0.52817000
 F        -1.08473900   -4.37301800    1.22279700
 F        -2.10453300   -3.31017300    3.52621400
 F        -1.83519400   -0.63599300    4.00058600
 F        -0.58950600    0.93463200    2.26438800 
   30
12     scf done:-559.690003
 C        0.71720500   -1.23525800   -0.06782300
 C        2.10987400   -1.19717600   -0.05411700
 C        2.81756400    0.00785400    0.00156400
 C        2.09943800    1.20606300    0.03874100
 C        0.70519400    1.23387200    0.02317700
 C        0.05255100   -0.00304900   -0.03436200
 H        2.65642500   -2.13313400   -0.08992500
 H        2.63740600    2.14648500    0.08430100
 C       -2.19294500   -0.24919900    1.14194500
 C       -2.16641100    0.21581900   -1.05936900
 C       -3.48602100   -0.15988800    0.81884800
 C       -3.58649300    0.15143600   -0.64358900
 H       -1.75573000    0.41391500   -2.03980200
 H       -4.10279000    1.09908000   -0.85234600
 N       -1.40217300   -0.01194700   -0.03516300
 C       -0.05311600    2.53840000    0.06569200
 H        0.61599100    3.36337900    0.30739000
 H       -0.84725900    2.52558700    0.81775000
 H       -0.51471000    2.76811400   -0.90022600
 C       -0.03614500   -2.54023400   -0.14168700
 H        0.65312500   -3.38327800   -0.16565800
 H       -0.65655100   -2.59543000   -1.04178800
 H       -0.69707200   -2.67933200    0.71928100
 C        4.32313300    0.01007900    0.05169200
 H        4.73637000    0.93894100   -0.34457400
 H        4.74222300   -0.82301600   -0.51555800
 H        4.66735600   -0.09044300    1.08616200
 H       -4.13099500   -0.61096800   -1.21810400
 H       -4.32718500   -0.28203200    1.48338300
 H       -1.68435200   -0.44655100    2.07159500
   30
13     scf done:-559.697351
 C        0.69020500    1.22834900    0.04694800
 C        2.08241100    1.21079500    0.08139500
 C        2.81084500    0.01827000    0.02525100
 C        2.11154000   -1.18722600   -0.06264700
 C        0.71785200   -1.23486300   -0.09444800
 C        0.03743700   -0.01125700   -0.04209200
 H        2.61349600    2.15333900    0.15737700
 H        2.66417100   -2.11925000   -0.11063800
 C       -2.18452200    0.31597300   -1.05458400
 C       -2.23762000   -0.35329800    1.10878000
 C       -3.57374900    0.23704500   -0.68599100
 C       -3.62282000   -0.16608500    0.60342500
 H       -1.98096800    0.31801600    1.93595600
 H       -4.50547300   -0.34153000    1.20217200
 N       -1.41020500   -0.02019400   -0.05858700
 C        0.00038100   -2.56094200   -0.17519500
 H        0.63021800   -3.30750600   -0.65931800
 H       -0.93126200   -2.50053500   -0.74266300
 H       -0.23636000   -2.94445800    0.82319500
 C       -0.06983100    2.53195500    0.10413300
 H        0.58775400    3.34569000    0.40804400
 H       -0.90001900    2.49744900    0.81552200
 H       -0.48532500    2.80042900   -0.87243000
 C        4.31695300    0.03961600    0.02992000
 H        4.73069100   -0.89760500    0.40530500
 H        4.70180700    0.85634400    0.64352300
 H        4.69662800    0.18562900   -0.98658100
 H       -4.39812100    0.45917800   -1.34607300
 H       -1.76264400    0.60262100   -2.00952200
 H       -2.02765000   -1.37645100    1.43685900
   29
3a     scf done:-559.333583
 C        0.67697900    1.22406300   -0.00382200
 C        2.07248200    1.20001600   -0.00967500
 C        2.78621900    0.00008100   -0.01043400
 C        2.07263100   -1.19992600   -0.00982300
 C        0.67712800   -1.22413100   -0.00395600
 C       -0.00452000   -0.00007800   -0.00016900
 H        2.61391200    2.14107100   -0.01557000
 H        2.61416900   -2.14091800   -0.01585800
 C       -2.24018800    0.00016100   -1.11809500
 C       -2.23612800   -0.00027900    1.12544700
 C       -3.55335400    0.00021200   -0.70554300
 C       -3.55078500   -0.00005900    0.71763600
 H       -1.79327800   -0.00046700    2.10820000
 N       -1.43681900   -0.00013900    0.00222400
 C       -0.08627300   -2.52487100   -0.00587300
 H        0.59330400   -3.37844300   -0.00680000
 H       -0.73635200   -2.59808600   -0.88180300
 H       -0.73658700   -2.60017900    0.86968200
 C       -0.08655200    2.52472200   -0.00569900
 H        0.59294800    3.37835400   -0.00531900
 H       -0.73789500    2.59934700    0.86913700
 H       -0.73561700    2.59847400   -0.88235000
 C        4.29572400    0.00018800    0.01868200
 H        4.66421000    0.00019700    1.05029100
 H        4.70473300    0.88479700   -0.47498300
 H        4.70487400   -0.88433700   -0.47501800
 H       -4.41744700    0.00039200   -1.35171600
 H       -1.80088200    0.00029700   -2.10244200
 H       -4.41253800   -0.00013200    1.36692700
   24
2a      scf done:-566.025904
 C       -2.35006200   -1.29592100    0.05239800
 H       -1.88170400   -2.23939400   -0.20779000
 H       -3.27052700   -1.34661600    0.62350600
 C       -1.82164800   -0.12665200   -0.32027600
 C       -0.52558900   -0.03076000   -1.08706200
 H       -0.52263400    0.85894900   -1.72740900
 H       -0.40680700   -0.89511100   -1.74985700
 Si       1.03174500    0.01243900    0.01662300
 C        1.21479300   -1.66311500    0.85994700
 H        2.07107800   -1.67311600    1.54105200
 H        1.36150100   -2.46212200    0.12667700
 H        0.31833900   -1.90112900    1.43898200
 C        0.89500400    1.36194900    1.32910600
 H        0.05730300    1.17074100    2.00567200
 H        0.75039300    2.34977600    0.88155600
 H        1.80640500    1.40208700    1.93379100
 C        2.52503700    0.35100400   -1.08864300
 H        3.45381200    0.34533600   -0.50986900
 H        2.44359100    1.32701300   -1.57691400
 H        2.61779600   -0.40704400   -1.87243000
 C       -2.48539700    1.18540600    0.01747100
 H       -3.37376000    1.04558000    0.63635400
 H       -2.78386200    1.70613100   -0.89991600
 H       -1.79818100    1.85331600    0.54622600
   25
14      scf done:-566.388262
 C       -2.28370600   -1.27070100    0.05451300
 H       -1.70678500   -2.15333700   -0.21559300
 H       -2.47460000   -1.25769200    1.13138600
 C       -1.66043900   -0.00007200   -0.40001200
 C       -0.54426600    0.00038200   -1.22577700
 H       -0.31663800    0.92106700   -1.76097600
 H       -0.31640200   -0.91987200   -1.76162000
 Si       1.09480700    0.00006500    0.10342100
 C        0.97989500   -1.56497400    1.10904900
 H        1.89177900   -1.65781500    1.70868700
 H        0.91566000   -2.45720200    0.48120700
 H        0.13665000   -1.56328100    1.80321200
 C        0.98070700    1.56639800    1.10715000
 H        0.13726000    1.56582600    1.80107700
 H        0.91670900    2.45774900    0.47801200
 H        1.89246600    1.65997500    1.70681000
 C        2.47589300   -0.00123800   -1.15069000
 H        3.42977000   -0.00125100   -0.61193100
 H        2.45479700    0.88636600   -1.78700000
 H        2.45413200   -0.88962800   -1.78587700
 C       -2.28439300    1.27008300    0.05492100
 H       -3.27007700    1.34359500   -0.42445900
 H       -1.70727100    2.15300000   -0.21381700
 H       -2.47681100    1.25624300    1.13149200
 H       -3.27008000   -1.34391500   -0.42343700
   26
10      scf done:-567.256669
 C        -3.07798200   -0.92408700   -0.11550500
 H        -2.97435700   -1.98260600    0.14013700
 H        -3.95611100   -0.53415800    0.40893500
 C        -1.81104700   -0.13617100    0.24968400
 C        -0.57301400   -0.73792900   -0.45102300
 H        -0.70430200   -0.66061900   -1.53967500
 H        -0.53988900   -1.81475900   -0.23825600
 Si        1.14615600   -0.05593300   -0.00651700
 C         1.22422800    0.32435000    1.84260700
 H         2.22134200    0.67080300    2.13102900
 H         0.99619800   -0.56499900    2.43832100
 H         0.50827900    1.10274700    2.12219500
 C         1.56106400    1.50015400   -0.99634400
 H         0.88748900    2.32973400   -0.76794000
 H         1.49457200    1.30614200   -2.07149400
 H         2.58227600    1.83185000   -0.78317400
 C         2.42172000   -1.38436100   -0.42994000
 H         3.43875300   -1.03934700   -0.21957800
 H         2.37548400   -1.65224000   -1.49024600
 H         2.25189000   -2.29641600    0.15048100
 C        -1.99989700    1.35251300   -0.07420600
 H        -2.08310800    1.50462800   -1.15586600
 H        -1.16439400    1.95916700    0.28304100
 H        -2.91112000    1.74203800    0.38905400
 H        -3.27405300   -0.85890000   -1.19145400
 H        -1.66558400   -0.22681100    1.33409300
   67
TS1     scf done:-2770.661354
 C        3.53356900   -1.53329200    1.68769400
 C        4.74947100   -1.53364300    1.00582300
 C        5.34168700   -0.35535800    0.55215600
 C        4.70523200    0.85206600    0.83209800
 C        3.48314100    0.91069900    1.49953600
 C        2.89472100   -0.29807500    1.90192800
 H        5.24409000   -2.48200700    0.82169600
 H        5.14905200    1.77831400    0.48253900
 C        1.37300200    0.28112400    3.87643400
 C        0.54087000   -0.93279100    2.04820800
 C       -0.12268700    0.03399200    4.13049800
 H        1.64441100    1.33469600    3.90494000
 H        2.02220500   -0.26014500    4.57214100
 C       -0.50191400   -1.07108900    3.12304500
 H        0.69389900   -1.67134700    1.27749600
 H       -0.69167300    0.93669400    3.91811800
 H       -1.51704300   -0.98401600    2.74297600
 N        1.59911000   -0.28557900    2.52499700
 C        2.82065200    2.24949200    1.71180600
 H        3.15814200    2.71220300    2.64561300
 H        1.73634600    2.17279800    1.74473200
 H        3.07932800    2.92859700    0.89852700
 C        2.95484100   -2.84605300    2.16468900
 H        3.75354100   -3.56787800    2.34102600
 H        2.28045500   -3.28771800    1.42361000
 H        2.39369500   -2.73594100    3.09523500
 C        6.60307400   -0.39226900   -0.27109700
 H        7.19598800    0.51554700   -0.14100000
 H        6.34699500   -0.47269400   -1.33271300
 H        7.22743400   -1.25088100   -0.01426300
 H       -0.39673800   -2.07569800    3.54950000
 H       -0.31631900   -0.25900100    5.16202500
 B       -0.90965600    0.04033000   -0.18089100
 C       -2.32883600   -0.68503400    0.11249000
 C       -2.38256700   -2.02066100    0.51153600
 C       -3.57366300   -0.06084800    0.02215600
 C       -3.55022800   -2.70636400    0.80070800
 C       -4.77485700   -0.70968400    0.29937600
 C       -4.76518400   -2.03978100    0.69203800
 C        0.08540700   -0.67572700   -1.24702500
 C        1.39043900   -0.19635700   -1.36495500
 C       -0.21156400   -1.75917700   -2.07247700
 C        2.36114500   -0.76702900   -2.17456800
 C        0.72733000   -2.35995100   -2.90620200
 C        2.02495000   -1.86758500   -2.95172400
 C       -0.96489500    1.64295100   -0.38392500
 C       -1.15279900    2.21311700   -1.63925600
 C       -0.79767000    2.54326700    0.65532000
 C       -1.15649700    3.58444000   -1.85711100
 C       -0.77792000    3.92082200    0.48840700
 C       -0.96109500    4.44626800   -0.78336700
 F       -5.94000600   -0.05925900    0.19212700
 F       -3.68252200    1.22630900   -0.35591000
 F       -1.22852400   -2.72580700    0.64387600
 F       -3.52108700   -3.98902800    1.18751700
 F       -5.90846200   -2.67309300    0.96900900
 F       -0.60726900    2.08799000    1.92532900
 F       -0.57211800    4.73770200    1.53295700
 F       -0.95043600    5.77019000   -0.97412400
 F       -1.34434500    4.08714000   -3.08394300
 F        1.76169000    0.89079400   -0.65471600
 F        3.60741000   -0.26994600   -2.21733800
 F       -1.45172600   -2.28036800   -2.11151500
 F        2.93917700   -2.44060100   -3.74178200
 F        0.39098700   -3.40800800   -3.66945600
 F       -1.35919800    1.41907500   -2.70842300
 H       -0.25435600   -0.09676300    0.94937900
   65
TS2     scf done:-1122.677889
 C        3.87222500   -0.73786400    0.74719900
 C        5.05011100   -0.24345300    0.19085700
 C        5.05412300    0.84465200   -0.68657300
 C        3.83495500    1.44155900   -1.00741500
 C        2.62637600    0.98401400   -0.47905400
 C        2.66523100   -0.11285700    0.39165900
 H        5.99093200   -0.71651500    0.45217300
 H        3.81980800    2.28460600   -1.69060500
 C        0.81421600   -1.72083100    0.60394400
 C        0.67098200    0.09014300    2.02043300
 C       -0.39871400   -1.94032100    1.28242300
 H        1.25018500   -2.33444000   -0.17554500
 C       -0.30423300   -0.99905200    2.50372500
 H        1.34951600    0.46926700    2.78385000
 H        0.13896500    0.93237200    1.56779200
 H       -0.69455000   -2.97556500    1.44097000
 H        0.11831300   -1.54201500    3.35555400
 N        1.44405100   -0.61363300    0.96408000
 C        1.33340500    1.67480500   -0.83582300
 H        1.38956900    2.11287100   -1.83368100
 H        1.11430400    2.48818200   -0.13662500
 H        0.47963100    0.99762800   -0.81023100
 C        3.90073200   -1.90720500    1.70185100
 H        4.92223200   -2.12770300    2.01165400
 H        3.49417500   -2.81486700    1.24458700
 H        3.31081700   -1.70745500    2.60027400
 C        6.35056300    1.37438400   -1.24509800
 H        6.18961700    1.94762500   -2.15978900
 H        7.04864000    0.56433800   -1.46718800
 H        6.83723600    2.03580400   -0.52099000
 H       -1.24640300   -0.56553400    2.82332400
 H       -1.44943100   -1.56069000    0.29540000
 C       -2.24530600    1.30341300   -1.23880800
 C       -2.42677100    2.59984400   -0.74141400
 C       -2.88914500    2.86837800    0.54188700
 C       -3.22628800    1.77675300    1.33726600
 C       -3.06093600    0.46040700    0.90824400
 C       -2.51390600    0.21906800   -0.37502000
 H       -2.21137100    3.43203700   -1.40268300
 H       -3.64272800    1.94949300    2.32430800
 C       -1.30556600   -1.56762200   -1.81571900
 C       -3.40403400   -2.08437000   -0.92439100
 C       -1.35832900   -3.09868900   -1.81327000
 H       -0.31519500   -1.14458100   -1.65013200
 C       -2.79563900   -3.43462100   -1.33358400
 H       -4.02683400   -2.14003600   -0.03986300
 H       -3.99347200   -1.63904800   -1.73060200
 H       -0.62066200   -3.51800900   -1.12806500
 H       -2.77337200   -4.12355000   -0.48842200
 N       -2.21617600   -1.18971100   -0.69066600
 C       -3.57977500   -0.62098400    1.83619600
 H       -3.56178300   -0.27255700    2.86961800
 H       -3.02388000   -1.55569400    1.79472000
 H       -4.62516600   -0.84455300    1.60112900
 C       -1.83935000    1.21507800   -2.69854400
 H       -1.86609700    2.21247400   -3.13661900
 H       -2.53023900    0.59987700   -3.27841000
 H       -0.82911900    0.83140400   -2.84843900
 C       -3.03010100    4.27981300    1.05044900
 H       -3.91001400    4.38656600    1.68840300
 H       -3.11466500    4.99495500    0.23042300
 H       -2.15732100    4.56322100    1.64793900
 H       -3.39263700   -3.90215100   -2.11630200
 H       -1.14027000   -3.49304500   -2.80535800
 H       -1.69279700   -1.18795300   -2.75497800
   56
TS3     scf done:-1126.935409
 C         -4.34689500    0.93231500   -0.21141600
 C         -5.50776600    0.16869900   -0.33944900
 C         -5.50739600   -1.21525200   -0.15889700
 C         -4.29920600   -1.84385800    0.15374600
 C         -3.11233200   -1.12684500    0.29133800
 C         -3.15593500    0.26515500    0.11032100
 H         -6.43836300    0.67122700   -0.58200000
 H         -4.28088200   -2.92050500    0.28757900
 C         -1.26216000    1.23791500    1.36094900
 C         -1.15359800    1.46448000   -0.93932600
 C         -0.01409500    1.80338200    1.15473000
 H         -1.70275200    0.94707500    2.30606900
 C          0.05930200    2.19770800   -0.31379800
 H         -0.86171900    0.57735100   -1.51348500
 H         -1.76170500    2.09280900   -1.58955100
 H          0.98936200    0.55647600    1.11968800
 H          1.00055300    1.89350100   -0.78704500
 N         -1.94434800    1.02572500    0.23272100
 C         -1.82034300   -1.83692100    0.62093700
 H         -1.93147200   -2.91524100    0.50501200
 H         -1.50576900   -1.64836600    1.65246700
 H         -1.00525300   -1.51124900   -0.03139000
 C         -4.38729100    2.42598900   -0.42145600
 H         -5.39180400    2.81393200   -0.24907400
 H         -4.11238900    2.68788700   -1.44893200
 H         -3.70182700    2.95004500    0.24755900
 C         -6.78412000   -2.00961100   -0.26866300
 H         -6.59287400   -3.02878700   -0.61042700
 H         -7.48743300   -1.54278300   -0.96081000
 H         -7.27762600   -2.07692900    0.70646300
 H         -0.01855700    3.28107500   -0.43786900
 H          0.49818800    2.35216000    1.93438100
 C          1.87622100   -0.33055500    1.06806000
 H          2.44225400   -0.10918600    1.97136000
 H          1.26916600   -1.23189600    1.14410700
 C          2.55209900   -0.13238300   -0.15697200
 C          2.03510500   -0.81597800   -1.38386400
 H          2.24099300   -1.89069200   -1.32285200
 H          2.48156900   -0.43479200   -2.30156000
 H          0.94610200   -0.72166200   -1.44753500
 C          3.73021000    0.70805300   -0.24621800
 Si         5.39417800   -0.34414500   -0.07241300
 C          5.35653900   -1.17685900    1.60771600
 H          5.27148700   -0.44825700    2.41911200
 H          6.28256300   -1.73682500    1.76865900
 H          4.52756900   -1.88436500    1.69578100
 C          5.46571800   -1.59635200   -1.46782200
 H          6.43243700   -2.10878400   -1.45242700
 H          5.36531700   -1.12127300   -2.44767100
 H          4.69266100   -2.36382900   -1.37855400
 C          6.76235300    0.93051000   -0.20593400
 H          6.68835900    1.68631200    0.58060500
 H          6.74419400    1.44116400   -1.17257200
 H          7.73758300    0.44427800   -0.10715800
 H          3.83062600    1.21253400   -1.21040200
 H          3.80293000    1.42801200    0.57332400
   65
TS4     scf done:-2769.421982
 C         5.39835300   -0.14103200   -2.12098800
 C         6.73176300   -0.33852000   -1.76301400
 C         7.14608000   -0.32106200   -0.42995300
 C         6.18876100   -0.09956800    0.56138400
 C         4.84249500    0.10561900    0.25826300
 C         4.46990700    0.08287000   -1.09240500
 H         7.46240200   -0.51722500   -2.54511400
 H         6.49490200   -0.08318400    1.60216600
 C         2.54766700    1.31460100   -2.04105500
 C         2.10999000   -0.84408200   -1.47956300
 C         1.23835800    1.06800500   -2.48724900
 H         3.12573200    2.22272700   -2.15019900
 C         0.90932400   -0.21917800   -2.11380300
 H         2.50210300   -1.66228600   -2.09412700
 H         1.92226000   -1.23804600   -0.48152500
 H         0.59869700    1.77432000   -2.98900200
 H         0.06807100   -0.79127900   -2.46447900
 N         3.08532600    0.25689300   -1.44913100
 C         3.83410600    0.36180900    1.34488300
 H         4.32021900    0.46883400    2.31411400
 H         3.11159000   -0.45540200    1.42895100
 H         3.26177200    1.26920300    1.15533100
 C         4.98072700   -0.16525700   -3.57209300
 H         5.78806000   -0.54431500   -4.19905400
 H         4.72572300    0.83551700   -3.93428700
 H         4.10436700   -0.79732000   -3.73778900
 C         8.59871000   -0.50795500   -0.06946600
 H         9.10396400    0.46092100    0.00309000
 H         9.12520000   -1.09827900   -0.82219200
 H         8.70857600   -1.00749400    0.89539700
 H        -0.20922800   -0.04912300   -0.68532000
 B        -1.22265700   -0.05253300    0.04641000
 C        -1.98953500    1.31454200   -0.37608100
 C        -2.17621900    1.62122300   -1.72002100
 C        -2.49141100    2.26254600    0.51237400
 C        -2.78190600    2.78224100   -2.17739500
 C        -3.11272400    3.43784200    0.10313800
 C        -3.25608900    3.70307700   -1.25232800
 C        -2.01615900   -1.41211200   -0.34012900
 C        -1.32484500   -2.59247300   -0.58512900
 C        -3.40149000   -1.51401700   -0.44043900
 C        -1.92987100   -3.79524300   -0.92029300
 C        -4.05544800   -2.69544100   -0.77212100
 C        -3.31434100   -3.84485000   -1.01612200
 C        -0.59447700   -0.02821700    1.53906700
 C         0.44060000    0.85513200    1.82667800
 C        -1.02264100   -0.80476000    2.61187200
 C         1.01729600    0.98724100    3.07995700
 C        -0.46465100   -0.71643500    3.88375200
 C         0.56547200    0.18411500    4.11949300
 F        -3.57675200    4.31706900    1.00173500
 F        -3.84351200    4.83310800   -1.66361300
 F        -2.90488600    3.02545700   -3.49232100
 F        -1.74711400    0.75311100   -2.67686500
 F         0.03672700   -2.60880900   -0.49673700
 F        -4.18353300   -0.44632300   -0.18845800
 F        -5.39168700   -2.74112200   -0.85425400
 F        -3.92743700   -4.98919400   -1.33999500
 F        -1.19979300   -4.89719500   -1.15322400
 F         2.02124800    1.85632300    3.29617900
 F         0.93165500    1.65165700    0.83868700
 F         1.12027200    0.27870800    5.33382200
 F        -0.91173200   -1.48647600    4.88467300
 F        -2.03904900   -1.67638000    2.46499700
 F        -2.40943000    2.06705500    1.84410900
   65
TS5    scf done:-2769.426394
 C        -4.19882900   -0.01589700   -2.37932200
 C        -5.43657100   -0.46510400   -1.92474800
 C        -5.82353400   -0.32654500   -0.58940000
 C        -4.94117500    0.28786200    0.29773500
 C        -3.68692400    0.75042800   -0.10488000
 C        -3.33802400    0.58389500   -1.44807000
 H        -6.11686400   -0.93034300   -2.63064300
 H        -5.22722300    0.40494300    1.33797200
 C        -1.78750300    2.40883000   -2.28164700
 C        -1.00543800    0.28616100   -2.20974500
 C        -0.61900000    2.48317500   -2.92063300
 C        -0.05055500    1.09442900   -3.03831100
 H        -1.10200500   -0.78603300   -2.22217300
 H         0.98818100    1.00401600   -2.72525500
 N        -2.05791800    1.05097000   -1.92557900
 C        -2.74014500    1.34128200    0.90419500
 H        -3.28538400    1.84526900    1.70400400
 H        -2.04275600    2.05405200    0.46492400
 H        -2.14299100    0.54920600    1.36145900
 C        -3.80173600   -0.17730700   -3.82699300
 H        -4.66162200   -0.46283100   -4.43356000
 H        -3.04237400   -0.95657700   -3.94727400
 H        -3.38881900    0.74725800   -4.23942800
 C        -7.15288600   -0.85785700   -0.11455500
 H        -7.06002600   -1.90782200    0.18219500
 H        -7.90907300   -0.80434200   -0.90094000
 H        -7.51946200   -0.30277700    0.75133600
 H        -0.10846500    0.72426900   -4.07311200
 B         0.77211500   -0.05690200    0.10519200
 C         2.14523000   -0.38023700   -0.70448300
 C         2.13216300   -1.27697200   -1.76965000
 C         3.40468800    0.12042800   -0.37706800
 C         3.25940600   -1.64956400   -2.48880500
 C         4.56259400   -0.22730000   -1.06421600
 C         4.49031400   -1.11676600   -2.12895700
 C         0.31848100   -1.37982300    0.92848100
 C        -0.85748500   -2.08436200    0.72090200
 C         1.16226400   -1.90935500    1.90238600
 C        -1.19855700   -3.23475200    1.42342900
 C         0.86783400   -3.05294000    2.63000200
 C        -0.32614300   -3.72335200    2.38522800
 C         0.73372800    1.34877300    0.91409300
 C         0.25824600    1.51879800    2.21316000
 C         1.11240000    2.53346000    0.28390300
 C         0.15268700    2.75759600    2.83739000
 C         1.02060500    3.79039700    0.86028100
 C         0.53771300    3.90439000    2.15816800
 F         5.74830600    0.28383000   -0.71038200
 F         3.55596500    0.97525000    0.64919600
 F         0.95584800   -1.83448400   -2.16456300
 F         3.17216800   -2.50691400   -3.51616900
 F         5.59439900   -1.45601900   -2.80212100
 F         1.58666600    2.49788500   -0.98559000
 F         1.38986500    4.88766900    0.18352900
 F         0.43749100    5.10402400    2.73967600
 F        -0.33532600    2.85509600    4.08143000
 F        -1.76407300   -1.65867300   -0.19898400
 F        -2.35435300   -3.87130400    1.18115500
 F         2.31895300   -1.27735000    2.18518400
 F        -0.63188000   -4.82863400    3.07413700
 F         1.71031000   -3.51632500    3.56214300
 F        -0.18878200    0.46776000    2.93290000
 H        -0.10929300    0.11917600   -0.80668400
 H        -0.14327100    3.37766900   -3.28810700
 H        -2.50678700    3.16566000   -2.01273400
   65
TS6    scf done:-2769.447791
 C        -4.33105600    1.06482200   -2.08336100
 C        -5.69037100    1.33994200   -1.93245200
 C        -6.54528600    0.49420000   -1.22597700
 C        -6.00700100   -0.66693500   -0.67470300
 C        -4.65228600   -0.98344500   -0.78481000
 C        -3.80724400   -0.09506500   -1.47438600
 H        -6.09526800    2.23327000   -2.39825600
 H        -6.65607800   -1.34861600   -0.13345900
 C        -1.41583800    0.49363600   -1.34935900
 C        -1.90011300   -1.49503100   -2.44023400
 C        -0.19340300    0.08248600   -1.78806100
 H        -1.64378400    1.41219900   -0.83391800
 C        -0.36630300   -1.26026700   -2.47773100
 H        -2.16604000   -2.46150200   -2.01515600
 H        -2.36301100   -1.41784400   -3.42979500
 H         0.15736200   -2.05776800   -1.94436200
 N        -2.41493900   -0.39294000   -1.58890500
 C        -4.14457800   -2.26888200   -0.18212300
 H        -4.71746900   -2.53101200    0.70841100
 H        -3.09777500   -2.20466600    0.10141800
 H        -4.24788500   -3.09570600   -0.89383000
 C        -3.48221200    1.99788900   -2.91758300
 H        -4.10920500    2.54970700   -3.61978300
 H        -2.72593200    1.45879500   -3.49150300
 H        -2.95520300    2.73560300   -2.30440700
 C        -8.00403400    0.83672500   -1.04913500
 H        -8.61561200   -0.06184100   -0.94107900
 H        -8.38578400    1.40837700   -1.89834000
 H        -8.15284200    1.44546500   -0.15073600
 H         0.01896000   -1.25009500   -3.49990700
 B         1.30311400    0.05571500    0.36585000
 C         2.04000700    1.43216800    0.06373400
 C         1.34945300    2.63783300   -0.08947100
 C         3.43103500    1.53961300   -0.03440100
 C         1.96256300    3.84969500   -0.36158600
 C         4.08659700    2.73719800   -0.29502300
 C         3.34784600    3.89950600   -0.46609800
 C         0.17369100    0.01285700    1.47645700
 C         0.09530700    0.93552100    2.52345300
 C        -0.78244900   -1.00715200    1.51800200
 C        -0.87194700    0.87603300    3.52085500
 C        -1.74872700   -1.11108000    2.50341700
 C        -1.80278100   -0.15171600    3.50914500
 C         2.02887300   -1.28983000   -0.05221500
 C         2.65961300   -1.44565000   -1.29176900
 C         2.13005000   -2.39742600    0.79668100
 C         3.29629500   -2.60942100   -1.69159500
 C         2.76963200   -3.57769000    0.43873600
 C         3.35300900   -3.68718000   -0.81612700
 F         1.62489200   -2.35913400    2.04238000
 F         5.42045200    2.77976200   -0.37713700
 F         3.96029000    5.05575100   -0.72129300
 F         1.24091000    4.96602400   -0.51231400
 F        -0.90245400    1.79077500    4.49586400
 F        -2.73383400   -0.23139700    4.46049300
 F        -2.62754100   -2.12202600    2.50977000
 F        -0.77998200   -1.96420800    0.56633000
 F         2.65694500   -0.43597300   -2.18401700
 F         4.22036000    0.46612400    0.14652000
 F         2.83737100   -4.60328700    1.29448900
 F         3.96701300   -4.81414300   -1.17716700
 F         3.85734900   -2.70278400   -2.90244800
 F         0.99034300    1.93313900    2.63424600
 F         0.00564100    2.66522300    0.03208000
 H         0.63471200    0.74292100   -1.96605000
   63
TS7    scf done:-1121.463991
 C        2.81289900   -0.71366600    0.80255400
 C        4.05344400   -1.07827700    1.33176200
 C        5.25236400   -0.72713900    0.71218400
 C        5.19968300    0.01106900   -0.47523500
 C        3.99156100    0.39775100   -1.04929800
 C        2.81391000    0.02671500   -0.38283900
 H        4.07842700   -1.65299900    2.25160400
 H        6.12514600    0.28672600   -0.96961000
 C        0.93667100    1.57407100   -0.83334400
 C        0.80255100   -0.42690000   -1.83365300
 C       -0.31897300    1.54112700   -1.53608100
 H        1.37562600    2.36193300   -0.24101600
 C       -0.30403800    0.24041700   -2.22609900
 H        1.16143400   -1.41911100   -2.05123300
 H       -0.64814000    2.44331500   -2.04952500
 N        1.54964800    0.40601400   -0.97897200
 C        3.95218900    1.18599600   -2.33551900
 H        4.94842200    1.26746500   -2.76941200
 H        3.57837700    2.20149500   -2.17195900
 H        3.29900700    0.71666300   -3.07614700
 C        1.54040200   -1.08369600    1.52541000
 H        0.67931100   -1.16862300    0.86022200
 H        1.30404500   -0.33110100    2.28509900
 H        1.65577800   -2.03661300    2.04407200
 C        6.57979400   -1.15483200    1.28449200
 H        6.98548000   -2.00010500    0.71956800
 H        6.48830100   -1.46466500    2.32660100
 H        7.31236600   -0.34623300    1.23082000
 H       -1.06987600   -0.13427400   -2.88315700
 H       -1.22672400    1.46311800   -0.65054200
 C       -2.44964800   -1.11561400    1.26225900
 C       -2.73813000   -2.43363600    0.89027400
 C       -3.24337500   -2.78347500   -0.35692900
 C       -3.49797400   -1.74676000   -1.24839400
 C       -3.20884900   -0.41505900   -0.95097600
 C       -2.63563600   -0.09005000    0.30440000
 H       -2.58732000   -3.21432100    1.62832700
 H       -3.93779300   -1.97613300   -2.21357000
 C       -1.26011900    1.69631400    1.55307700
 C       -3.31016200    2.35029200    0.48614200
 C       -1.28492600    3.21843800    1.47618200
 H       -0.28948100    1.23869600    1.35215300
 C       -2.79295100    3.48934100    1.38119200
 H       -3.46719100    2.69534200   -0.53334900
 H       -4.24398800    1.91424400    0.84432400
 H       -0.76889400    3.57900700    0.58076800
 H       -3.03049300    4.47096900    0.97100100
 N       -2.22720600    1.29557200    0.49874400
 C       -3.59840800    0.60696800   -1.99993900
 H       -3.70847500    0.12391100   -2.97171600
 H       -2.88256400    1.41858900   -2.11714500
 H       -4.56380800    1.06140100   -1.75975900
 C       -2.04874500   -0.92251700    2.71304500
 H       -2.18108400   -1.86234300    3.24876800
 H       -2.67811300   -0.18396400    3.21391700
 H       -1.00630000   -0.62769700    2.84237300
 C       -3.51035000   -4.22062100   -0.72386000
 H       -3.73648200   -4.82300500    0.15812300
 H       -2.63503400   -4.66486000   -1.20947500
 H       -4.34847600   -4.30606200   -1.41847600
 H       -3.24129800    3.42790900    2.37555500
 H       -0.81686000    3.68201200    2.34492000
 H       -1.57953200    1.39067100    2.54462400
   63
TS8    scf done:-1121.470246
 C         1.50494600    1.10055200    1.07685600
 C         2.13734600    2.15930300    0.42282800
 C         3.16476700    1.96059000   -0.49722100
 C         3.57820500    0.65064900   -0.75056300
 C         2.99097800   -0.44677600   -0.12273900
 C         1.93622400   -0.20276300    0.77600900
 H         1.80265900    3.16907400    0.63522800
 H         4.39529600    0.47748300   -1.44330900
 C         0.54556300   -2.32640900    0.66499200
 C         1.12173500   -1.53883800    2.69787300
 C         0.05107400   -3.22079400    1.67658000
 H        -0.42206700   -1.72944900    0.02209000
 C         0.36380800   -2.70697900    2.91600000
 H         1.53930800   -0.85571700    3.42147200
 H        -0.49110000   -4.13200800    1.47036200
 N         1.27543200   -1.32671900    1.38937200
 C         3.52813700   -1.83242800   -0.40010800
 H         4.58461100   -1.77887000   -0.66488300
 H         3.01513400   -2.30847900   -1.24318800
 H         3.43525400   -2.49138500    0.46482800
 C         0.41225600    1.40677000    2.07005600
 H         0.83026700    1.58399800    3.06620800
 H        -0.32134000    0.60658000    2.15035300
 H        -0.12498600    2.30655100    1.77197900
 C         3.83898600    3.12529600   -1.17544500
 H         4.75970300    3.39451700   -0.64803400
 H         3.19729800    4.00814000   -1.18817300
 H         4.11200300    2.88375600   -2.20495900
 H         0.10173300   -3.10714300    3.88259800
 C        -1.17423800    1.42378100   -1.12469300
 C        -1.70525100    2.63675800   -0.66937500
 C        -2.64012200    2.73608800    0.35477600
 C        -2.98796900    1.55564300    1.00088800
 C        -2.48840600    0.31459800    0.60881100
 C        -1.63967900    0.22739700   -0.52317900
 H        -1.35832400    3.54782500   -1.14510400
 H        -3.64970600    1.59593200    1.86003000
 C        -0.40594400   -1.32599400   -2.16862400
 C        -2.45621600   -2.07019300   -1.15343000
 C        -0.67347500   -2.76370800   -2.59577700
 H         0.63133200   -1.11634700   -1.91046400
 C        -2.19448100   -2.84343900   -2.44879700
 H        -2.49078200   -2.74830000   -0.29949700
 H        -3.38178000   -1.49833100   -1.17652200
 H        -0.18192400   -3.48138800   -1.93177500
 H        -2.57702600   -3.86312100   -2.39708500
 N        -1.28005200   -1.12423900   -0.96783600
 C        -2.85310100   -0.86063800    1.49591000
 H        -3.04012800   -0.50182300    2.50901600
 H        -2.05918400   -1.60215100    1.56378600
 H        -3.76239700   -1.37072600    1.16781100
 C        -0.10028300    1.56833700   -2.19141100
 H         0.22044500    2.60921400   -2.22312800
 H        -0.45417200    1.31908700   -3.19395700
 H         0.78961300    0.98013400   -1.97597700
 C        -3.23015600    4.06178300    0.75980100
 H        -4.16345700    4.24635600    0.21805400
 H        -2.55318300    4.88864300    0.53554400
 H        -3.46189800    4.08799500    1.82676200
 H        -2.67621600   -2.34728300   -3.29503400
 H        -0.32143600   -2.95411600   -3.60992300
 H        -0.70972500   -0.65959000   -2.97132700
 H         1.07028900   -2.73387200   -0.19464800
   58
TS9    scf done:-1128.158688
 C        -1.65117500    1.17337100   -1.03336200
 C        -1.22198400    2.50275700   -1.04124800
 C        -0.89361700    3.18557200    0.12337700
 C        -1.05773100    2.50455300    1.32894100
 C        -1.49828400    1.18230700    1.40945000
 C        -1.75900900    0.48923400    0.20255500
 H        -1.14542700    3.01519700   -1.99480800
 H        -0.85403500    3.03181800    2.25499700
 C        -3.39639400   -1.35421100   -0.35308400
 C        -1.78874200   -1.88087600    1.25188400
 C        -3.35465400   -2.88870700   -0.32263300
 H        -4.12680900   -0.95411300    0.35801700
 C        -2.21905300   -3.23584100    0.67782600
 H        -0.74601200   -1.83759000    1.56272600
 H        -2.41784400   -1.62507100    2.10103200
 H        -4.31777200   -3.29446400   -0.01360500
 H        -1.39012900   -3.72549000    0.16472300
 N        -2.03413300   -0.93925500    0.11785600
 C        -1.70480700    0.63892300    2.81049500
 H        -1.59576000    1.45011800    3.52989400
 H        -0.98190300   -0.13088800    3.08832100
 H        -2.70675200    0.22903700    2.94717000
 C        -2.02318700    0.57773200   -2.37571500
 H        -1.50172400    1.10219100   -3.17635400
 H        -3.09344200    0.70121100   -2.56609000
 H        -1.79318700   -0.48293400   -2.46993300
 C        -0.44166900    4.62287100    0.09797000
 H         0.31861300    4.81559100    0.85818500
 H        -1.28340900    5.29197900    0.30290000
 H        -0.03219000    4.89865900   -0.87553100
 H        -2.54683900   -3.90432000    1.47353300
 H        -3.13689100   -3.29022000   -1.31331200
 H        -3.62037800   -0.94481900   -1.33049400
 H        -0.90850300   -1.33162800   -0.70167700
 C         0.28498400   -1.71049400   -1.13219900
 H         0.09613700   -2.21915200   -2.07483800
 H         0.52047700   -2.37879700   -0.30515600
 C         1.02418200   -0.51937200   -1.18362400
 C         1.24115500    0.18193600   -2.48548700
 H         1.06484300    1.25502700   -2.39029900
 H         0.63002500   -0.22688500   -3.28803100
 H         2.29283800    0.05957900   -2.76872000
 C         1.63846500    0.05311700    0.00835000
 H         1.12195800   -0.25022000    0.92118400
 H         1.67526700    1.14471700   -0.03214400
 Si        3.47779500   -0.54150600    0.32838000
 C         3.41824500   -2.39345900    0.63366000
 H         4.41689400   -2.76877600    0.87571000
 H         3.06976100   -2.94119400   -0.24629000
 H         2.76464300   -2.64444200    1.47454200
 C         4.00153700    0.40573200    1.86097500
 H         5.01403700    0.11744200    2.15830300
 H         3.33826000    0.20255500    2.70642300
 H         4.00375200    1.48471300    1.68320800
 C         4.56589200   -0.12809200   -1.14443300
 H         5.61470600   -0.29571300   -0.88084500
 H         4.47093400    0.91895700   -1.44571600
 H         4.35076100   -0.75854400   -2.01152200
   69
TS10    scf done:-2771.841939
 C          4.19962300    1.19478600    1.02941800
 C          5.24830900    0.56784600    0.35251900
 C          5.26887800   -0.80198900    0.10914900
 C          4.21693000   -1.55715400    0.62181900
 C          3.12827500   -0.97659200    1.27486600
 C          3.07785300    0.42893100    1.42113800
 H          6.08766200    1.17445900    0.02534100
 H          4.22840400   -2.63552200    0.49346200
 C          1.35105500    2.31514200    1.51127500
 C          1.81251100    0.98710400    3.48760100
 C          0.87363400    3.06360400    2.76368800
 H          2.06587300    2.88453100    0.92657200
 C          0.66521200    1.94656700    3.79832100
 H          1.62605800   -0.03091600    3.83439100
 H          2.75195100    1.33150300    3.94319900
 H          1.64529200    3.75694800    3.11247500
 H         -0.29501900    1.45261800    3.62991100
 N          1.90427200    1.02031200    2.00958100
 C          2.07818100   -1.89767500    1.84624800
 H          2.30134300   -2.12848900    2.89357600
 H          2.05667700   -2.84675500    1.30713900
 H          1.07925900   -1.47672200    1.82133200
 C          4.37206300    2.66170400    1.36228200
 H          5.43244000    2.87975900    1.50394800
 H          3.85495300    2.94144900    2.28073300
 H          4.01476400    3.31783100    0.56179700
 C          6.37800100   -1.43813000   -0.68954000
 H          7.33191600   -0.93120900   -0.52502100
 H          6.15184900   -1.38443200   -1.75885500
 H          6.50139200   -2.49277400   -0.43365500
 H          0.68846200    2.30409300    4.82899300
 H         -0.03339300    3.64087200    2.57485300
 H          0.51711200    2.10768500    0.84274400
 H          0.29030700    0.20986900    1.45834700
 H         -0.46725800    0.06834600    1.31328100
 C         -2.19463800   -1.22630600    0.16236400
 C         -3.30411600   -1.37691500   -0.66929100
 C         -2.20709300   -1.99030900    1.32596700
 C         -4.36824500   -2.21861600   -0.37507800
 C         -3.25739400   -2.83389300    1.66280300
 C         -4.34509600   -2.94920400    0.80605900
 C         -1.60331700    1.26823300   -0.56482800
 C         -2.13359200    2.04083500    0.46695100
 C         -1.64500300    1.84196800   -1.83432800
 C         -2.60614400    3.33193200    0.27964300
 C         -2.13742000    3.11831000   -2.06780200
 C         -2.61279300    3.87205000   -1.00036500
 C          0.25887000   -0.72513900   -1.01986500
 C          1.25293500    0.14057500   -1.49965800
 C          0.55941200   -2.08768700   -1.13999900
 C          2.43953100   -0.29390000   -2.06564100
 C          1.74222900   -2.55851000   -1.69203000
 C          2.68430500   -1.65607000   -2.16192900
 F         -3.04306700    4.05690200    1.31673500
 F         -3.07475100    5.10644000   -1.20436200
 F         -2.15766200    3.62979400   -3.30243900
 F         -1.19935200    1.15151400   -2.89611700
 F         -2.15398400    1.56343500    1.72940600
 F         -0.28376000   -3.02517400   -0.67823300
 F          1.11200600    1.47314000   -1.39407700
 F          3.36498600    0.57811200   -2.47412000
 F          3.83948200   -2.09599900   -2.65917600
 F          2.00459900   -3.87007400   -1.72555600
 F         -3.35662100   -0.70342700   -1.83634600
 F         -5.40335600   -2.33391500   -1.21287800
 F         -5.35741500   -3.76184100    1.11317200
 F         -3.22757800   -3.53907400    2.79861300
 F         -1.17646700   -1.93949100    2.19179000
 B         -1.06024300   -0.20948100   -0.32197500
